# Supplementary material for: Understanding seasonal weight loss tolerance in dairy goats: a transcriptomics approach
Source: BMC Genomics. 2020 Sep 14;21:629. doi: 10.1186/s12864-020-06968-2 (PMC7489022; doi:10.1186/s12864-020-06968-2)
Supplement: Supplementary file 1 — Additional file 1. Raw read counts for all genes and all samples in the study. [file 12864_2020_6968_MOESM1_ESM.xlsx]

## Sheet: raw_count
	Supplementary Material 1 - Raw read counts for all genes and all samples in the study
	gene symbol	MC1	MC2	MC3	PC1	PC2	PC3	ME1	ME2	ME3	PE1	PE2	PE3
	RPS11	7929.77	7740.96	8668.02	6131.12	8687.03	7403.91	15022.9	23474.4	17807	14732.8	8760.34	17686.1
	ELMO2	109	77	114	114	83	114	158	416	202	210	102	265
	CREB3L1	1955	2445	4002	3826	5282	4579	5795	3265	6822	6283	2642	5553
	PNMA1	3	5	3	2	2	0	9	23	8	3	7	7
	LOC102187768	1.88	9	21.4	5.68	2.53	3	14.88	1	19.63	8.3	1.9	2
	LOC102169949	0	0	0	0	0	0	0	0	0	0	0	0
	MMP2	505	595	325	268	272	484	1216	4047	1801	3312	382	1711
	LOC102176059	0	0	0	0	0	0	0	0	0	0	0	0
	TMEM216	3	2	14	6	6	8	8	39	10	6	10	15
	LOC102179282	0	0	0	0	0	0	0	0	0	0	0	0
	ZHX3	337	398	249	383	350	398	374	337	289	364	261	363
	ERCC5	146	162	171	123	174	223	254	583	365	369	159	382
	GPR98	58	87	118	160	100	87	145	108	100	120	87	124
	LOC102171420	0	0	0	0	0	0	0	0	0	0	0	0
	LOC102168279	0	1	4	4	2	1	1	7	4	7	2	5
	APBB2	219	260	158	297	286	354	296	602.57	360	388	261	333
	LOC102169134	123	62.8	119.43	41.52	64.91	80	80.77	595.1	96.5	145.42	78.14	138.71
	LOC102184247	0	0	0	0	0	0	0	0	0	0	0	0
	LOC102172426	0	1	0	0	0	0	0	0	0	0	0	0
	LOC102180756	224	207	237	222	222	176	227	468	308	276	186	353
	LOC102181898	0	0	0	1	0	0	0	0	0	0	0	0
	PDCL3	96	59	54	73	63	28	77	225	109	146	54	171
	AEN	4	4	4	3	1	2	17	50	7	27	4	9
	LOC102171735	2	2	0	2	0	1	1	7	0	4	2	4
	DECR1	125	95	38	84	97	104	79	184	89	111	105	104
	SALL1	0	0	0	1	0	0	0	0	0	1	0	4
	LOC102180492	0	1	2	0	0	0	0	0	0	0	0	0
	CADM4	60	30	52	48	44	33	41	85	61	57	50	77
	LOC102170775	9.11	6.91	10.55	9.3	7.92	11.21	20.51	26.17	27.66	13.75	16.31	7.75
	LOC102172492	14	3	9.44	5.15	9	8	17	38	10.13	18	5.01	18.13
	LOC102168814	0	0	0	0	0	0	0	0	0	0	0	0
	RPS18	4911	5024	4540	3532	4980	3931	5922	12106	8361	7197	4944	9254
	LOC102187947	7.96	3.72	0	3.45	11.64	10.72	6.25	20.97	1.85	1.29	3.14	17.53
	SLC10A7	141	174	93	225	196	118	139	256	193	249	182	204
	CFHR5	0	0	0	5	0	0	0	7	0	7	5	9
	BRIX1	99	92	102	52	75	96	148	313	186	178	84	213
	LMAN1	773	886	626	1160	1082	744	1178	1109	1232	1274	881	1119
	CHD8	298	342	291	402	381	420	561	819	572	569	326	620
	LOC102178712	40	39	61	24	81	41	106	443	128	188	80	258
	SUMO1	362	332	309	382	370	417	506	1142	701	754	394	802
	LOC102173833	5	7	12	4	8	3	5	24	14	5	3	8
	GP1BA	1	0	2	3	2	0	3	0	0	0	1	0
	LOC102187634	0	0	0	0	0	0	0	0	0	0	0	0
	DDB1	1048	919	885	1299	1064	1228	1098	2319	1246	1622	871	1485
	MYO9B	279	282	314	368	318	346	443	1083	495	539	303	538
	MMP7	10	17	42	7	16	0	63	166	61	150	12	101
	CRNKL1	159	127	83	138	146	187	200	475	229	240	124	268
	XAB2	74	69	78	99	131	155	104	172	163	132	80	132
	LOC102190086	0	0	0	0	0	0	0	0	0	0	0	0
	KLHL14	5	2	8	1	2	6	6	24	14	2	2	4
	TBX10	0	0	0	1	0	0	0	0	0	0	0	0
	CENPQ	9	11	5	3	19	14	9	67	24	12	12	14
	LOC102188826	53	49	34	36	31	30	76	330	113	81	37	137
	ZAR1L	3	7	9	4	10	8	3	19	14	3	5	2
	DTNBP1	101.92	79	84.96	57	81	100.97	150	327	208	226	76.04	293.08
	LOC102186407	0	0	0	0	0	0	0	0	0	0	0	0
	KBTBD8	14	13	10	9	8	6	16	57	16	19	11	26
	LOC102172332	0	0	0	0	0	0	0	0	0	0	0	0
	ZEB1	101	63	65	65	104	91	141	416	201	227	112	198
	ZG16	0	0	0	0	0	0	0	0	0	0	0	0
	FAT4	108	89	70	43	62	107	129	125	135	118	58	116
	MIER1	215	122	149	120	136	245	227	519	275	311	185	329
	CHD9	200	294	142	220	285	428	449	635	497	507	385	534
	STK16	149.28	125.94	188.12	201.08	162.77	131	152.43	345.81	224.43	194.57	147.73	209.32
	ARID3C	0	0	0	0	0	0	0	0	0	0	0	0
	LOC102173748	0	0	0	0	0	0	0	0	0	0	0	0
	LOC102184223	0	0	0	0	0	0	0	0	0	0	0	0
	TOB2	642	396	640	444	607	1154	815	1488	1036	948	556	1049
	LOC102178812	8	7	10	19	15	10	23	47	18	16	5	19
	INIP	142	123	101	103	150	136	209	346	242	231	155	298
	LOC102172464	0	0	0	0	0	0	0	0	0	0	0	0
	BANK1	21	13	17	22	18	15	29	186	48	22	29	43
	LOC102169183	0	0	0	0	1	0	0	3	0	1	0	0
	SFTA2	0	0	0	0	0	0	0	0	0	0	0	0
	GRM2	0	0	0	0	0	0	0	1	2	0	0	0
	PROSC	154	221	209	217	170	153	289	516	378	402	173	324
	PIR	19	27	65	16	30	17	42	100	82	42	21	70
	IPO9	334	265	337	409	392	401	574	889	502	645	291	704
	LOC102175073	0	0	0	0	0	0	0	0	0	0	0	0
	LOC102173987	53	54	32.01	36	31	25	78	103	58	56	39	34
	LOC102190386	0	0	0	0	0	0	0	0	0	0	0	0
	EVC	73	61	99	41	54	73	99	361	108	146	51	184
	CXCL13	2	0	0	1	0	0	0	12	3	0	0	1
	KIAA1199	0	3	2	3	1	0	0	11	0	2	0	1
	SORL1	104	49	69	106	92	77	201	377	231	414	154	378
	LOC102174159	0	0	0	0	0	0	2	3	0	1	0	0
	NAT10	62	73	36	94	81	41	130	299	113	231	93	212
	LOC102186807	0	3	0	1	0	0	3	2	4	0	1	4
	CHD1	137	135	116	145	138	277	288	491	273	403	177	272
	SYN3	0	0	0	1	1	0	0	0	0	0	0	2
	SLC22A2	7.89	7.15	16.77	9.11	11.95	10.01	16.98	19.08	22.25	28.53	9.14	21.64
	SERPINF1	385	289	95	77	174	140	42	896	104	115	48	177
	WDR34	53	52	80	45	62	56	76	220	106	150	56	136
	LOC102188982	0	0	0	1	0	0	1	0	0	0	0	1
	LOC102186010	0	0	0	0	0	0	0	0	0	0	0	0
	EPT1	19	22	21	22	16	13	42	67	28	32	14	30
	LOC102179552	0	0	0	0	0	0	0	0	0	0	0	0
	LOC102178349	0	0	0	0	0	0	0	0	0	0	0	0
	LHB	11.74	7	5.68	4	5	8	2	13.08	2	3	8	6
	TAOK3	139	158	111	99	147	192	219	366	270	197	152	260
	STK25	51	51	40	48	55	49	83	146	74	67	44	123
	LOC102187114	0	2	3	2	4	1	1	4	5	4	6.04	8
	LOC102180356	38	21	52	23	27	33	26	110	31	30	22	37
	CDC25B	79.65	44.18	94.13	66.27	51.23	44.25	94.87	494.58	150.11	91.45	51.82	168.31
	BMP3	0	1	0	1	1	1	3	23	1	8	0	3
	LOC102184820	211	219	337	195	246	191	535	885	559	613	282	815
	TMEM180	26	10	14	12	8	11	29	39	31	23	18	40
	LOC102190183	0	0	0	0	0	0	0	0	0	0	0	0
	CRYGC	0	0	0	0	0	0	0	0	0	0	0	0
	LOC102178943	1	0	0	0	0	0	0	0	0	0	0	0
	LOC102173462	0	0	0	0	0	0	0	0	0	0	0	0
	HIGD1B	20	19	22	9	18	18	27	76	19	16	18	39
	USP6NL	73	79	52	109	119	119	118	219	146	111	98	135
	ABCD4	82	65	59	73	61	99	90	115	146	133	54	125
	LOC102180123	0	0	0	0	0	0	0	0	0	0	0	0
	LOC102191741	578.88	542.06	413.97	633.16	522.8	378.56	528.61	860.44	564.78	559.87	429.05	554.34
	TEK	164	116	152	182	119	185	304	422	285	213	156	214
	SLC25A46	98	121	71	108	103	150	126	293	127	188	95	149
	LOC102180554	0	0	1	0	0	0	5	0	2	3	1	0
	LARP7	53	51	46	30	56	25	81.1	237	123	99	52	111
	LOC102177820	0	0	0	0	0	0	0	0	0	0	0	0
	CD160	0	1	0	1	0	0	0	0	2	1	0	0
	NUTM2G	0	0	0	0	0	0	0	0	0	0	0	0
	PHF20	196	268	136	231	275	295	420	673	398	458	292	448
	CPNE4	3	1	0	1	0	1	2	23	6	1	0	5
	GTPBP1	158	184	160	206	183	144	263	571	296	453	195	403
	LOC102189381	0	0	0	0	1	0	2	0	0	0	0	0
	RAB33B	80	72	97	65	67	110	74	193	91	120	96	138
	ALDOC	45	80	42	133	32	27	29	31	11	47	74	49
	ZNF212	31	25.72	28	31	24	37	59.51	112	70	95	28	54.87
	NUDT1	0	5	0	2	4	3	5	20	6	16	4	13
	LOC102181183	0	2	0	0	1	0	0	0	2	0	0.99	0
	LOC102185074	14	24	8	10	20	13	27	121	39	38	22	41
	GDPD5	54	86	87	134	97	128	91	174	162	97	101	148
	PDCD4	635	666	401	543	605	580	686	4080	1333	1033	687	2433
	CEP350	318	289	222	318	344	414	438	741	520	504	349	454
	LOC102174619	0	0	0	0	0	0	0	0	0	0	0	0
	ARL14EPL	0	0	0	0	0	2	0	3	0	0	0	1
	CST7	22	22	47	66	23	24	32	87	23	26	55	25
	SELL	40	1	16	27	8	10	36	88	80	91	16	81
	LOC102188210	0	0	0	0	0	0	0	0	0	0	0	0
	CIAO1	46	52	36	59	38	64	60	180	82	83	44	88
	RNF223	0	0	0	0	0	0	0	0	0	0	2	0
	LOC102185648	0	0	0	0	0	0	0	0	0	0	0	0
	LOC102169952	2	1	0	0	0	0	1	0	3	0	0	1
	LOC102169550	0	0	0	0	1	0	0	0	1	2	0	0
	LTBP4	1937	1719	2097	1067	1815	1967	1058	3784	1850	2518	701	2268
	LOC102190508	0	0	0	0	0	0	0	0	0	0	0	0
	SIRT6	24	15	21	16	19	15	25	76	26	40	18	47
	CCL19	12	0	8	21	9	0	13	370	48	3	10	54
	PPIL1	81	95	78	108	109	64	126	381	124	203	69	201
	LOC102174544	0	0	0	0	0	0	0	0	0	0	0	0
	LOC102187713	0	0	0	0	0	0	0	0	0	0	0	0
	LOC102174123	319	305	359	301	335	252	301	481	353	594	281	497
	LOC102174825	0	0	0	0	0	0	0	0	1	0	0	0
	LOC102169481	3	3	1	0	1	0	0	10	3	3	2	1
	LOC102178198	87.64	106.04	122.91	137.31	161.34	113.08	115.7	214.39	185.64	206.37	86.75	243.42
	STK17A	305	247	205	309	240	404	329	552	360	303	237	357
	ABR	506	677	638	1107	836	402	973	1344.12	885	778	617	588
	LOC102178695	0	0	0	0	0	0	0	0	0	0	0	0
	SIAH3	0	0	0	0	0	0	0	0	0	0	0	0
	GML	0	0	0	0	0	0	0	0	0	2	0	0
	CNGA3	26	9	14	7	3	0	15	238	13	13	12	34
	CD38	0	2	37	13	2	2	4	18	7	2	3	8
	ZDHHC6	225	240	273	339	294	302	350	533	342	371	263	403
	NEFH	0	0	0	0	0	0	0	0	0	0	0	0
	LOC102186680	0	0	0	1	0	0	1	2	0	0	0	0
	LOC102168981	0	0	0	0	0	0	0	0	0	0	0	0
	PGBD5	1	5	0	0	3	1	0	6	1	0	1	0
	CTDSP2	2240	1916	1550	2084	2467	4429	2779	4329	4049	3090	1737	3052
	LOC102172394	0	0	0	0	0	0	0	0	0	0	0	0
	RMND5B	140	119	178	191	141	101	156	292	149	180	109	182
	CCNY	268	360	394	410	319	315	486	525	550	606	241	442
	LOC102174700	0	0	0	0	0	0	0	0	0	1.02	1.04	0
	LOC102173815	0	0	0	0	0	0	0	0	0	0	0	0
	EXOSC7	93	110	97	129	113	82	162	359	174	222	103	238
	ROR2	8	5	2	0	2	6	6	50	13	34	19	18
	LOC102174856	12	27	2	8	5	3	0	10	0	0	3	0
	LOC102189412	0	0	0	0	0	0	0	0	0	0	0	0
	MAOA	95	60	57	85	67	88	140	390	119	147	108	166
	TNNT3	0	0	0	0	1	1	1	1	2	1	0	0
	C11H2orf73	0	0	0	0	0	0	1	0	0	0	1	0
	EMC1	503	558	455	614	504	405	603	1138	700	970	452	879
	HDAC7	227	178	171	261	202	275	269	711	368	267	135	319
	PLEKHG4	0	0	0	0	0	0	0	4	1	0	0	0
	GRB2	376	362	475	501	445	364	629	1212	737	750	459	824
	LOC102172136	1	0	0	0	0	0	0	0	0	0	0	2
	DUS3L	64	52	82	98	68	67	85	186	133	159	59	171
	EIF1	1552.65	1599.29	2556.26	2025.15	2408.13	2196.88	2476.01	3489.8	3452.28	3192.15	1839.54	3180.12
	FPGT	9	21	12	5	12	16	27	28	18	25	6	23
	CHST15	71	92	58	71	65	74	126	303	146	166	105	212
	LOC102173912	0	0	0	0	0	0	0	0	0	0	0	0
	LOC102186818	0	0	0	0	0	0	0	0	0	0	0	0
	LOC102185624	0	0	0	0	0	0	0	0	0	0	0	0
	GPN2	54	53	44	65	53	71	46	179	78	86	55	65
	GDF10	11	22	15	20	13	20	15	15	26	16	24	35
	COQ9	156	152	121	209	140	144	143	330	185	154	149	197
	LOC102179118	0	0	0	0	0	0	1	0	4	0	1	2
	LOC102179707	0	0	0	1	0	0	0	0	0	0	0	0
	GCC2	247	343	248	220	294	390	321	556	434	470	257	454
	KIAA0100	303	296	259	460	349	304	402	768	383	413	204	351
	PMF1	122	92	88	75	116	193	169	305	332	186	86	316
	FNDC1	58	35	25	10	27	26	10	188	14	18	6	15
	HS2ST1	8	7	0	9	16	15	11	47	11	19	7	14
	CRELD2	57	69	98	86	97	41	107	246	120	220	80	190
	CD82	415	355	565	524	523	386	574	772	763	831	495	996
	C8G	18	9	16	20	21	21	12	14	24	36	16	42
	PIRT	0	0	0	0	0	0	0	0	0	0	0	0
	LOC102168428	24314.7	18808.5	46865.5	21594.5	19928.4	19428.7	25959.1	64444.6	48873.7	28466.7	12110.6	46564.1
	LOC102184598	0	0	0	0	0	0	0	0	0	0	0	0
	LIM2	0	0	0	0	0	0	0	0	0	0	0	0
	LOC102180215	6.69	10.21	12.5	7.83	11.9	19.54	13.3	21.08	25.58	16.2	14.81	32.5
	LOC102176061	0	0	2	0	0	0	0	0	0	0	0	0
	MMP16	26	29	4	8	8	11	17	98	15	6	11	14
	LOC102183185	2.48	3.17	4.17	0	7.38	4.69	4.81	9.47	7.23	3.54	0.7	5.17
	LOC102179577	0	0	0	0	0	0	0	0	0	0	0	0
	LOC102182863	0	0	0	0	0	0	0	0	0	0	0	0
	LOC102176514	28.32	38.76	13.86	38.13	35.62	51.19	49.55	89.77	51.47	43.43	29.08	20.82
	DRD3	0	0	0	0	0	0	0	0	0	0	0	0
	PTP4A2	1162	1298	1260	1294	1369	1738	2104	2795	2253	2386	1216	2361
	HPCA	2	1	3	1	4	1	0	6	1	1	2	0
	SEC14L1	287	218	229	260	279	336	404	683	391	584	290	420
	METTL25	4	7	5	7	8	13	14	28	20	12	14	7
	NME8	0	0	0	0	0	0	0	1	0	1	0	0
	EMILIN1	42	37	54	37	60	29	54	372	84	69	43	83
	CHFR	200	177	177	251	171	234	210	449	277	261	141	293
	NDUFS4	250	315	290	212	309	250	418	444	540	415	336	493
	COL18A1	516	286	351	340	322	332	320	1763	402	324	255	525
	PDZD3	4	0	0	1	1	1	0	3	1	1	0	1
	FAXC	105	70	40	44	89	145	103	139	146	113	73	108
	ERBB2IP	303	315	257	382	366	585	665	1267	688	707	374	647
	FUS	614	566.07	668	635.97	723.02	640	589.01	1463	854	1058	761	1251
	EMX2	18	12	2	1	5	1	18	9	1	10	0	9
	TF	26	24	28	20	30	26	20	475	28	20	18	71
	LOC102172208	0	0	0	0	0	0	0	0	0	0	0	0
	LOC102176066	1	1	2	1	0	0	1	1	1	2	1	3
	CLCN4	43	49	31	58	41	28	26	32	38	37	27	37
	LOC102177623	0	0	0	0	0	0	0	0	0	0	0	0
	LOC102170527	0	0	0	0	0	0	0	0	0	0	0	0
	NPR1	122	157	110	177	131	137	212	160	284	138	143	139
	ELAC2	58	84	72	84	71	46	99	165	74	89	62	85
	CELA1	0	0	0	2	2	0	2	5	0	1	1	7
	LOC102175610	10	2	4	7	2	4	7	39	12	6	1	15
	ASS1	75	86	129	128	110	92	108	172	140	111	79	100
	USP42	29	49	21	51	36	47	67	125	55	97	40	55
	EMC8	74	98	86	106	106	86	127	166	109	105	68	90
	SEC23IP	309	284	206	376	300	282	387	772	405	665	350	493
	POLR2J	224	222	226	255	221	177	280	461	346	302	174	375
	POLG	198	136	218	255	223	265	223	407	260	232	174	267
	ADAM23	1	0	0	0	0	1	0	1	4	0	0	0
	TFR2	6	1	3	1	2	8	1	8	1	6	1	0
	LOC102184379	0	0	0	0	0	0	0	0	0	0	0	0
	RICTOR	59	36	14	37	34	75	82	95	80	58	45	70
	LOC102185599	0	0	0	0	0	0	0	0	0	0	0	0
	LOC102187749	6	6	2	3	3	5	8	76	19	24	4	22
	GRXCR2	0	0	1	0	2	0	0	0	2	0	0	0
	LOC102181912	0	0	0	0	0	0	0	0	0	0	0	0
	IDO2	0	0	0	0	2	0	0	0	0	0	0	0
	LOC102190683	0	0	0	0	0	0	0	0	0	0	0	0
	SNAPC1	34	24	35	28	37	56	50	124	44	65	38	50
	LOC102191632	0	0	0	0	0	0	0	0	0	0	0	0
	LOC102177783	0	0	0	0	0	0	0	0	0	0	0	0
	GNA11	114	102	138	156	102	161	170	261	210	198	125	177
	FSIP1	0	0	0	0	0	0	0	2	0	0	0	0
	LOC102175909	408.22	485.54	353.69	486.32	466.08	512.62	872.24	1325.03	900.03	948.75	487.24	829.71
	UPF3A	35	21	18	29	17	28	39	139	49	59	21	80
	LAGE3	0	0	0	0	0	0	0	0	0	0	0	0
	CHST6	2	0	1	1	0	2	6	23	3	10	1	14
	UNC13B	657	1131	824	1311	954	900	1440	1075	1261	1343	964	1200
	TTLL4	88	53	63	93	76	103	118	263	118	136	81	140
	ZNF687	152	115	131	173	114	236	192	284	252	234	128	231
	LOC102170073	0	1.6	0	0	0	0	0	0	1.19	0	0	0
	LOC102185883	0	0	0	0	0	0	0	0	0	0	0	0
	LOC102174726	0	0	0	0	0	0	0	0	0	0	0	0
	C20H5orf28	53	48	31	58	41	53	69	57	42	77	29	82
	SDC2	2344	2299	2511	2607	2670	2089	2616	1501	2292	2212	1316	2314
	METTL21A	22	26	28	23	48	27	35	88	32	45	28	47
	LOC102178328	0	0	0	0	0	0	0	0	0	0	0	0
	LOC102184137	0	0	0	0	0	0	0	0	0	0	0	0
	LOC102182369	430	499	423	488	448	377	593	854	675	646	515	745
	LOC102169442	0	0	0	0	0	1.1	1.1	1.12	0	2.34	0	1.11
	LAMB4	25	35	37	30	70	47	7	30	4	8	5	2
	LOC102182795	0	0	0	0	0	0	0	0	0	0	0	0
	LOC102179353	0	0	0	0	0	0	0	0	0	0	0	0
	FAM24A	1	0	0	0	0	0	0	0	0	0	0	0
	PDP1	156	140	155	190	168	306	250	383	245	276	211	254
	LRRTM3	0	0	0	0	0	0	0	0	0	0	0	0
	LOC102182910	0	0	0	0	0	0	0	1	1	0	1	0
	GPHB5	0	0	0	0	0	0	0	0	0	0	0	0
	AHCYL2	904	1330	1227	2738	1997	1426	1621	956	1717	1404	1177	1244
	IZUMO2	0	0	0	0	0	0	0	0	0	0	1	0
	LOC102176577	0	0	0	0	0	0	0	0	0	0	0	3
	HABP4	74	95	74	69	61	99	84	180	59	98	54	104
	LOC102184826	0	0	0	0	0	0	0	0	0	0	0	0
	LOC102169118	0	0	0	0	0	0	0	0	0	0	0	0
	CNTN2	1	6	0	0	2	0	0	4	0	0	0	0
	LOC102191204	22	7	7	15	10	19	12	109	29	13	22	36
	ASNSD1	86	110	57	108	112	100	131	328	128	139	73	115
	LOC102173583	7	8	5	8	11	6	10	21	22	20	8	30
	LOC102185763	0	0	0	0	0	0	0	0	0	0	0	0
	C2H2orf62	0	0	0	0	0	0	0	0	0	0	0	0
	LOC102186545	164	218	187	291	197	99	177	140	123	244	141	252
	RP9	151.04	99	129	75	129	124	110.9	317.95	209	166	102	237
	LOC102171257	0	0	0	0	0	0	0	0	0	0	0	0
	ARAP1	371	376	379	462	371	353	597	1392	792	837	434	1057
	CDH8	0	0	0	0	0	0	0	0	0	0	0	0
	AGPS	140	157	161	123	198	163	304	461	305	276	154	309
	LOC102188613	0	0	0	0	0	0	0	0	0	0	0	0
	LOC102180629	106	103	105	112.88	117	111	164.04	327	158	162	110	195
	UNG	236	154	144	180	189	253	146	290	258	174	134	215
	DCUN1D5	35	13	19.26	18	32.97	20	41	131.02	46	60.1	27	70
	LOC102187058	0	0	0	0	0	0	1.12	0	0	1.14	0	0
	LOC102191763	0	0	0	0	0	0	0	0	0	0	0	0
	LOC102179936	0	0	0	0	0	0	0	0	0	0	0	0
	LOC102191030	24	32	23	28.24	43	30	62	112	62	63	32	65
	LOC102186817	0	0	0	0	0	0	0	0	0	0	0	0
	C16H1orf105	11	29	62	30	68	40	9	12	33	18	19	17
	CHMP7	246	144	178	338	244	272	335	820	345	418	212	366
	REM2	1	0	0	0	2	1	3	0	1	1	1	0
	DNHD1	9	15	10	12	10	2	15	16	3	6	6	10
	LOC102181723	0	0	0	0	0	0	0	0	0	0	0	0
	FKBP4	719.02	605	758	1002	740	502	1498.91	2443	1474	2927.95	695	1942
	BST1	24	20	14	16	12	20	34	271	16	31	20	31
	LOC102191616	0	0	0	0	0	0	0	0	0	0	0	0
	UBE2W	109	63	62	92	70	130	90	192	129	140	99	122
	LOC102187971	0	0	0	0	0	0	0	0	0	0	0	0
	KRT15	286.99	572.96	587.7	315.58	320.2	644.03	249.89	9225.44	838.57	4116.46	472.31	766.16
	SCN11A	3	2	0	6	0	1	0	1	0	2	0	4
	LOC102189353	0	0	0	0	0	0	0	0	0	0	0	0
	LOC102183233	0	0	0	0	0	0	0	0	0	1	0	1
	GFI1	0	5	3	5	3	2	4	22	13	4	5	25
	LOC102188434	2800.61	2431.3	2728.83	2474.95	2638.13	2154.56	3098.64	6579.21	3919.84	4126	2321.06	4867.53
	FHL1	381	316	364	95	360	332	324	1043	366	492	207	421
	SMC6	101	110	112	92	124	151	131	427	160	181	119	144
	OSGEP	89	75	84	81	105	96	124	345	183	175	104	177
	GATA1	2	0	3	0	0	0	0	4	3	0	0	1
	LOC102168555	3	7	7	3	1	6	5	12	3	5	7	1
	LOC102180249	0	0	0	0	0	0	0	0	0	0	0	0
	LOC102169038	0	0	0	0	0	0	0	0	2	0	0	0
	LPIN3	50	53	51	65	51	56	43	96	69	42	45	56
	LOC102181075	0	0	0	0	0	0	0	0	0	0	0	0
	RPL4	12090	13532	11921.4	8710.46	12680.1	10630.6	20562.3	38315.1	27503	23422.9	13027	32400.1
	LOC102189300	0	0	0	0	0	0	0	0	0	0	0	0
	PRPF3	176	134	221	170	173	186	399	586	387	547	242	458
	EMR1	4	0	1	1	0	0	0	11	2	9	0	4
	SPATA19	0	0	0	0	0	0	0	0	0	0	0	0
	XCR1	16	4	11	16	18	7	7	30	24	17	8	14
	IRX3	77.95	96.74	144.68	107.17	113.44	55.35	210.31	141.21	177.93	338.96	112.7	288.59
	LOC102183676	0	0	0	0	0	0	0	0	0	0	0	0
	RBM6	176	224	236	253	223	262	371	718	427	484	262	529
	LOC102187400	0	0	0	0	0	0	0	0	0	0	0	0
	CYSTM1	226	203	372	328	273	187	371	887	507	634	254	685
	LOC102171041	0	0	0	0	0	0	0	0	0	0	0	0
	KLF4	69	71	52	55	42	49	72	297	102	149.01	72	102
	IFITM10	2	0	0	0	0	0	0	4	0	0	0	0
	LOC102189051	420	97	159	183	143	41	149	865	237	122	135	470
	LOC102188569	0	0	0	0	0	0	0	6.3	0	1.06	0	3.06
	LOC102173224	0	0	0	0	0	0	0	0	0	0	0	0
	UNC5CL	2	9	3	4	1	3	7	9	4	4	3	2
	C3H1orf210	275	280	245	365	336	358	398	281	457	410	278	417
	LOC102189940	0	0	0	0	0	0	2	0	0	0	0	0
	LOC102189232	0	0	0	0	0	0	0	0	0	0	0	0
	LOC102170512	0	0	0	0	0	0	2	0	1	1	0	1
	SEBOX	0	0	0	0	0	0	0	0	0	0	0	0
	LOC102177309	0	0	0	0	0	0	0	0	0	0	0	0
	BTK	21	6	22	17	17	9	46	265	47	35	28	43
	KRCC1	303	252	288	288	400	421	489	752	525	357	298	526
	SYTL5	1	0	0	0	0	0	0	0	0	0	0	0
	PRND	0	1	0	2	0	0	0	1	0	1	0	0
	LOC102188157	0	0	0	0	0	0	0	0	0	0	0	0
	PIGL	159	175	171	198	230	154	216	332	324	220	174	301
	MOB1B	52	82	22	50	70	125	75	97	106	72	60	65
	LOC102182022	0	0	0	0	0	0	0	0	0	0	0	0
	LOC102180985	0	0	0	0	0	0	0	0	0	0	0	0
	DNAJC30	17	28	26	55	23	29	51	44	61	42	33	44
	LOC102172364	0	0	0	0	0	0	0	0	0	0	0	0
	LOC102183412	0	0	0	0	0	0	0	0	0	0	0	0
	HID1	753	779	772	1048	946	1007	887	1140	1228	1202	669	1417
	UIMC1	41	29	28	38	32	45	65	196	80	57	22	103
	ZNF667	76	84	52	75	50	58	139	210	151	225	68	206
	ZCCHC12	0	0	0	0	0	0	0	2	0	0	0	0
	TFEC	1	0	1	2	4	2	6	60	11	12	2	13
	LOC102187494	167.74	91.58	179.36	188.32	188.35	160.06	289.54	1065.79	312.27	479.61	143.85	427.88
	ATP7B	22	48	31	63	29	20	29	13	31	33	38	25
	POLD2	264	254	189	304	364	175	181	327	245	323	177	296
	PPARGC1A	4	8	6	4	5	0	5	11	3	2	11	7
	LOC102183986	0	0	0	0	0	0	0	0	0	0	0	0
	ETFA	209	229	184	240	226	211	265	405	314	239	197	281
	LOC100861047	202	191	177	173	237	302	250	541.48	352	338	221	382.54
	ZNF146	36.26	36.2	13.22	35.77	33.76	41.56	44.17	153.82	59.11	58.85	55.21	67.73
	POLRMT	85	54	51	53	59	85	70	210	88	119	54	136
	MIA2	0	0	0	0	0	0	0	0	0	0	0	0
	KLHL6	15	4	3	12	12	2	30	68	35	29	23	20
	LOC102175420	0	0	0	0	0	0	0	0	0	0	0	0
	NENF	573	562	746	641	779	722	722	1293	1037	1187	701	1140
	HOXB5	2	0	0	0	1	2	4	7	3	5	6	5
	ARGFX	0	0	0	0	0	0	0	0	0	0	0	0
	PRSS22	54	16	57	36	21	40	16	323	68	91	28	113
	LOC102181884	631	293	447	393	340	263	481	3597	930	307	240	897
	CASC4	581	553	460	608	657	499	794	1572	830	1086	654	1177
	GTSF1	0	0	0	0	0	0	2	0	0	4	0	0
	LOC102178761	23.01	29.73	33.11	41.83	23.48	23.94	30.01	57	63	67.46	34.11	40.41
	LOC102171434	1	1	1	3	0	0	1	4	12	0	0	0
	CUL4B	205	193.01	168	154	208.69	270	237	622.07	318	314	188	369
	CENPJ	51	38	42	33	34	48	56	94	87	74	36	88
	PITX1	1	1	0	0	0	0	0	0	0	0	0	0
	AKIRIN1	61	79	75	64	71	75	149	345	142	166	88	201
	LOC102184252	3	2	3	1	5	0	21	78	18	7	2	4
	LOC102180193	0	0	0	0	0	0	0	0	0	0	0	0
	LOC102177310	0	0	0	0	0	0	0	0	0	0	0	0
	CELSR3	0	0	2	5	1	1	0	3	3	1	2	0
	LOC102179414	0	0	0	0	0	0	0	0	0	0	0	0
	LOC102171351	0	0	0	0	1	0	0	0	1	0	0	0
	DNAJC9	18	12	15	10	11	18	26	46	19	37	14	28
	ZNF568	12	14	24	1	20	15	23	74	40	34	7	63
	LOC102175899	0	0	0	0	0	0	0	0	0	1	0	0
	ITSN1	217	267	241	332	269	529	402	574	410	442	256	336
	EHBP1L1	113	78	148	104	115	109	143	500	228	220	127	257
	LOC102177705	3	5	9	8	13	19	4	17	12	9	10	23
	DCTN1	777	810	943	941	923	857	1040	2127	1212	1363	753	1449
	LIN28B	0	0	0	0	0	0	0	0	0	0	0	0
	TNKS2	360	265	231	322	330	573	446	657	476	423	321	368
	TMEM241	26	23	27	21	20	21	19	90	35	32	24	28
	LOC102177673	124	90	86	59	86	118	170	484	282	140	103	223
	C1QBP	119	103	81	124	116	70	175	323	185	222	132	204
	CADPS2	238	224	145	284	297	276	246	371	268	236	187	222
	LOC102180876	189	181	205	192	178	201	166	483	300	297	151	251
	SRMS	0	0	0	0	0	0	0	0	0	0	0	0
	GJA9	0	0	2	1	3	0	5	2	0	4	0	2
	LOC102182184	0	0	0	0	0	0	0	0	0	0	0	0
	TRIM45	18	14	13	6	5	16	19	74	24	25	18	37
	OSER1	208	170	156	147	218	268	226	493	357	273	145	276
	TCP1	464	662.83	610.94	709	787.94	563	1042	2096.85	1223	1368.97	621.98	1155.65
	LOC102190282	0	1	0	0	0	1	0	0	1	0	1	0
	C23H6orf222	0	0	0	0	0	0	0	0	0	0	0	0
	LOC102185196	0	0	0	0	0	0	0	0	0	0	0	0
	CENPL	2	3	5	3	0	0	2	32	4	4	1	1
	PTCRA	0	0	0	2	0	0	0	0	2	0	0	1
	LOC102178724	0	0	0	0	0	0	0	0	0	0	0	0
	FST	57	51	122.95	146	131	160	80	54	128	69	65	92
	VWCE	0	4	1	0	0	3	2	6	1	6	0	5
	PAWR	31	34	29	37	38	60	87	192	98	73	43	77
	LOC102190366	0	0	0	0	0	0	0	0	0	0	0	0
	ABCC12	0	0	0	0	0	0	0	0	0	0	0	0
	SYCE3	0	0	0	0	0	0	0	0	0	0	0	0
	LDLR	488	505	1149	1497	1078	259	875	968	372	1280	950	1116
	ASTN2	3	7	4	4	7	11	4	46	13	14	9	14
	TAB2	398	412	235	358	312	635	685	1004	677	589	369	707
	LOC102187153	0	0	0	0	0	0	0	0	0	0	0	0
	LOC102179232	0	0	0	0	0	0	0	0	0	0	0	0
	GPATCH8	303	304	204	273	339	522	454	671	537	494	292	428
	TANC2	56	43	80	129	110	68	129	93	109	121	85	79
	LOC102183889	0	0	0	0	0	0	0	0	0	0	0	0
	KIF4A	8	2	3	15	7	1	3	43	4	0	3	3
	FAM161A	24	17	13	13	14	12	22	113	14	34	11	42
	PGM1	358	281	298	383	416	315	296	786	369	374	246	328
	LOC102186588	0	0	0	1	1	0	0	2.11	0	0	2	1
	CPD	731	651	421	941	891	753	837	1938	1178	1692	726	1245
	SNCAIP	39	21	29	24	23	32	63	222	43	51	59	122
	DCT	1	0	0	0	0	0	0	0	0	0	0	0
	LOC102190769	0	0	0	0	0	0	0	0	0	0	0	0
	LOC102187674	0	0	0	0	0	0	0	0	0	0	0	0
	LOC102184586	0	0	0	0	0	0	0	0	0	0	0	0
	UPK1B	2	0	0	0	0	0	1	4	0	0	0	0
	LOC102191094	0	0	0	0	0	0	0	0	0	0	0	0
	LOC102174139	0	0	0	0	0	0	0	0	0	0	0	0
	DNAJB4	103	144	64	65	115	60	141	303.13	135	260	112	218
	PECR	18	14	23	45	43	95	23	88	26	44	17	29
	WFIKKN1	10	13	14	11	9	19	16	19	18	21	19	26
	HSPA2	31	44	36	22	17	22	49	73	52	47	20	60
	SERP1	94	128	114	124	141	93	104	158	134	199	117	197
	SYDE2	36	47	6	22	32	27	46	34	41	40	19	24
	TACR2	4	1	2	2	2	4	6	17	7	18	11	12
	SVOPL	4	10	2	15	23	1	6	3	6	20.04	10	6
	NUP85	97	124	116	118	150	106	133	288	179	157	109	187
	LOC102171982	0	0	0	0	0	0	0	0	0	0	0	0
	CD177	0	0	1	3	0	0	10	5	4	0	1	7
	EDDM3B	0	0	0	0	0	0	0	0	0	0	0	0
	PIGG	104	115	99	117	111	75	95	202	129	106	112	85
	LOC102170932	0	0	1.69	1.35	1.09	1.39	2.81	0	3.09	0	0	1.41
	LGR5	0	2	0	0	0	1	2	41	0	4	1	1
	LOC102172727	6.12	13.08	5.53	11.07	11.31	13.11	7.87	51.11	15.24	23.64	4.13	17.34
	LOC102183489	0	0	0	0	0	0	0	0	0	0	0	0
	RAB5A	372	400	330	468	390	390	584	868	616	728	370	680
	LRRC16B	2	2	1	1	2	2	4	4	4	0	2	8
	LOC102177400	603	681	911	559	658	362	728	556	580	755	421	639
	DCAF11	409	404	411	576	449	408	478	908	540	551	319	536
	LOC102185703	81	44.9	65.47	83.33	33.3	41.77	43.69	290.75	59.11	80.26	41.68	74.22
	LOC102173766	0	0	1	2	1	0	1	8	3	0	5	0
	PLEKHM3	79	51	34	70	55	74	48	158	111	73	81	73
	LOC102187177	0	0	0	0	0	0	0	0	0	0	0	0
	LRP1B	0	1	0	0	0	0	0	1	0	0	0	0
	C18H19orf18	0	1	1	0	0	0	0	0	0	0	0	0
	XAF1	117	98	57	70	39	39	68	157	96	48	21	72
	TMEM244	0	0	0	0	0	0	0	0	0	0	0	0
	ENKUR	1	0	2	0	2	10	0	1	0	3	2	0
	ANKDD1A	0	0	0	0	0	0	0	0	0	0	0	0
	ABCG8	3	6	6	4	7	3	10	48	12	23	3	38
	LOC102191173	113	87	135	136	120	116	176	450	158	294	76	208
	LOC102183020	0	0	0	0	0	0	0	0	0	0	0	0
	DAND5	0	0	0	0	0	0	0	0	0	0	0	0
	LOC102188172	0	0	0	0	0	0	0	0	0	0	0	0
	LOC102191795	1	2	3	0	0	0	3	6	0	4	8	5
	SPAG6	0	1	1	1	0	0	0	5	0	0	0	1
	ZDHHC22	0	0	0	0	0	0	0	0	0	0	0	0
	LOC102181849	0	0	0	0	0	0	0	0	0	0	0	0
	CCDC60	0	0	0	0	0	0	0	2	0	0	0	0
	THOC7	56	55	39	28	43	52	57	168	95	88	57	91
	TCTA	231	226	222	239	245	218	245	329	314	249	168	373
	LOC102191698	0	0	0	0	0	0	0	0	0	0	0	0
	C20H5orf47	0	0	0	0	0	0	0	0	0	0	0	0
	LOC102175047	0	0	0	0	0	0	0	0	0	0	0	0
	SQLE	668	928	788	1228	1012	489	877	800	806	1217	863	969
	SEPHS1	96	135	126	160	130	83	175	415	223	289	125	334
	GLIPR2	92.94	49.76	73.71	73.99	67	42.97	95.9	420.94	95	101.58	73.97	123.62
	PLRG1	85	102	80	111	124	107	199	343	233	196	96	181
	LOC102189935	0	0	0	0	0	0	0	0	0	0	0	0
	SPG7	177	169	196	218	203	133	242	448	298	262	233	352
	ZNF614	55	43	30	27	32	42	43	91	55	40	41	94
	ZMYM6NB	5	6	8	10	4	2	2	10	5	9	3	2
	PARD6G	15	9	10	8	16	9	18	48	27	25	22	35
	LOC102180589	0	0	0	0	0	0	0	0	0	0	0	0
	INPP5B	225	198	191	305	310	269	288	508	265	292	220	349
	GRPEL2	58	61	45	60	52	59	71	144	68	94	50	91
	PPID	122	114	149	110	134	116	183	623	229	304	91	259
	TRIM56	22	21	17	32	36	45	45	84	60	88	41	35
	UBE2J1	222	264	173	351	288	242	381	427	418	437	253	399
	IL20RA	14	1	3	3	1	3	10	28	5	14	11	10
	ERMARD	16	32	26	16	30	22	39	75	24	35	30	60
	LOC102183558	0	0	0	0	0	0	0	0	0	0	0	0
	LOC102173617	0	0	0	0	0	0	0	0	0	0	0	0
	LOC102168904	0	0	0	0	0	0	0	0	0	0	0	0
	UTS2R	2	1	0	3	0	3	1	33	1	0	3	0
	LOC102181495	0	0	0	0	0	0	0	0	0	0	0	0
	SAFB2	243.42	232.15	274.93	239.37	268.62	234.15	265.56	715.37	424.32	397.76	215.77	403.47
	LOC102185914	0	0	0	0	0	0	0	0	0	0	0	0
	LOC102181577	14.01	18.05	18.14	10.05	12.03	29.05	27.14	53.42	29.44	25.22	19	25.3
	LOC102180999	0	0	0	0	0	0	0	0	2	0	1	0
	DNAJC25	55	37	72	36	39	36	66	104	47	121	37	63
	E2F4	178	171	217	317	214	193	370	691	391	468	179	454
	TAC1	9	1	1	0	5	7	11	25	10	46	8	35
	C28H10orf105	0	0	0	0	0	0	0	0	0	0	0	0
	TRAIP	1	3	2	3	3	1	4	11	7	6	4	6
	LOC102187043	0	0	0	0	0	0	0	0	0	0	0	0
	KIAA0232	158	169	193	234	18.44	222	307	67.23	279	377	36.13	289
	ERCC8	13	29	19	15	17	11	32	68	40	34	26	48
	LOC102182581	0	0	0	0	0	0	0	0	0	0	0	0
	LOC102189498	0	0	0	0	0	0	0	0	0	0	0	0
	GPX4	1301	963	1037	1359	992	666	743	2276	956	1402	1002	1192
	LOC102182654	0	0	0	0	0	0	0	0	0	0	1	0
	KIAA0368	457	529	369	369	699	625	502	1172	857	590	318	736
	MSS51	13	4	18	7	7	12	20	25	21	23	11	22
	C6H4orf22	0	0	0	0	0	0	0	0	0	0	0	0
	FAM199X	40	56	25	75	65	100	85	131	106	88	59	71
	LOC102190247	0	0	0	0	0	0	0	0	0	0	0	0
	ALG9	91	132	125	148	150	125	122	191	160	176	105	181
	LOC102187911	0	0	0	0	0	0	0	0	0	0	0	0
	LOC102182048	173.71	158.74	166.63	242.34	184.85	143.01	151.68	286.31	204.01	219.04	134.62	271.69
	BTBD10	43	57	29	24	31	54	54	147	70	62	37	92
	SDK2	8	17	21	14	24	12	17	27	21	43	15	53
	BAIAP3	38	48	50	42	61	46	66	89	64	114	35	137
	RABGGTB	219	247	212	89	230	222	191	330	382	228	157	285
	LOC102189660	0	0	0	0	0	0	0	0	0	0	1	0
	LOC102182418	0	0	0	0	0	0	0	0	0	0	0	0
	ANKRD40	88	78	105	112	94	106	143	243	145	161	103	140
	KRT74	0	0	0	0	0	0	0	1	0	0	0	0
	CALCOCO2	1794	1556	1683	1815	1693	1427	2439	3129	2984	3066	1337	2570
	SNCA	2	1	0	0	2	0	1	2	0	4	0	2
	SPATS2L	237	168	315	167	305	462	368	1039	373	426	213	385
	ESRRB	1	0	0	2	2	0	0	0	0	0	1	0
	SLC48A1	214	170	150	176	165	322	147	408	230	200	98	214
	ARHGAP26	287	227	120	310	179	243	219	445	258	278	164	349
	TDRD9	0	0	0	0	1	0	1	3	0	0	0	0
	PRCD	0	0	0	0	0	0	0	0	0	0	0	0
	CDK16	232	265	302	389	332	319	258	365	281	276	225	328
	LOC102180021	2	4	0	3	4	8	4	6	3	11	0	4
	HRAS	60	65	119	84	63	81	115	166	72	155	56	75
	JAGN1	149	143	225	181	156	174	200	396	223	395	132	270
	BSDC1	717	510	572	601	553	853	590.01	905	919	657	535	744
	RNF43	36	85	37	61	32	45	93	59	94	89	61	116
	NDUFAF1	21	42	45	46	46	23	67	113	42	54	40	95
	PHF12	191	154	197	256	179	263	382	570	324	531	264	506
	LOC102181690	106	141	27	28	55	103	11	4	42	3	43	15
	LOC102177220	0	0	0	0	0	0	0	0	0	0	0	0
	FOLR2	96	75	116	125	85	71	232	728	267	193	105	255
	PLAC8L1	0	1	0	0	1	0	0	0	0	2	0	0
	LOC102168508	0	0	0	0	0	0	0	0	0	0	0	0
	LOC102180916	0	0	0	0	0	0	0	0	0	0	0	0
	WSB1	264	205	199	167	179	287	301	756	370	442	250	479
	PROS1	191	114	60	58	90	88	134	715	209	172	66	207
	OSTN	0	0	0	0	0	1	0	0	0	0	0	0
	SOCS4	24	24	14	27	24	14	35	113	37	53	27	51
	PSMB8	474	168	335.01	614	405	385	487	1717	1157	607	553	1072
	SDR39U1	41	40	33	33	50	41	77	100	80	62	44	93
	DDIT4L	4	1	5	4	2	7.07	11.99	12.06	3	8.94	2	8
	MAS1	0	0	0	0	0	0	0	0	0	0	0	0
	LOC102175382	0	0	0	0	0	0	0	0	0	0	0	0
	TBCCD1	35	24	22	41	35	39	56	89	47	53	35	42
	LOC102190762	0	0	0	0	0	0	0	0	0	0	0	0
	LOC102178107	1279	1354	763	683	881	996	1864	4665	1963	2338	755	2753
	LOC102173195	0	2	2	1	3	1	4	0	0	3	6	6
	ZBTB7C	0	1	5	5	3	3	8	22	1	11	7	17
	LOC102182848	187.24	191.72	205.64	206.64	205.58	235.35	309.27	665.36	306.84	367.92	225.32	354.85
	AP2S1	418	321	383	364	439	358	319	846	527	384	262	553
	LOC102179733	0	0	0	0	0	0	0	0	0	0	0	0
	VAT1	1642	1416	1970	1834	2256	2951	2014	4285	3051	3131	1341	2546
	LOC102178988	1	2	0	2	0	0	0	2	1	0	1	0
	SHANK3	13	14	13	16	19	25	27	47	34	29	13	20
	TUFM	421	376	332	481	402	291	429	996	449	613	315	590.02
	LOC102189956	0	0	0	0	0	1.7	0	0	0	4.34	0	0
	THEG	0	0	0	0	0	0	0	0	0	0	0	0
	SGSM3	13	4	3	10	2	11	18	69	14	34	12	36
	FOLR4	0	0	0	0	0	0	0	0	0	0	0	0
	TOMM22	311	323	282	334	346	316	440	946	531	578	292	604
	SOCS3	9	3	2	20	4	3	14	282	20	29	11	8
	LOC102181549	18	7	22	5	12	28	20	47	21	32	21	38
	CPO	1	1	0	1	1	1	0	17	1	6	0	3
	POP4	19	39	62	25	45	30	51	146	63	68	29	50
	MALL	138	107	172	223	165	139	128	515	157	272	250	225
	PARK2	32	42	27	21	27	23	35	91	32	39	38	57
	GPR124	63	59	53	47	41	64	77	183	102	72	32	99
	TMEM132A	31	34	25	57	32	51	36	67	47	32	28	47
	LOC102182327	0	0	1	0	0	0	0	8	3	1	0	0
	RUVBL2	83	74	107	116	86	68	152	416	177	205	59	198
	CGRRF1	17	31	20	19	22	11	29	29	41	27	17	29
	ACPL2	43	34	49	177	50	46	33	123	33	96	17	128
	PIANP	0	0	0	0	0	1	0	9	1	2	1	5
	LOC102179327	0	0	0	0	1	0	0	0	0	0	0	0
	WNT10B	4	1	0	0	2	0	0	2	0	0	0	0
	BAIAP2L2	0	1	1	0	1	0	1	1	0	0	2	1
	ISCA1	189.01	136.01	103	126.62	134	248.86	169.01	467.36	233.08	224.04	94	225.31
	RPAP1	196	203	145	273	202	201	216	327	252	226	148	293
	NXPE2	1	112.4	17.03	1	0	0	0	0	5	3.03	0	13.02
	RPL27	3621	2847	3071	2302	3349	2589	4887	9930	6109	6181	3013	6737
	LOC102179376	2	0	0	0	0	0	0	0	0	0	0	0
	EPN1	19	24	34	32	34	22	34	61	39	45	20	62
	LOC102181020	0	0	0	0	0	0	0	0	0	1	0	0
	SLC35A1	46	50	72	64	64	58	57	235	93	142	54	148
	LOC102177912	0	0	0	0	0	0	0	0	0	0	0	0
	GAL	2	4	4	1	3	0	2	67	2	1	1	1
	SLC14A2	0	1	0	0	2	0	0	0	1	0	0	0
	LPAAT	1536	1969	2029	3207	2368	1683	2602	1634	2876	2861	2041	2968
	RDH11	219	225	254	308	200	118	234	276	223	268	196	201
	LOC102186105	0	0	0	0	0	0	0	0	0	0	0	0
	LSMEM2	0	0	0	0	0	0	0	0	0	0	0	1
	LOC100860804	1318	960	1529	753	1226	1383	1080	3092	1905	1179	663	1561
	AUH	58	62	46	47	49	117	72	126	145	78	58	102
	LOC102170161	0	0	0	0	0	0	0	0	0	0	0	0
	MBD2	393	408	419	319	362	387	539	1240	650	745	376	893
	ABHD14B	748	538	697	631	686	637	752	1549	1226	793	558	1050
	LOC102181154	0	2	6	7	1	3	13	71	19	13	0	14
	SPHAR	14	16	9	5	16	4	20	47	21	12	4	31
	PIGT	562	577	590	751	508	397	507	1209	632	766	480	771
	ALAS1	159	142	110	154	141	98	133	661	188	201	123	237
	FOXO1	659	648	538	517	789	1005	1070	1197	1235	1207	717	1123
	LOC102169680	68	30	18	66	32	6	24	38	35	73	44	63
	PPP1R17	0	0	0	0	0	0	0	0	0	0	0	0
	CRLF3	44	37	34	48	27	54	76	366	108	95	62	98
	FARS2	121	116.99	82	119	90	89	99	220	122	131	91	149
	CCDC28A	144	126	129	67	78	149	56	129	178	61	65	164
	LOC102180786	129	167	152	191	201	166	174	443	224	181	111	184.08
	LOC102170168	0	0	0	0	0	0	0	0	0	0	0	0
	LOC102179272	0	0	1	0	0	0	0	0	0	0	0	0
	NPHP3	24	27	16	29	26	23	46	79	49	41	32	44
	LOC102176340	8	0	0	0	0	0	0	0	0	0	0	0
	PYURF	159	129	67.24	111	113	150	126	245.6	163.55	162	98.83	183
	TSEN54	122	122	162	238	175	181	234	319	222	322	151	236
	LOC102172969	0	0	0	0	0	0	0	0	0	0	0	0
	LOC102181470	0	0	0	0	0	0	0	0	0	0	0	0
	ZC3H14	373.91	408.91	327.96	342.94	346	638.94	563.92	948.64	729.86	665	309.94	783.82
	LOC102175762	2	1	2	2	1	0	2	4	2	1	2	0
	HMGXB4	134	307	123	341	383	351	377	243	403	160	138	271
	CBX2	14	8	7	16	17	37	21	35	37	53	9	22
	LOC102175052	0	0	0	0	0	0	0	0	0	0	0	0
	CRTAP	215	234	158	131	181	141	201	818	225	291	163	300
	DDX50	76	79	84	65	88	107	139	321	207	121	71	187
	TBPL2	0	0	0	0	0	0	0	0	0	0	0	0
	STYXL1	27	27	33	52	43	21	41	39	29	20	27	25
	EFCAB4A	78	54	68	106	97	80	75	104	177	65	72	139
	BLVRB	109	101	95	139	104	60	140	338	169	193	118	261
	LOC102186753	0	0	0	0	0	0	0	0	0	0	0	0
	LOC102183729	1	0	0	0	0	0	0	1	0	0	0	0
	LOC102188584	1	0	0	0	0	0	0	3	0	0	0	0
	LOC102186300	54.29	63.46	13.07	104.1	82.85	11.79	29.17	37.42	136.11	253.31	53.38	278.16
	MMP24	3	4	2	2	1	0	2	6	1	5	1	3
	GRID1	6	0	3	1	3	6	2	4	9	11	4	14
	LOC102186534	0	0	0	0	0	0	0	0	0	0	0	0
	BANF1	776.79	700.76	884.99	937.97	773.01	637.94	1352.57	2727.73	1593.71	2014.14	834.46	1950.8
	HMBS	70	67	59	113	55	20	49	133	67	159	25	152
	FAM13A	282	247	282	298	245	215	616	625	356	1168	570	774
	SLC25A15	18	10	32	38	24	15	34	38	13	22	16	31
	MRO	0	0	1	0	0	0	0	5	0	2	0	0
	CCDC129	8	2	0	0	1	5	0	21	4	0	9	12
	ACER3	18	13	6	4	19	4	10	48	12	22	11	20
	LOC102178303	0	1.28	3.49	4.27	3.09	7.77	3.78	3.9	8.41	3.65	7.54	2.96
	FAM84B	884	780	677	1269	958	1214	1265	946	1201	807	882	861
	TDP1	6	8	11	13	22	18	31	88	46	31	8	36
	RFK	52	57	82	76	69	55	129	302.27	138	177	85	180
	LOC102191031	0	0	0	0	0	0	0	0	0	0	0	0
	ARHGAP8	54	42	58	58	71	97	98	235	174	113	83	200
	ZFYVE9	155	168	133	109	199	196	178	362	180	222	127	190
	WIBG	15	14	23	39	19	14	41	124	50	56	30.01	45
	LOC102185786	0	0	0	0	0	0	0	0	0	0	0	0
	LOC102175141	0	0	0	0	0	0	0	0	0	0	0	9
	GBA2	310.08	295.37	272.44	417.42	339.14	339.77	434.23	526.78	372.85	370.93	289.03	430.01
	NDUFB3	219	220	183	222	172	177	229	514	342	327	218	341
	HSD17B13	1	0	0	0	2	0	0	6	2	4	0	1
	LOC102172017	0	0	0	0	0	0	0	0	0	0	0	0
	GRIN3A	3	0	0	0	0	0	0	4	0	0	0	2
	FMNL1	99	42	91	74	62	64	91	405	152	182	103	203
	CHTOP	352	295	388	412	321	440	622	1193	678	654	496	751
	SEPT7	443	345	336	295	365	420	608	1650	694	722	379	834
	LOC102173282	0	0	0	0	0	0	0	0	0	0	0	0
	GRAMD1C	85	63	15	28	63	95	49	69	83	47	34	72
	ZNF165	3	11	4	2	5	3	6	15	9	6	9	10
	LOC102179843	0	0	0	0	0	0	0	0	0	0	0	0
	USP38	63	74	67	103	67	113	138	211	151	128	122	170
	FAM83A	0	2	0	0	0	0	0	2	0	0	3	0
	ARMCX3	242	301	202	255	299	197	316	524	299	534	249	325
	LOC102183669	0	0	0	0	0	0	3	4	2	1	5	2
	LOC102175197	0	0	0	0	0	0	0	0	0	0	0	0
	LOC102175040	1.11	2	0	5	1.04	0	8.41	11.4	1.22	6.14	2.24	7.02
	LOC102189011	0	0	0	0	0	0	0	0	0	0	0	0
	LOC102170973	0	0	0	0	0	1.22	0	0	0	0	0	0
	AK1	27	12	28	32	20	21	28	399	68	46	19	82
	ACSS3	101	137	102	69	137	181	209	223	205	113	147	260
	LOC102190012	3	5	3	4	5	0	5	3	3	6	2	12
	LOC102189978	8	17	12	25	19	49	24	25	32	18	12	32
	KIAA1045	21	56	20	23	10	5	32	2	27	9	20	50
	DNAJB13	0	0	0	0	0	3	1	19	0	3	1	0
	LOC102176963	51.53	26.89	67.15	50.79	7.7	41.96	51.2	1224.52	77.85	113.29	12.88	164.97
	NEU2	5	6	1	2	4	5	2	1	4	0	0	5
	TRIM77	0	0	0	0	0	0	0	0	0	0	0	0
	FAM20B	165	161	174	195	210	140	288	544	252	392	200	353
	LOC102168481	1	0	1	1	0	0	0	1	1	0	0	0
	LOC102185454	0	0	0	0	0	0	0	0	2	0	0	0
	FAM73B	189	128	150	439	201	142	364	362	329	387	263	328
	C5H12orf45	27	31	15	21	22	26	29	99	48	57	21	52
	INTS7	91	84	58	111	109	51	91	219	92	81	76	121
	AMPH	1	1	2	0	2	4	7	1	3	3	3	4
	LOC100860922	2398.8	1408.16	2640.03	1437.32	1801.68	1509.7	2937.73	14100	4619.79	4584.88	2235.62	5591.81
	UCKL1	63	56	64	90.28	83	92	67	147	95	81.22	63.66	84
	LOC102169915	0	0	0	0	0	0	0	0	0	0	0	0
	HNRNPH1	635	684	693	630	783	713	1361	2603	1597	2388	1015	1920
	ALDH1L1	0	0	0	2	0	0	0	0	0	0	0	0
	LOC102175027	0	0	0	0	0	0	0	0	0	0	0	0
	LOC102172863	0	0	0	0	0	0	0	0	0	0	0	0
	SLC23A1	11	6	0	3	1	2	12	7	2	13	5	3
	LOC102174423	0	0	0	0	0	0	0	0	0	0	0	0
	RBM4B	37.18	68.34	58.22	49.36	41.82	70.82	79.46	201.92	149.82	111.65	68.4	135.52
	LOC102169352	529	501	500	852	581	842	815	1015	872	998	618	808
	OGFRL1	179	130	103	125	164	249	187	366	249	234	88	183
	LOC102183781	0	0	1	2	2	3	0	1	1	0	1	1
	PPP1R15A	130	100	108	123	128	150	272	737	401	545	251	505
	LOC102173565	0	0	0	0	0	0	0	0	0	0	0	0
	BMF	226	146	163	222	168	623	274	549	538	261	183	434
	MAN1A1	448	566	525	662	635	808	1306	974	1270	1133	653	1102
	LOC102188707	0	0	0	0	0	0	0	0	0	0	0	0
	LOC102170506	0	0	1	0	0	0	0	2	0	1	0	0
	LOC102175809	12.06	0	3.31	1.16	0	5	9.01	17.76	6.97	5.46	9.11	3.76
	NKAIN1	0	0	0	0	0	0	0	11	0	1	0	0
	LOC102177217	7.89	5	14.39	15.82	10.06	5.05	24.17	171.96	70.38	10.37	13.25	66.23
	LOC102178950	17	12	5	19	10	9	10	33	20	17	18	11
	NLGN4X	0	0	0	0	2	0	0	0	0	0	0	0
	LOC102184041	1060	783	855	864	692	684	1191	3442	1236	2223	868	2569
	IFNE	0	0	0	0	0	0	0	0	0	0	0	0
	ALOX12	7.34	16	4.98	14	18.84	7.86	13.81	15.41	13.58	37.36	19	33.9
	RB1CC1	576	517	461	496	574	816	731	1144	848	822	487	773
	NEIL2	21	13	16	12	14	6	12	36	8	10	6	11
	TMEM255B	2	0	0	0	1	0	0	2	0	2	0	0
	EIF4E	114	151	100	144.32	126	85	249	503.01	211.01	257	148	260
	SIGLEC15	0	0	0	0	0	0	0	2	0	0	0	0
	ABHD5	11	10	10	14	7	5	14	84	16	25	6	24
	EXOC4	270	223	238	206	244	172	238	444	255	209	185	332
	LOC102180379	0	0	0	0	0	0	0	0	0	0	0	0
	LOC102186385	10	3	11	4	1	0	4	35.03	22.19	7	8	7.04
	HEATR5A	206	159	144	243	258	412	268	310	276	230	184	195
	LOC102178087	1063	871	1277	689	1120	682	627.02	1983	933	670	661	970
	SLC29A4	0	0	0	0	0	0	2	6	0	0	0	3
	LOC102181246	2	0	0	1	0	0	2.34	1.02	1	5.34	0	1.1
	BATF2	6	0	4	10	8	12	5	18	9	4	0	4
	HTR4	1	0	0	3	3	0	0	0	1	0	1	2
	URGCP	85.89	63	81	89.67	87	100	110	234.79	136	145.66	89.65	143
	EMB	11	4	14	20	10	6	22	136	52	50	11	94
	TRAF6	94	115	87	135	111	108	191	224	161	166	116	201
	LPAR3	0	2	3	0	2	2	2	13	0	0	0	1
	LOC102183588	0	0	0	0	0	0	0	0	0	0	0	0
	LMNB1	28	18	17	26	29	30	42	182	51	57	15	59
	CKMT1B	145	83	79	84	95	28	56	281	113	125	64	267
	SHE	27	20	11	34	41	30	60	55	53	44	18	16
	LOC102184417	0	0	0	0	0	0	0	0	0	0	0	0
	LOC102187479	0	0	0	0	0	0	0	0	0	0	0	0
	PIK3C2B	188	408	374	790	412	461	623	696	677	769	489	423
	LOC102188088	0	0	0	0	0	0	0	0	0	0	0	0
	LOC102184994	0	0	0	0	0	0	0	0	0	0	0	0
	AKR1E2	2	8	1	11	6	4	2	13	5	3	2	7
	LOC102171142	93.71	71.65	136.61	71.17	182.31	126.71	121.53	281.41	153.71	97.85	69.74	119.09
	USP15	114	125	125	106	120	211	172	353	203	165	101	173
	LOC102186664	0	0	0	0	0	0	0	0	0	0	0	0
	PTGER2	10	0	7	3	7	2	12	36	7	13	12	33
	FAM184B	86	82	73	107	104	131	135	315	144	147	83	150
	SLC31A1	721	757	734	1092	776	855	1146	1050	1518	1533	725	1275
	LOC102185551	0	0	0	0	0	0	0	1	0	0	0	0
	LOC102173625	16.8	17.01	10.26	6.92	16.11	18.49	27	45.84	25.33	42.36	12.13	18.27
	IFT172	77	122	127	116	128	134	141	297	232	207	99	205
	ST7L	58	59	52	45	74	78	66	89	127	68	60	92
	GFOD1	2	5	3	1	5	6	9	14	9	6	3	6
	ADAM29	0	0	0	0	0	0	0	0	0	0	0	0
	LOC102170907	18	22	23	29	16	30	25	52	26	58	38	29
	PKN3	66	48	52	67	43	43	100	241	143	125	43	149
	LOC102182933	53.16	50.17	35.91	74.93	59.97	37.06	80.08	72.69	52.31	73.53	52.54	58.99
	CNTD1	0	0	1	1	1	0	1	0	0	3	0	1
	LOC102189118	0	0	0	0	0	0	0	0	0	0	0	0
	COMMD1	135	97	128	78	166	94	165	490	242	218	117	260
	LOC102189170	572	231	285	387	375	381	490	2167	819	492	294	614
	LOC102186821	0	0	0	0	0	0	0	0	0	0	0	0
	LOC102170460	3.83	0	1	0	0	2	2	6.76	3.55	10.55	4.62	8.18
	NTRK2	36	56	19	20	39	324	48	47	48	46	21	38
	LOC102181413	0	0	0	0	0	0	0	0	0	0	0	0
	FOXN3	90	111	39	93	115	100	161	220	168	162	99	161
	MFGE8	14620	21456	33208	31569	18464	9088	23804	14010	14244	31239	17597	23649
	PFKFB2	59	61	24	72	50	22	51	48	61	74	36	57
	LOC102172631	0	0	0	0	0	0	0	0	1.01	0	1.01	0
	ENTHD1	0	0	0	0	0	0	0	1	0	0	0	0
	LOC102173518	35	17	16	42	26	10	27	29	15	15	19	18
	PRMT5	172	185	145	293	196	116	310	594	255	339	169	302
	LOC102180578	0	0	0	0	1	2	1	0	0	0	0	0
	LOC102188691	0	0	0	0	0	0	0	0	0	0	0	0
	LOC102185735	0	0	3	2	0	1	1	1	1.06	0	1	5.85
	DCAF4	104	92	79	80	106	97	107	160	129	119	89	153
	LCLAT1	68	85	78	83	75	43	84	232	81	88	77	118
	TSKU	79	34	26	24	28	21	29	243	40	71	23	65
	PDLIM1	449	448	885	399	586	381	732	1117	781	519	403	566
	LOC102182091	0	0	0	0	0	0	0	2	0	1	0	0
	KRTCAP3	295	231	325	276	322	242	211	419	316	385	189	331
	KCNS2	0	0	0	0	0	0	0	0	0	0	0	0
	RNF126	52	39	48	67	40	69	63	151	100	96	35	105
	CEP63	34	34	27	26	42	41	59	74	47	36	41	52
	CLIC4	1225	1251	990	1131	1437	1476	1801	2884	1404	1769	888	1562
	LOC102187373	36	26	40	27	43	39	41	85	79	55	38	77
	ACR	0	0	0	0	0	0	0	0	0	0	0	0
	LOC102190822	0	0	0	0	0	0	0	0	0	0	0	0
	LOC102190602	0	0	0	0	0	0	0	0	0	0	0	0
	KLK7	3	0	0	0	0	0	1	2	0	0	0	0
	ALOX5AP	34	23	34	24	37	16	41	189	59	109	36	111
	RIPK3	70	29	20	39	44	18	31	307	68	59	31	78
	LOC102173074	0	0	1.82	0	0	0.96	1.09	1.76	2.95	0	0	0
	LOC102178535	365	393	489	532	554	409	651	1492	664	934	469	827
	BIRC6	375	366	209	468	387	407	434	710	425	534	354	493
	ZNF16	61	41	49	70	77	67	93	199	126	133	66	93
	RFT1	241	166	167	223	211	164	183	195	205	181	172	208
	LOC102177670	0	0	0	0	0	0	0	0	0	0	0	0
	ELP6	18	8	11	13	8	6	17	55	13	24	19	24
	SLC8A2	0	0	0	0	0	0	0	0	0	0	0	0
	LOC102178167	0	0	0	0	0	0	0	0	0	0	0	0
	TACC1	100	100	86	81	91	120	185	459	139	229	130	243
	ITGAD	7	8	11	12	9	3	9	13	7	8	18	6
	SH3PXD2B	104	92	104	109	85	141	249	891	407	619	132	393
	SAMHD1	267	220	180	364	265	220	312	1816	469	533	182	495
	LOC102184979	0	0	0	0	0	0	0	0	0	0	0	0
	EPC2	135	111	110	145	178	154	308	382	246	259	160	284
	ATP13A2	207	133	149	335	284	137	168	122	191	151	194	181
	ASIC5	0	0	0	0	0	0	0	0	0	0	0	0
	LOC102184907	57	46	46	44	49	48	98	151	103	75	61	108
	LOC102178255	0	0	0	0	0	0	0	0	0	0	0	0
	KRT4	0	0	0	0	0	0	0	0	0	0	0	0
	C16H1orf21	423	524	620	412	858	606	838	1128	955	468	375	775
	LOC102171823	0	0	0	0	0	0	0	0	0	0	0	0
	SNX18	97	141	93	119	124	116	145	301	169	173	135	157
	MDM2	64	96	47	84	79	91	113	250	155	137	73	121
	LOC102168773	10.45	5.01	1.28	2	3.97	3	14.98	18.68	8.86	14	1.59	4.86
	CAPNS1	1898	1738	2358	2434	2319	1941	2084	5713	3124	3453	1606	3887
	PCDH20	1	2	2	2	1	2	6	13	2	10	6	11
	LOC102188958	0	0	0	0	0	0	0	0	0	0	0	0
	KCNK9	0	6	3	0	8	0	5	0	3	0	0	8
	LOC102176545	0	0	0	0	0	0	0	0	0	0	0	0
	KLHDC3	452	379	293	377	408	734	326	712	661	434	344	601
	IPPK	29	29	32	31	28	27	52	97.57	42	44	20	63
	EFHD2	55	45	43	39	58	38	65	419	110	89	50	217
	NBEA	64	61	49	52	74	52	82	143	107	79	121	168
	ABCA6	75	55	43	65	69	60	51	329	125	131	46	146
	CLDN3	62	24	119	63	65	113	37	141	68	166	100	104.96
	AKT2	221	260	255	360	276	461	357	544.99	429	443	272	461
	EGFR	472	433	296	689	482	407	543	531	617	564	453	485
	ZDHHC3	181	190	170	310	217	176	201	410	243	424	159	347
	LOC102176983	0	0	0	0	0	0	0	0	0	0	0	0
	LOC102188000	0	0	0	0	0	0	0	0	0	0	0	0
	SLC25A4	527	490	507	399	402	231	497	803	614	746	363	635
	TESPA1	8	4	4	8	18	2	7	47	20	11	14	19
	NDRG1	280	203	195	349	273	967	463	1380	809	650	363	761
	LOC102188423	0	0	0	0	0	0	0	0	0	0	0	0
	CPXM1	133	129	54	63	53	80	168	758	257	241	97	298
	LOC102180709	0	0	0	0	0	0	0	0	0	0	0	0
	CDHR4	2	0	5	1	0	3	3	12	0	0	2	0
	ZNF285	0	0	0	0	0	0	0	0	0	0	0	0
	MRPL46	68	64	48	58	62	65	75	145	102	101	66	125
	FARP2	27	57	42	68	41	63	62	62	67	69	40	73
	C28H1orf198	376	466	401	425	410	547	579	1077	567	697	366	647
	MAPKAPK3	189	229	261	295	278	121	219	717	218	334	166	361
	NCAM2	0	1	0	0	3	1	0	2	0	0	0	0
	PRKD2	151	136	170	145	146	176	197	497	247	244	115	228
	ZFP36L1	212	111	144	226	173	283	372	1167	432	652	409	613
	LOC102188114	0	0	0	0	0	0	0	0	0	0	0	0
	CYSLTR1	341	204	291	201	313	570	236	224	255	199	218	252
	LOC102175124	4	2	0	1	2	0	4	8	4	3	1	0
	LOC102173779	0	0	0	0	0	0	0	0	0	1	0	0
	LOC102176288	32	35	32	29	34	20	26	71	33	53	30	30
	LOC102179433	8	1	1	7.91	2	3	5	140.85	10	4	1	5
	CCNB2	21	8	5	11	6	5	3	83	10	2	0	15
	ZNF10	4	4	1	5	0	8	9	6	8	6	8	15
	LOC102188904	0	0	0	0	0	0	0	0	0	0	0	0
	FAM134A	1093	1149	1399	1277	1469	1485	1555	2426	2150	1818	981	2213
	TIGD4	0	0	0	0	1	0	0	4	0	0	1	1
	PCNP	279.1	264.42	259.67	244.25	302.53	294.48	466.97	673.48	505.35	504.32	303.2	509.76
	LOC102183043	0	0	0	0	0	0	0	0	0	0	0	0
	CREB1	44	44	23	62	61	59	76	149	59	89	52	75
	LOC102178856	89	59.65	78.72	83	64	40	73	137	98	90	53	117
	NAA38	74	72	68	54	70	69	91	187	123	103	56	116
	LOC102169066	0	0	0	0	0	0	0	0	0	0	0	0
	TMPRSS3	0	0	0	0	0	0	0	0	0	0	0	0
	LOC102180192	0	0	0	0	0	0	0	0	0	0	0	0
	LOC102190315	0	0	0	0	0	0	0	0	0	0	0	0
	LAT	35	18	39	37	25	8	53	191	77	44	28	118
	KCNA3	29	34	18	19	22	25	45	153	100	44	30	129
	LOC102168998	0	0	0	0	0	0	0	0	0	0	0	0
	LOC102175399	1	1	0	1	0	1	0	0	0	2.39	0	0.9
	LOC102178269	0	0	0	0	0	0	0	0	0	0	0	0
	SKIV2L2	135	147	80	106	179	175	202	481	219	195	103	253
	ZHX2	328	317	314	470	407	513	548	777	661	562	356	552
	CDT1	14	4	11	4	5	9	7	45	15	4	8	16
	CD28	3	4	5	0	4	2	2	23	9	1	2	12
	ZNF624	14	12	13	8	17	11	13	59	25	17	19	28
	SEPT2	240	298	275	318	310	298	402	1116	460	560	269	544
	SOHLH2	0	0	0	0	0	0	0	0	0	0	0	0
	MCOLN3	2	0	1	2	1	1	2	78	6	0	0	0
	MASP2	53.94	31	33	30	45	103	69	112	71	90	36	99
	LOC102177155	0	0	0	0	0	0	0	0	0	0	0	0
	LOC102174739	0	0	0	0	0	0	0	0	0	0	0	0
	ZNRF3	11	9	4	25	17	12	18	21	6	6	7	7
	LOC102183122	0	0	0	0	0	0	0	0	1.98	0	0	0
	GPATCH3	53	40	28	41	48	66	57	122	95	76	45	91
	LOC102180744	0	0	0	0	0	0	0	0	0	0	0	0
	AGL	118.04	98.98	82	78.4	106.05	89.82	122.49	194.62	116.98	138.04	124.9	183.03
	QRICH2	8	21	7.29	12	7	60	35.74	11	36	5	7	13
	LOC102189851	0	0	0	0	0	0	0	0	0	0	0	0
	LOC102179014	17	25	37	33	47	17	49	25	13	8	21	29
	PSD4	164	90	146	193	157	160	149	344	194	204	118	184
	LOC102188607	301	253	276	331	323	342	321	844	407	378	246	446
	CCNB1IP1	4	2	2	2	1	4	3	8	4	0	3	3
	LOC102188384	0	0	0	0	0	0	0	0	0	0	0	0
	LOC102184970	0	0	0	0	0	0	0	0	0	0	0	0
	LOC102172023	0	0	0	0	0	0	0	0	0	0	0	0
	LOC102171325	30	11	14	40	31	27	25	81	37	38	14	45
	ENPP7	0	0	0	0	0	0	0	0	0	0	0	0
	OBFC1	32	28	33	22	45	33	44	157	79	58	38	67
	LOC102186470	0	0	0	0	0	0	0	0	0	0	0	0
	KCNG3	0	0	0	4	0	0	0	0	0	0	0	0
	ENPEP	6	18	2	12	4	12	14	36	14	14	12	24
	SKI	282	185	219	252	262	489	306	569	325	458	286	399
	SEC61G	404	441	350	420	488	315	575.96	829	570	714	373	799
	LOC102180647	1	0	0	2	1	0	0	1	0	0	0	0
	CAPN11	0	1	5	0	11	0	3	10	1	8	0	0
	ATXN7L3	70	78	63	125	90	118	131	217	143	142	89	121
	FAIM	39	23	34	25	38	31	32	83	47	53	22	62
	DBNDD1	28	18	36	33	39	23	37	87	36	51	26	60
	SZT2	103	136	100	159	137	150	140	258	167	157	128	179
	GABRP	32	33	11	34	26	21	12	198	16	24	13	7
	AWAT2	0	0	0	0	0	0	0	0	0	0	0	0
	TACSTD2	5	3	18	11	6	10	9	198	12	3	0	14
	LOC102186344	1	3	2	3	0	2	4	4	3	3	0	1
	LOC102176685	6	2	4	8	10	2	1	2	1	1	0	0
	PPP2R2A	183	175	177	230	178	178	254	639	318	343	221	363
	EIF3J	248.45	295.35	246.07	302.76	257.41	238.73	449.19	698.65	420.23	549.18	240.7	538.36
	LOC102180510	0	0	0	0	0	0	0	0	0	0	0	0
	ZNF541	0	0	0	0	0	0	1	0	0	0	0	0
	PVALB	0	0	0	0	0	0	0	43	0	3	0	3
	RTCA	92	73	104	44	93	96	96	175	84	138	78	160
	F10	0	0	0	0	0	0	0	0	0	0	0	0
	LOC102171596	51	41	69	69	40	35	61	131	67	96	30	73
	FAM134C	336	292	308	391	359	462	415	602	508	442	284	463
	COMP	1	1	3	2	1	1	2	13	0	5	4	15
	LOC102184698	2	0	0	0	0	0	0	1	4	0	0	2
	IQCF6	0	0	0	0	0	0	0	0	0	0	0	0
	LOC102175263	0	1	1	3	1	0	2	1	1	2	0	9
	TMEM52B	0	1	0	0	0	0	1	0	0	0	0	0
	SCLT1	10	5	3	7	16	10	23	42	16	15	16	25
	TAL1	1	1	0	5	1	0	5	20	1	1	0	2
	ACSL1	1731	2026	2717	4608	1455	1003	1927	1793	1561	4754	3857	2684
	LOC102187550	0	0	0	0	0	0	0	0	0	0	0	0
	ABCC5	52	21	26	25	26	28	40	133	68	54	23	63
	RBBP7	246	250	246	267	276	246	352	753	368	483	266	506
	LOC102180299	0	0	0	0	0	0	0	0	0	0	0	0
	ABL1	433	437	343	636	491	572	657	827	692	791	428	807
	PTPRG	249	353	162	308	359	236	272	433	235	447	305	421
	NCOR1	693	742	644	942	908	961	1179	1778	1263	1370	830	1252
	TXNRD1	149	192	176	294	186	179	276	721	357	396	221	396
	SPINK4	0	0	0	1	0	0	0	0	0	0	0	0
	LOC102176962	1	0	1	0	0	0	0	2	1	0	0	0
	CMTR1	271	200	263	260	227	276	349	613	417	288	190	485
	UBE2H	571	386	343	350	382	530	359	1373	660	497	352	750
	BRDT	0	0	0	0	0	0	0	0	0	0	0	0
	C3H1orf110	2	2	2	0	9	1	0	0	0	0	3	0
	LOC102174916	0	0	0	0	0	0	0	0	0	0	0	0
	SLC6A8	756	891	886	1944	921	699	1141	902	1187	1599	1041	1437
	CCNE2	5	1	5	2	1	8	2	18	2	3	1	1
	CALCR	0	0	0	0	0	0	0	0	2	0	0	1
	CDC45	5	5	8	6	0	3	5	11	16	8	5	9
	CWC22	61	57	46	34	57	55	132	280	146	84	72	135
	PPP1CB	1205	929	985	940	1110	1795	1344	1898	1598	1299	956	1400
	ABHD8	34	32	45	36	44	35	40	111	56	70	51	98
	LOC102177475	0	0	0	0	0	0	0	0	0	0	0	0
	ARF5	88	81	103	91	101	80	79	301	132	114	56	156
	SLC24A4	0	0	0	0	0	0	0	2	0	0	0	0
	CCT3	595	637	716	626	765	460	884	2953	1087	1263	557	1138
	SLC5A10	10	13	11	33	18	4	12	22	12	33	22	32
	SLC3A2	1373	892	1276	1669	1139	1185	2217	3686	2755	2937	827	3067
	LOC102185167	0	0	0	0	0	0	0	0	0	0	0	0
	LOC102176973	160	199	131	147	238	226	265	423	249	183	137	181
	RAD50	258	261	175	119	258	334	210	449	299	223	154	314
	LOC102182987	0	0	0	0	0	0	0	0	0	0	0	0
	LOC102182672	0	0	0	0	0	0	0	0	0	0	0	0
	LOC102179164	0	0	0	0	0	0	0	0	1	0	0	0
	MBTPS2	50	63	29	70	49	47	45	83	47	46	37	31
	LOC102172043	0	0	0	0	0	0	0	0	0	0	0	0
	MVK	123	139	102	177	118	86	116	162	116	232	88	176
	LOC102189438	2	1	0	1	0	3.18	4	8.03	5	2.05	3	1.04
	FAM110D	23	10	23	28	7	14	42	230	41	63	17	49
	NCL	1771.17	2057.79	1735.3	1311.95	2136.29	1854.92	3161.67	5702.81	4046.27	3294.61	2005.11	4222.56
	PSMD10	52	68	31	77	48	40	68	254	56	121	43	109
	MOBP	0	0	0	0	0	0	0	0	0	0	0	0
	LOC102179987	0	0	0	0	0	0	0	0	0	0	0	0
	LOC102177015	0	0	0	0	0	0	0	0	0	0	0	0
	HRH1	53	19	16	14	13	28	37	207	20	41	22	32
	LOC102183354	0	0	0	2.06	0	0	0	0	0	0	0	0
	LOC102189111	0	0	0	0	0	0	0	0	0	0	2	0
	RASGRP3	78	74	47	63	87	73	149	351	144	119	74	151
	LOC102190476	0	0	0	0	0	0	0	0	0	0	0	0
	LOC102169836	0	0	0	0	0	0	0	0	0	0	0	0
	PRKRIP1	19	30	22	29	28	19	33	86	43	59	31	52
	LOC102175001	0	0	0	0	0	0	0	0	0	0	0	0
	FBXO47	4	9	9	4	4	2	6	6	2	2	9	0
	LOC102187607	0	0	0	0	0	0	0	0	0	0	0	0
	MED21	231	300.17	260.34	231.92	241.98	194.74	358.25	655.36	462.98	370.04	204	414.55
	KIAA1239	2	4	5	3	11	6	7	11	6	16	8	36
	SYT11	19	7	12	7	17	10	14	117	18	25	21	33
	LOC102180040	0	0	0	0	0	0	0	0	0	0	0	0
	NTSR2	0	2	0	1	4	0	0	0	0	0	3	0
	LOC102190576	239	172	190	296	234	253	212	332	236	298	190	308
	BTBD18	0	0	0	0	0	1	0	0	0	1	0	0
	SPTBN2	584	897	1199	1087	1352	1985	989	782	1107	681	774	680
	LOC102172893	1023.83	654.93	848.18	856.54	1094.17	442.85	1760.21	4135.81	549.48	1310.25	330.19	1053.99
	LOC102184855	0	0	0	0	0	0	0	0	0	0	0	0
	BHLHE40	635	140	386	317	286.97	322	611	2608	297	746	514	736
	LOC102175869	0	0	0	0	0	0	0	0	0	0	0	0
	KLHL31	0	0	0	0	0	0	0	0	0	0	0	0
	RNF111	167	190	137	210	174	191	241	371	223	239	145	201
	PTH	0	0	0	0	0	0	0	0	0	0	0	0
	IST1	352	372	400	446	373	399	619	975	637	695	342	711
	KIAA0895	5	0	0	1	1	0	2	1	0	2	1	1
	LOC102178615	0	0	0	0	0	0	0	0	0	0	0	0
	LOC102179477	0	0	0	0	0	0	0	0	0	0	0	0
	LOC102169640	0	0	0	0	0	0	0	0	0	0	0	0
	NME5	0	0	0	0	0	0	0	0	0	0	0	0
	LOC102171873	0	0	0	0	0	0	0	0	0	0	0	0
	DDX21	151	227	119	170	198	191	343	645	383	394	120	378
	LRSAM1	41	46	63	62	76	80	37	189	89	81	57	96
	LOC102182199	0	0	1	0	0	0	0	0	0	0	0	0
	LOC102171009	0	0	0	0	0	0	0	0	0	0	0	0
	HDAC11	9	1	2	12	6	8	7	60	30	17	7	41
	VMO1	0	0	0	1	0	0	0	0	0	0	0	0
	MTO1	32	23	18	23	24	23	35	78	46	32	17	42
	ADAR	334	310	220	535	394	304	351	823	571	578	358	487
	P2RX1	2	1	0	2	1	1	1	6	0	3	0	0
	LOC102168264	13	4	9	10	8	10	12	42	21	12	14	12
	HBM	1	0	0	0	1	1	0	0	0	0	0	0
	C16H1orf227	0	0	0	0	0	0	0	0	0	0	0	0
	LOC102176230	0	0	0	0	0	0	0	2.29	0	0	0	0
	EN2	0	0	0	0	0	0	0	0	0	0	0	0
	LOC102179314	93	81	55	36	40	55	6	88	18	15	19	35
	LOC102169431	6	11	9	9	1	4	5	18	9	2	7	7
	LOC102188648	0	0	0	0	0	0	0	0	0	0	0	0
	TM9SF2	828	986	840	1016	1103	947	1175	1832	1208	1472	829	1341
	LOC102189073	0	0	0	0	0	12.9	0	0	0	0	0	0
	INHBE	2	0	0	0	0	0	0	0	0	0	0	0
	TCTE3	0	0	0	0	0	0	1	0	0	0	0	0
	TOX2	6	1	4	4	2	3	7	28	15	8	5	8
	LOC102168836	0	0	0	0	0	0	0	0	0	0	0	0
	LOC102172153	0	0	0	0	0	0	0	0	0	0	0	0
	LOC102179082	0	0	0	0	0	0	0	0	0	0	0	0
	LOC102184017	3.72	3.16	0	0	2.01	0.93	3.02	7.08	3	0	0	3.23
	CASR	0	0	0	0	0	0	0	2	0	0	0	1
	MTPN	152	149	103	208	220	190	249	549	260	256	166	244
	LOC102187096	1	4	2	6	10	2	3	13	4	3	1	18
	UNC50	164	127	150	121	164	168	183	309	220	240	139	277
	LOC102188591	0	0	0	0	0	0	0	0	0	0	0	0
	LOC102168713	5	3	7	4	2	3	5.6	5	5	2	4	6
	IRF2	306	269	210	207	305	431	438	932	612	462	288	548
	LOC102178212	0	0	0	0	0	0	0	0	0	0	0	0
	PGR	53	29	12	35	46	19	29	72	36	10	23	34
	LOC102187320	311	293	296	328	364	241	347	862	444.54	426	320	319.55
	LOC102184531	0	0	0	0	0	0	0	0	0	0	0	0
	SPATA6L	2	2	2	2	1	1	0	0	0	0	0	3
	LOC102170372	0	0	0	0	0	0	0	0	0	0	0	0
	GPR84	1	0	0	1	3	0	1	4	2	1	0	3
	SRPX	29	40	37	30	26	19	49	271	70	64	23	91
	BRE	177	214	180	231	200	169	248	387	255	239	162	231
	LOC102180142	0	0	0	0	0	0	0	0	0	0	0	0
	FGF10	21	18	16	3	23	10	31	55	27	43	13	64
	LOC102171673	0	0	0	0	0	0	0	0	0	0	0	0
	SDC3	255	167	147	136	127	136	210	1019	295	237	165	269
	LOC102182613	0	0	0	0	0	0	0	0	0	0	0	0
	TMEM218	13	18	15	9	20	37	22	94	20	34	30	52
	SOX6	4	0	0	2	0	10	4	14	0	0	5	1
	RPUSD2	57	22	33	40	55	34	54	119	53	63	33	56
	LOC102186292	0	0	0	0	0	0	0	0	0	0	0	0
	LOC102177057	2	0	0	0	0	3	3	8	0	0	1	4
	LOC102190724	181	149	144	157	182	176	188	466	281	378	192	470
	ZSCAN31	3	0	5	2	2	1	5	10	3	0	6	2
	MAPK11	5	1	6	9	5	7	1	10	4	15	3	13
	TBC1D22A	42	35	46	49	63	33	52	65	56	39	28	41
	LOC102169255	689.76	700.38	636.05	389.9	718.64	582.74	1398.74	3871.44	2103.56	2041.41	948.71	2536.39
	COL4A6	22	19	25	21	39	52	28	107	35	26	31	60
	TOMM70A	249	296	256	224	329	298	372	750	503	394	222	411
	NAB1	92	89	62	98	98	117	173	384	142	163	89	145
	LOC102168737	11	16	9	9	4	10	22	16	19	3	9	26
	ASIC4	8	2	0	1	5	5	2	16	1	3	3	5
	LOC102180036	3	1	0	2	0	1	2	17	0	2	6	0
	LOC102169604	0	0	0	0	0	0	0	0	0	0	0	0
	TSPAN18	132	150	75	158	121	109	140	267	110	146	120	153
	TRMT10A	20	14	20	30	26	20	41	49	19	45	15	22
	MED31	31	31	27	14	41	25	31	83	57	47	24	39
	LOC102178643	13	10	17	34	25	13	4	16	2	13	13	8
	LOC102184634	0	0	0	0	0	0	0	0	0	0	0	0
	LOC102181380	0	0	0	0	0	0	0	0	0	0	0	0
	LOC102173384	0	0	0	0	0	0	0	0	0	0	0	0
	ZNF532	71	73	62	63	78	100	145	390	145	232	127	260
	CAPSL	2	1	10	1	0	2	2	18	1	9	3	18
	LOC102179458	0	0	0	0	0	0	0	0	0	0	0	0
	LOC102187747	0	0	0	0	0	0	0	0	0	0	0	0
	ASB14	0	0	0	0	0	0	0	0	0	0	0	0
	CA8	90	19	64	84	34	25	26	280	72	105	86	109
	LAMTOR4	312	293	307	270	303	245	304	812	553	479	265	572
	IL36RN	0	0	0	0	0	0	0	0	0	0	0	0
	FBLN7	56	44	25	36	29	58	68	570	123	153	25	111
	SLFN11	11	5	8	9	3	5	3	20	32	16	8	19
	LOC102178350	2	0	2	3	3	2	1	5	8	3	8	7
	LOC102183395	1	0	0	0	0	0	0	0	1	0	0	6
	NOL7	99	85	58	43	74	60	93	181	136	107	66	129
	BRMS1L	48	32	21	30	38	34	49	115	75	51	36	63
	PANK2	53	40	42	50	51	58	61	149	61	95	41	112
	LOC102181649	0	0	0	0	0	0	0	0	0	0	0	0
	ICAM3	104.5	109	190.11	186.7	57.46	34	90.84	261.54	90	180.32	62	157
	TAF8	61	41	26	87	53	40	59	110	55	77	57	103
	LOC102176858	0	0	0	0	0	0	0	0	0	0	0	0
	LOC102172981	0	0	0	0	1	0	0	0	0	0	0	0
	RNF139	122	106	104	94	70	140	115	264	137	149	118	190
	LOC102183742	4.73	9.61	5.02	1.31	8.87	8.34	5.21	13.36	16.44	11.53	5.08	10.51
	ZNF594	0	0	0	0	0	0	0	0	0	0	0	0
	LOC102174118	0	0	0	0	0	0	0	0	0	0	0	0
	LOC102168829	0	0	0	0	0	0	0	0	0	0	0	0
	SFTPC	0	0	1	0	0	0	0	0	0	0	0	0
	MAN2B2	0	0	0	0	0	0	0	0	0	0	0	0
	RGS12	56	44	63	65	46	21	100	127	92	92	49	115
	LRRIQ1	0	0	0	0	0	0	0	9	0	0	1	0
	LOC102171623	0	0	0	0	0	0	0	0	0	0	0	0
	LOC102180828	3	3	12	2	12	7	13	21	21	23	8	15
	LOC102178754	0	0	0	0	0	0	0	0	0	0	0	0
	LOC102190686	0	0	0	0	0	0	0	0	0	0	2	0
	PRRG3	9	10	13	6	21	14	15	35	16	18	16	22
	SAA4	0	1	0	0	0	3	1	17	5	4	2	2
	RAPGEF5	82	162	114	151	210	156	179	138	180	62	73	77
	CHP1	1939	1934	1809	2674	2294	2328.28	1925	2591	2107	1993	1755	1915
	ZCCHC2	33	43	30	44	53	63	45	51	95	54	39	47
	LOC102173151	24	23	27	44	28	29	57	67	40	59	45	60
	LOC102171691	0	0	0	0	0	1	2.98	1.32	1	0.86	2	3
	C8H9orf152	81	90	106	365	228	242	204	161	263	326	161	203
	LOC102175656	119.85	138.21	124.8	171.56	209.35	178.15	276.8	421.48	256.06	332.88	176.46	314.03
	ACAP2	129	132	74	110	139	195	175	255	186	187	104	188
	LOC102184928	0	0	0	0	0	0	1	2	0	1	0	1.01
	LOC102184107	0	0	0	0	0	0	0	0	0	0	0	0
	PPP4R2	248	247	153	233	243	355	277	618	347	315	214	364
	CDCA2	3	0	0	5	1	4	0	15	1	0	0	0
	PTGFRN	120	118	85	64	85	90	80	708	137	150	60	150
	LOC102181715	0	0	0	4	1	4	0	1	0	0	1	0
	SIGLEC5	20.9	7.77	18.8	22.98	56.91	12.97	29.63	105.9	140.83	124.64	12.05	177.31
	LOC102170706	71	31	44	66	56	51	49	142	79	104	62	129
	LOC102188940	0	0	0	0	0	0	0	0	0	0	0	0
	LOC102169692	159	190	105	221	117	134	163	224	357	121	236	306
	LOC102175012	0	0	0	0	0	0	0	0	0	0	0	0
	LOC102176440	0	0	0	0	0	0	0	0	0	0	0	0
	KIAA1586	35	44	41	29	34	34	57	109	90	56	59	61
	DAGLA	16	30	35	39	32	46	58	68	30	66	35	73
	LOC102181444	0	0	0	0	0	0	0	0	0	0	0	0
	NEUROD6	0	0	0	0	0	0	0	0	0	0	0	0
	GPR32	0	0	0	0	0	0	0	0	0	0	0	0
	CHCHD6	2	2	0	0	2	2	1	6	3	0	0	5
	SLC2A4RG	145	182	208	134	178	133	125	357	254	217	126	271
	FBXL3	251	248	131	186	252	537	282	452	445	308	149	276
	CA5B	39.7	42.47	33.94	34.95	30.28	31.57	65.1	134.4	40.36	65.11	31.43	97.98
	MPHOSPH9	43	51	30	44	28	37	49	131	63	62	26	65
	HCN4	1	1	1	0	2	0	1	1	3	1	1	0
	CEACAM19	478	268	350	889	509	547	551	627	1044	1167	517	1248
	SH2D4B	2	1	2	3	5	0	4	2	4	6	3	5
	HFE2	0	0	0	0	0	0	0	0	0	0	0	0
	LOC102190341	0	0	0	0	0	0	0	0	0	0	0	0
	LOC102190834	0	0	0	0	0	0	0	0	0	0	0	0
	NMSR2	0	0	0	0	0	0	0	0	0	0	0	0
	TBC1D15	154	113	68	114	123	153	143	321	176	174	112	206
	LYPD2	0	0	0	0	0	0	0	0	0	0	0	0
	FAM168A	93	95	70	119	88	104	94	194	113	79	74	49
	ZNF830	78	53	60	53	52	59	114	221	112	166	63	146
	MRPS21	169	215	202	234	224	226	262	547	395	377	200	379
	LOC102172988	0	0	0	0	1	0	1	1	1	0	0	0
	NONO	912	1081	885	991	1084	1050	1505	3116	2100	1373	846	1666
	LOC102188554	0	0	0	0	0	0	0	0	0	0	0	0
	CLEC5A	9	10.26	6	16	9	10	8	130	18.91	28.97	8.27	26.09
	ITCH	246	244	185	315	231	395	351	508	340	333	285	266
	MGAT3	2	0	3	1	0	0	6	11	1	8	2	7
	LOC102177230	0	0	0	0	0	0	0	0	0	0	0	0
	LOC102176775	34.99	22.93	33.95	22.83	40.16	26.07	39.87	125.09	52.15	60.92	28.29	65.6
	LOC102183705	0	0	0	0	0	0	0	0	0	0	0	0
	C22H3orf18	2	4	4	5	4	7	11	7	8	3	4	16
	LOC102190715	101	149	98	98	136	218	126	155	138	86	55	85
	RPP25	2	0	0	0	1	0	2	16	1	1	0	3
	SOSTDC1	135	12	39	11	41	53	122	673	116	49	17	65
	HRC	3	3	2	8	4	6	2	29	7	8	3	5
	LOC102182124	0	0	0	0	0	0	0	0	0	0	0	0
	LOC102176746	0	0	0	0	0	0	0	0	0	0	0	0
	HOXC11	0	0	0	0	0	0	0	1	0	0	0	0
	DOK5	3	2	0	3	3	0	6	31	1	8	2	5
	LOC102187679	1	0	0	0	0	0	0	0	0	0	2	0.95
	HELZ	183	168	118	246	174	303	264	386	298	345	217	256
	LOC102168409	0	0	0	0	0	0	0	0	0	0	0	0
	LOC102190454	185	114	151	196	190	134	203	416	268	245.52	142	300
	PTRH2	39	50	47	40	55	42	71	184	70	88	47	129
	MPEG1	299	110	234	301	253	166	567	2150	884	462	280	553
	DMD	47	86	63	30	72	67	80	180	132	79	42	107
	NDUFA12	193	200	142	165	158	113	138	398	218	237	175	284
	STAMBPL1	41	35	50	31	36	33	41	191	89	39	44	94
	LOC102171525	0	0	1	2	2	1	1	0	0	0	7	0
	ADCY2	13	12	5	8	5	12	5	47	1	14	6	9
	LOC102171098	0	0	0	0	0	0	0	0	0	0	0	0
	C1H21orf91	21	29	12	8	12	13	27	66	22	34	19	23
	KLHL20	57	44	34	47	70	53	63	164	74	72	72	96
	LOC102186679	5	5.12	2	4	2	2	4	14	5.72	5	4	4
	SRM	119	107	82	84	111	88	115	237	93	159	92	140
	OTC	0	0	0	0	0	0	0	0	0	0	0	0
	LOC102174740	0	0	0	0	0	0	0	0	0	0	0	0
	LOC102178046	0	0	0	0	0	0	0	0	0	0	0	0
	TMIE	0	0	0	0	0	0	0	0	1	0	0	0
	SNX8	52	37	44	38	48	44	44	113	65	76	32	65
	LOC102177335	0	0	0	0	5	0	0	0	0	0	0	0
	LIPK	0	0	0	0	0	0	0	0	0	0	0	0
	CHURC1	379	462	369	349	508	470	463	698	604	461	287	657
	LOC102179290	0	0	0	0	0	0	0	0	0	0	0	0
	LOC102177411	0	0	0	0	0	0	0	0	0	0	0	0
	LOC102188852	0	0	0	1.1	0	0	0.86	0	0	0.39	0	0
	KLC2	44	45	62	78	40	69	48	124	60	73	23	85
	HDAC1	209	247	249	240	247	224	418	848	397	526	276	524
	ELMOD3	185	285	232	537	348	303	353	337	359	319	349	373
	LOC102189638	28.76	37.62	26.22	33.04	42.26	24.87	27.81	61.39	38.16	58.55	33.76	59.04
	FNDC3B	359	337	222	397	369	429	413	837	440	568	342	574
	MTCP1	2	5	8	4	11	1	2	9	1	5	3	4
	VMA21	172	153	178	160	183	260	215	505	243	320	169	301
	LOC102184147	0	0	0	0	0	0	0	0	0	0	0	0
	JAKMIP3	0	0	0	0	2	0	0	3	0	1	0	0
	LOC102191609	2	1	0	1	1	0	1	4	1	0	1	1
	LOC102189055	0	0	0	0	0	0	0	0	0	0	0	0
	CAV2	40	30	23	23	37	36	50	71.02	48	50	47	48
	ATRNL1	57	44	6	15	35	37	19	91	30	17	23	58
	LOC102183733	1	0	0	0	2	0	1	0	0	0	0	1
	AREL1	220	228	187	319	245	277	299	450	266	336	207	311
	SUN3	0	1	0	0	4	3	0	0	0	0	0	0
	LOC102177819	1167.23	950.04	1040.98	877.88	1179.97	955.09	1789.13	4058.62	2488.7	3021.25	1178.66	2974.9
	LOC102172836	0	0	0	0	0	0	0	0	0	0	0	0
	MED26	42	41	36	63	50	63	71	123	80	88	34	91
	DUS1L	192	185	217	313	242	187	290	497	285	306	195	337
	NEK9	238	255	230	274	260	293	361	953	477	559	352	562.98
	KDM2B	136	107	165	178	158	189	183	482	219	319	221	246
	CHRM3	3	2	3	0	0	1	11	12	1	13	3	9
	WARS2	133	168	157	135	201	203	169	394	281	129	135	190
	NEURL1B	25	21	10	23	23	30	37	73	37	16	16	18
	RIMKLA	3	3	0	1	1	3	1	8	4	0	7	3
	TBX22	0	0	0	0	0	0	0	0	0	0	0	0
	ASF1A	12	13	17	15	12	24	10	71	34	33	18	30
	TOMM40	36	43	33	52	38	44	55	167	48	98	39	79
	TUBGCP5	33	44	39	42	37	49	51	81	78	62.92	46	66
	IGSF6	8	11	6	3	7	2	6	84	24	39	6	28
	TPPP	5	4	4	1	4	5	3	18	3	5	6	3
	LOC102185185	0	0	0	0	0	0	0	0	0	0	0	0
	LOC102182017	0	0	0	0	1	0	0	0	0	0	1	3
	BTD	147	170	258	139	129	140	122	330	116	87	83.72	143
	SNRPB2	80	75	75	63	89	89	130	266	151	138	107	181
	PDCD1LG2	7	16	9	15	24	6	25	68	58	34	10	33
	ERICH1	21	13	19	15	24	22	18	53	44	21	10	28
	LOC102175336	0	0	0	0	0	0	0	0	0	0	0	0
	APOA4	0	1	0	0	1	0	0	0	1	0	1	0
	LOC102176480	0	0	0	0	0	0	0	0	0	0	0	0
	LOC102181381	0	0	0	0	0	0	0	0	0	0	0	0
	HOXA11	0	0	0	0	0	2	0	0	0	0	0	0
	LOC102174802	30	32	32	16	18	31	42	150	42	42	28	56
	SLC25A51	84	74	61	78	72	129	101	277	146	141	76	128
	RAB28	112	83	104	88	109	103	118	298	138	158	93	171
	MKX	11	7	3	6	4	7	9	41	12	8	5	20
	LOC102189867	0	0	0	0	0	0	0	0	0	0	0	0
	HAUS7	45	37	34	45	54	31	49	131	71	63	34	61
	LOC102186205	6	7	20	6	14	20	4	14	16	7	10	9.66
	LOC102190894	0	0	0	0	0	0	0	0	0	0	0	0
	LOC102184558	43	59	36	62	62	57	72	77	114	82	67	83
	PKP3	53	38	107	72	67	69	72	166	68	94	79	96
	SH3GL2	8	5	7	1	2	1	5	16	3	6	0	8
	RPN2	2464	2254	2162	3747	3032	2074	2388	3503	2058	3072	2386	2770
	CTSO	48	23	26	25	24	48	34	173	60	21	33	87
	LOC102174906	593.9	611.57	850.38	881.61	738.51	417.9	739.12	483.13	715.91	796.05	630.6	862.6
	SFMBT1	72	64	37	79	77	137	60	142	94	80	66	88
	LOC102175387	0	0	0	0	0	0	0	0	0	0	0	0
	TRNAG-UCC	0	0	0	0	0	0	0	0	0	0	0	0
	LOC102179240	0	0	0	0	0	0	0	0	0	0	0	0
	LOC102183855	0	0	0	0	0	0	1	1	2	0	0	0
	LOC102175640	0	0	0	0	0	0	0	0	0	0	0	0
	HSF5	1	1	2	1	0	1	2	5	1	1	0	0
	TTC9B	3	1	2	5	6	3	9	7	2	3	4	19
	UPF2	257	258	177	192	210	339	425	883	516	591	309	579
	SORBS3	679	660	871	675	580	871	1064	1996	1092	1522	792	1819
	CD101	7	3	0	5	3	4	6	52	10	6	7	22
	ALB	0	0	1	0	2	0	0	0	0	0	0	0
	LOC102170341	0	0	0	0	0	0	0	0	0	0	0	0
	JPH1	12	6	10	0	10	15	12	25	14	8	10	8
	DOPEY1	35	51	42	52	49	52	73	137	77	110	41	87
	AGBL2	0	7	3	2	2	4	5	14	2	0	1	9
	TERF1	35	36	18	28	38	47	40	136	60	40	30	60
	LOC102188765	0	0	0	0	0	0	0	0	0	0	0	0
	LOC102186952	1.6	0	0	0	0	0	0	0	0	1.42	0	0
	LOC102168402	0	0	0	0	0	0	0	0	0	0	0	0
	KIF22	33	10	17	14	16	13	14	97	12	13	6	18
	GSE1	99	49	54	108	88	143	124	170	199	184	128	270
	ACTBL2	0	0	0	0	0	0	1	0	2	0	0	0
	NINJ1	60	40	78	65	57	90	52	170	96	107	54	121
	SEC61A2	13	18	17	19	17	30	20	41	41	66	26	55
	LOC102186524	2	3	1	2	2	3	1	4.43	2	0	1	2
	UCP3	0	0	0	0	0	0	0	0	0	0	0	0
	SFXN4	18	10	25	17	19	11	26	81	28	36	14	38
	LOC102180812	2	0	1	4.29	1	4.6	2	0.99	1	1	1.18	1.67
	LOC102173003	4	2	0	0	4	5	3	3	3	3	2	8
	MYL6B	0	0	0	0	2	0	0	1	1	1	1	0
	TREM1	2	1	2	8	5	2	4	36	5	26	9	25
	LOC102178463	0	0	0	0	0	0	0	0	0	0	0	0
	OST4	838.58	820.79	983.68	1227.68	917.59	824.63	1125.32	2266.88	1341.28	1626.92	1060.36	1648.07
	VAMP7	109	149	101	103	144	109	108	289	173	190	135	210
	CKMT2	0	0	4	2	0	0	1	2	0	0	2	1
	SLC13A3	2	1	3	2	7	2	5	7	11	0	2	11
	BBIP1	37	41	57	21	47	41	29	158	82	85	34	107
	N4BP2L1	71	61	59	38	76	162	114	206	208	190	83	173
	SLIT2	21	32	24	12	17	24	48	178	63	66	40	69
	RSF1	200	160	117	128	163	229	202	507	309	255	170	309
	LOC102171336	10	7	6	17	3	7	11	7	11	8	5	9
	MYLK3	8	12	1	4	1	2	6	2	4	2	0	4
	MON1A	79	102	86	181	67	75	96	211	100	198	61	109
	LONRF1	78	23	42	40	47	95	82	90	58	94	40	67
	CCP110	15	18	10	19	23	55	36	91	34	37	21	52
	CACNG6	1	0	1	1	0	0	1	8	2	0	0	9
	LOC102189662	0	0	4	2	0	0	3	0	0	6	0	8
	CEP128	10	6	11	4	4	10	9	13	26	22	21	18
	LRIT3	0	0	0	0	1	0	0	3	0	0	0	0
	HMGXB3	83	121	153	222	178	158	230	366	248	250	135	264
	ZSWIM3	15	19	33	29	27	26	39	59	41	50	21	42
	DPPA4	0	0	0	0	0	0	0	0	0	0	0	0
	ZNF804A	0	0	0	0	0	0	0	0	0	0	0	5
	CCIN	4	0	0	0	2	1	1	11	0	0	0	1
	LOC102170968	0	2	0	0	1	0	3	1	1	2	0	1
	WDR83	154.59	130	142.55	189	162	80	153	300.53	192	217	118	285
	LOC102178231	6	9	3	19	8	2	27	27	10	14	3	6
	SLC25A31	0	0	0	0	0	0	0	0	0	0	1	0
	LOC102172551	0	0	0	0	0	0	0	0	0	0	0	0
	KCNMB4	22	25	13	14	12	18	24	69	24	35	23	91
	RABL5	44	32	40	20	29	60	50	109	85	28	24	62
	GALNS	62	35	51	53	23	40	29	172	50	53	26	63
	STX6	43	53	31	69	52	62	109	372	118	138	76	123
	LOC100860781	26415.9	17470.1	54309.2	28169	19865.9	19451.4	29355.2	110389	63058.6	24417	11079	65744.1
	LOC102183973	0	0	0	0	0	0	0	0	0	0	0	0
	CIDEB	15	58	21	21	6	15	31	35	28	24	8	48
	PDK3	50	88	46	30	75	62	53	152	27	79	28	58
	KCNJ11	1	3	4	3	5	4	5	21	1	11	2	16
	CASP4	91	73	51	48	35	51	63	340	137	166	43	191
	LOC102191806	0	0	0	0	0	0	0	0	0	0	0	0
	TPR	512	608	458	516	673	741	1036	1780	1050	1241	764	1206
	LOC102182255	0	0	0	0	0	0	0	0	0	0	0	0
	ZSCAN20	32	27	45	43	41	46	42	111	61	63	46	61
	MTX2	63	57	52	59	66	69	74	167	77	72	40	80
	LOC102191626	30	29	40	22	26	20	36	87	36	48	19	81
	LOC102178382	0	0	0	0	0	0	0	0	0	0	0	0
	LYRM7	9	13	11	2	12	7	8	19	19	23	14	19
	BRD3	39	33	29	22	26	58	48	117	58	67	34	100
	LOC102176801	0	1	1	1	0	7	0	5	0	2	0	1
	LOC102188683	16.97	9.01	11.01	11.88	7.01	17.61	6.5	12.71	21.03	18.76	5.98	16.27
	LOC102178719	0	0	0	0	0	0	0	0	0	0	0	0
	SLC45A1	0	1	0	0	0	0	0	0	0	0	0	0
	LOC102177360	0	0	0	0	0	0	0	0	0	0	0	0
	LOC102172514	0	0	0	0	0	0	0	0	0	0	0	0
	LOC102168475	0	0	0	0	0	0	0	0	0	0	0	0
	FBXO39	0	0	0	0	0	0	0	0	0	0	0	0
	KCNJ16	0	0	0	0	0	0	0	0	0	2	0	0
	LOC102180592	0	0	0	0	0	0	0	0	0	0	0	0
	LOC102173302	0	0	0	0	0	0	0	0	0	0	0	0
	LOC102175676	0	6	4	3	6	2	2	7	6	3	3	8
	PABPC1L2B	4.39	22	10	6	9	23	33	25	31	32	15	19
	KRT79	0	0	0	0	0	0	0	1	0	0	0	0
	FABP2	0	0	0	0	0	0	0	0	0	0	0	0
	LOC102183710	59	55	65	62	69	57	92	154	90	83	52	97
	FBXL4	67	38	28	22	46	120	36	47	83	36	30	68
	CLEC9A	1	3	0	1	1	0	1	3	3	0	0	0
	LOC102170591	0	0	0	0	0	0	0	0	0	0	0	0
	LOC102180255	13	5	4	8	8	6	5	14	7	18	7	9
	UGT8	14	6	15	8	23	5	3	113	18	2	9	5
	BMP2K	45	30	28	74	60	53	79	168	78	102	78	93
	LOC102188308	0	0	0	0	0	0	0	0	0	0	0	0
	LOC102186089	0	0	0	0	0	0	0	2	0	0	0	0
	SLC25A23	33	66	27	63	46	54	51	114	53	55	43	67
	MAPK4	14	63	23	70	39	7	68	14	12	68	71	32
	LOC102187333	0	0	0	0	0	0	0	0	0	0	0	0
	LOC102184304	3	2	3	10	6	2	4	22.03	3.08	3	0	0
	HINT1	232	183	206	189	226	198	219	500	288	465	111.94	314
	SFXN5	109	111	70	122	106	48	64	224	110	110	88	141
	CHCHD2	1219	960	864	1221	1013	760	912	2047	1116	1526	1042	1472
	LOC102176648	2	0	2	2	1	4	3	2	2	0	0	0
	FAM3D	3	8	8	3	6	6	3	1	7	16	4	9
	NDP	0	4	0	0	1	1	1	10	0	7	1	0
	SLC4A4	15	4	7	3	10	10	1	84	12	11	5	14
	RHOBTB1	117	159	94	82	164	185	116	364	98	123	145	211
	rna31124	0	0	0	0	0	0	0	0	0	0	0	0
	LOC102179094	0	0	0	0	0	0	0	3	0	1	0	1
	KAZN	22	29	21	25	28	17	33	95	26	33	15	65
	AP2A2	329	314	352	466	405	345	409	938.42	579	581.89	310	564
	ZBTB46	7	4	11	24	9	5	11	24	14	18	18	17
	MAP7D1	175	126	165	165	168	197	239	868	327	370	189	401
	LOC102186669	0	1	0	3	0	0	0	2.07	1	1	1	13.87
	LOC102184265	0	2	0	0	1	0	0	0	0	0	0	0
	AOX1	60	124	99	89	70	26	174	218	87	323	88	42
	CYR61	90	95	41	141	79	46	164	449	211	270	168	390
	JRKL	55	45	56	29	45	115	120	151	153	92	44	114
	DTNA	30	37	36	35	33	42	32	50	37	29	55	22
	TMOD3	234	235	152	217	240	302	324	620	300	295	195	328
	LOC102184334	0	0	1	0	0	0	0	0	0	0	0	0
	LOC102181811	14	3	17	7	13	34	37	132	27	81	20	50
	EEA1	136	216	89	119	179	174	243	336	208	225	174	211
	ADCK5	83	56	88	78	96	91	90	161	113	145	68	174
	PLK5	3	2	7	3	0	0	2	0	1	0	0	0
	IL1R1	595	652	518	515	803	794	649	1522	912	599	299	723
	LOC102186558	0	0	0	0	0	0	0	0	0	0	0	0
	LOC102175163	0	0	0	0	0	0	0	0	0	0	0	0
	HRSP12	144	141	113	118.28	136	79	125	440.32	176	219	132	219
	KTN1	426	467	322	259	374	417	619	1344	771	752	465	866
	FABP9	0	0	0	0	0	0	0	0	0	0	0	0
	RELL2	1.14	4.36	1	2	2.5	0	0.8	2.26	0	4.11	0	1.13
	MAB21L1	5	15	16	11	9	5	16	53	14	22	13	20
	TBC1D8B	27	43	29	36	58	42	48	76	51	86	44	51
	LAPTM4B	240	289	208	312	324	418	369	413	398	350	233	422
	TMEM147	556	551	588	680	666	475	639	1238	791	849	475	1018
	SYT4	0	0	0	0	0	0	0	0	0	0	0	0
	LOC102188138	0	0	0	0	0	0	0	0	0	0	0	0
	GGT5	24	29	32	27	10	24	20	115	61	46	20	73
	XPO7	254	244	184	300	254	322	381	782	440	427	271	457
	GPR75	2	2	0	0	1	0	1	3	2	3	0	3
	TRIM5	13	9	12	5	7	3	7	29	27	6	5	14
	LOC102187278	0	0	0	0	0	0	0	1	0	0	0	0
	LOC102182441	53	36	49	25	40	21	72	90	78	73	45	100
	RNASE4	643	429	655	266	413	561	740	1685	725	535	346	787
	PARD6B	76	91	59	85	69	102	112	152	131	154	115	156
	LOC102176958	0	0	0	0	0	0	0	0	0	0	0	0
	ARID1A	469	455	438	744	505	774	741	1135	849	924	640	743
	SIGLECL1	0	0	0	0	0	0	0	0	0	0	0	0
	TPD52L3	0	0	0	0	0	2	0	0	0	0	0	0
	RRAGB	6	5	19	6	14	14	19	40	22	15	21	32
	SLC38A11	0	0	0	0	0	1	0	3	0	1	1	0
	RCN2	50	63	58	70	66	50	101	173	90	135	64	149
	STARD7	281	245	267	310	239	299	358	718	387	541	265	482
	LOC102170281	0	0	0	0	0	0	0	0	0	0	0	0
	SHMT2	440	495	378	916	744	584	739	744	735	709	460	818
	MLYCD	31	27	46	85	51	34	48	121	51	85	36	78
	LOC102174990	0	0	0	2	1	8	0	4	1	1	1	0
	LOC102189696	0	0	0	0	0	0	0	0	0	0	0	0
	SDHA	1541	1200	1203	2183	1528	1264	1020	2232	1194	1249	1273	1253
	NCLN	156	102	93	152	137	95	153	250	128	192	93	137
	MEDAG	233	157	61	23	70	50	37	159	64	64	24	45
	ZNF280D	103	88	37	71	129	153.09	120	265	154	101	82	125
	RCBTB2	101	136.65	92.59	91.17	109.44	160.01	173.88	412.43	174.25	143.5	117.64	163.21
	LOC102173455	0	0	0	0	0	0	0	0	0	0	0	0
	VEGFB	104	86	139	109	93	145	184	668	319	325	177	375
	LOC102171702	0	0	7	2	1	0	3	4	3	2	4	4
	LOC102174033	0	0	0	0	0	0	0	0	0	0	0	0
	COLQ	1	2	6	4	2	1	4	10	2	1	1	13
	DRG2	44	58	55	57	53	59	53	176	123	84	46	101
	LOC102184701	3.71	0	0	0	0	0	0	6.54	3	0	0	1.22
	LOC102178529	0	1	0	0	0	0	0	0	0	0	3	0
	DNASE2B	0	0	0	0	0	0	0	0	0	0	0	0
	ALPK2	0	0	1	3	3	0	0	4	2	1	1	0
	LOC102175763	0	0	0	0	0	0	0	0	0	0	0	0
	LOC102188953	192	131	143	166	185	108	192	473	231	336	136	435
	SRSF12	12	5	1	5	7	6	9	14	16	9	9	11
	NSUN4	63	52	38	75	70	39	80	150	69	83	74	66
	RFX2	61	4	67	21	24	41	49	142	28	33	42	33
	MAPK8IP1	54	117	107	119	126	99	180	136	203	231	90	145
	FANCD2	5	3	1	5	2	2	1	21	1	3	0	0
	ANKZF1	38	56	64	59	46	57	68	95	108	85	58	120
	SENP5	31	62	32	61	58	40	69	110	74	114	59	72
	LOC102169932	0	0	0	0	0	0	0	0	0	0	0	0
	LOC102171928	1	0	0	0	0	0	0	0	0	0	1	1
	LBR	133	167	136	204	182	202	318	568	398	424	172	379
	LZTS2	264	187	230	327	295	386	331	754	473	481	230	560
	IL2RG	147	63	127	175	114	73	221	912	307	281	103	402
	CCDC51	46	28	37	52	38	30	30	89	44	47	31	58
	LOC102171858	0	0	0	0	0	0	0	0	0	0	0	0
	LOC102169263	2	0	0	0	1	0	0	0	0	0	0	3
	KLF3	413	225	196	308	380	603	438	528	484	546	285	451
	KCTD14	53	56	85	105	66	97	30	88	36	106	134	39
	FZR1	190	233	294	337	265	310	390	417	334	323	242	296
	ANKRD37	5	0	1	1	1	0	1	7	0	1	0	1
	SLC44A4	16	8	8	16	10	8	25	153	7	56	22	73
	LOC102186195	0	1	1	4	0	1	2	1	4	0	0	0
	ESPL1	12	2	3	12	4	4	2	32	4	3	5	0
	TBC1D19	13	22	10	6	13	25	12	58	16	17	9	15
	LOC102176039	0	1	0	0	0	1	1	0	0	2	0	1
	ERGIC1	2304	2521	2048.06	3258	2608	2061	3490	3329	3457	4482	2479	3379
	LOC102177731	0	0	0	0	0	0	0	0	0	0	0	0
	LOC102177669	652	654	480	695	594	540	621	1009	937	826	560	981
	ERBB4	37	60	22	59	55	56	107	37	59	34	33	40
	LOC102177273	0	0	0	0	0	0	0	0	0	0	0	0
	GPHN	204	241	145	252	290	203	178	252	231	198	186	186
	SLC6A2	12	9	2	1	3	2	4	58	3	16	0	8
	ORC3	26	17	10	14	15	12	19	77	20	28	14	39
	LOC102181550	0	0	0	0	0	0	1	0	0	0	0	0
	LOC102172314	0	2	0	0	1	0	0	1	1	1	0	0
	HIVEP1	131	89	101	143	105	142	203	335	204	377	271	263
	LOC102179541	902.98	594.88	1174.82	580.03	877.25	893.49	1071.99	4024.36	1376.93	1242.59	523.13	1335.78
	EIF4EBP2	988	1202	718	1531	1628	2693	1666	1483	1752	1565	1090	1257
	DFFB	13	8	12	13	13	11	18	44	25	26	5	30
	LOC102180302	2	0	1	1	0	1	2	8	4	1	0	0
	LOC102170307	170642	161119	164431	237715	109878	166856	164708	97007	135658	116208	127325	188001
	ANKRD34B	1	0	2	1	1	0	1	3	0	0	0	0
	LOC102184574	0	0	0	0	0	0	0	0	0	0	0	0
	HSPB6	336	325	82	70	203	173	47	414	86	36	52	56
	IER2	110	31	68	73	26	41	74	391	91	251	85	232
	AIFM1	348	452	339	358	375	326	373	488	367	328	360	478
	WWC2	135	146	96	161	147	249	242	551	263	301	184	283
	LOC102171915	0	0	0	0	0	0	0	0	0	0	0	0
	LOC102182656	0	0	0	0	0	0	0	0	0	0	0	0
	MRPL4	207	231	212	238	265	174	258	538	333	348	200	384
	LOC102179170	11	22	13	30	15	19	19	20	23	27	13	22
	EPB41L4A	88	112	85	81	133	163	125	191	139	132	92	147
	SH2D6	4	1	0	0	0	0	4	2	1	0	0	3
	LOC102168585	3	3	2	7	5	2	8	22	13	10	4	7
	LOC102182896	0	0	0	0	0	0	0	0	0	0	0	0
	TAF4B	9	19	13	13	22	6	27	67	30	39	14	39
	LOC102189547	5	0	3	1	2	0	2	11	6	15	2	15
	GAL3ST3	0	0	0	0	1	0	0	0	2	0	0	2
	MALT1	59	63	76	36	65	70	99	394	122	127	46	139
	LOC102168260	0	0	0	0	0	0	0	0	0	0	0	0
	LOC102177424	0	0	0	0	0	0	0	0	0	0	0	0
	FBXO16	0	7	0	2	2	3	3	8	6	7	5	2
	LOC102178978	0	0	0	0	2	0	0	0	2	0	0	0
	LOC102168819	0	0	0	0	0	0	0	0	0	0	0	0
	KIF7	13	10	20	20	22	30	36	98	56	77	23	80
	C1QC	477	201	377	295	218	216	426	1994	597	498	250	696
	ZNF783	19	11	24	27	12	16	27.22	56	21	32	20	32.12
	MMP13	2	0	0	0	0	0	0	9	0	2	0	4
	TRNAA-AGC	0	0	0	0	0	0	0	0	0	0	0	0
	IL-22	0	0	0	0	0	0	0	0	0	0	0	0
	RTP3	0	0	0	0	0	0	0	3	0	0	0	1
	KDM4D	0	0	0	0	0	0	0	0	0	0	0	0
	CLGN	8	10	13	0	5	4	2	1	5	30	12	9
	SLC25A37	112	87	85	124	85	83	158	345	231	241	86	210
	LOC102170235	0	0	0	0	0	0	0	0	0	0	0	0
	LOC102186674	321.95	294.17	366.9	348.7	324.71	427.95	448.95	1355	400.29	645.29	348.33	516.27
	SMARCC2	554	514	593	689	717	1052	1217	2222	1536	1526	697	1703
	LOC102187884	390	437	324	552	446	458	500	705	529	545	402	452
	FAM109A	12	17	9	17	18	27	9	23	23	30	27	7
	LOC102173795	28	17	52	17	18	30	55	202	92	56	27	87
	CCDC12	364	290	284	322	360	324	484	869	577	593	342	724
	CLHC1	7	3	6	4	9	5	7	16	20	8	1	6
	AMBRA1	187	261	242	387	327	261	378	367	326	454	330	381
	USF2	398	316	446	519	460	536	655	1330	668	733	429	803
	LOC102179504	0	0	0	0	0	0	0	0	0	0	0	0
	LOC102190882	0	1	2	1	3	0	6	4	0	5	0	1
	DEPDC7	8	4	3	6	4	17	5	12	7	0	4	0
	LOC102178360	0	0	0	0	0	1	0	2	0	2	0	0
	DSP	842.79	1071	1352.98	1437	1291	1265	1369	2288.93	1544	2399	1151	1681
	LOC102179975	10	7	7	10	5	8	10	18	12	13	9	10
	LOC102187146	0	0	0	0	0	0	0	0	0	0	0	0
	LOC102170210	1	0	0	0	0	0	0	0	0	0	0	0
	IRF2BP2	688	519	674	422	521	720	763	1653	988	873	793	1066
	MSN	1233	1383	1142	1438	1650	1626	1988	5553	1983	2575	1401	2224
	LOC102190708	0	0	0	0	0	0	0	0	0	0	0	0
	SLC9A5	3	1	2	0	2	2	2	9	5	0	5	3
	MUSK	0	0	0	0	0	0	0	3	2	4	0	3
	EPDR1	24	18	3	4	4	5	2	29	4	3	2	8
	SMARCD1	166	106	102	172	159	157	210	472	263	272	154	311
	LOC102182573	2	4	1	2	6	0	13	18.59	14	5	5	10
	SH3RF3	38	44	32	47	47	40	40	134	51	59	34	70
	GTF2E1	51	53	51	33	42	52	61	162	73	46	37	57
	LOC102189949	1	6	5	2	1	8	6	18	5	8	2	3
	ATAD2B	51	39	40	56	48	68	63	142	81	69	48	68
	LOC102185163	0	0	0	0	0	0	0	0	0	0	0	0
	ARHGAP17	129	120	142	144	153	212	204	618	327	271	146	249
	KCNIP3	142	13	26	12	29	9	8	46	8	38	79	45
	LOC102176453	41.95	36.74	74.04	43.8	45.49	59.26	60.03	154.24	131.44	64.64	55.39	110.99
	SFPQ	162	195	175	186	175	197	361	1085	319	661	261	531
	PRSS54	0	0	0	0	0	0	0	0	0	0	0	0
	AKR1B10	0	0	0	0	0	0	0	0	0	0	0	0
	RGS16	28	12	14	16	13	13	18	309	15	47	13	30
	URB1	53	98	58	100	64	54	123	262	127	169	61	125.01
	LOC102176680	0	0	0	0	0	0	0	0	0	0	0	0
	LOC102181686	0	0	0	0	0	0	0	2	1	0	0	0
	LOC102189222	0	0	0	0	0	0	0	0	0	0	0	0
	RTL1	0	4	1	2	2	1	5	1	1	0	0	1
	LOC102179388	158	138	124	153	150	219	234	463	307	273	137	248
	LOC102177521	0	0	0	0	0	0	0	0	0	0	2	0
	LOC102185846	0	0	0	0	0	0	0	1	0	0	0	0
	LOC102168938	0	0	0	0	0	0	0	0	0	1.69	0	0
	TOP3B	35	34	27	34	40	52	55	84	40	43	23	53
	NFATC4	27	37	27	27	20	33	50	147	65	73	12	93
	LOC102183050	0	0	0	0	0	0	0	0	0	0	0	0
	LOC102177787	0	0	0	0	0	0	0	0	0	0	0	0
	LOC102191670	2	1	1	1	2	1	0	0	2	1	0	5
	LOC102171381	1	0	0	0	0	1	0	0	0	0	0	0
	CA14	0	0	0	0	0	0	0	0	0	0	0	0
	BMPR1A	141	187	107	138	192	228	240	358	277	281	136	276
	LOC102175278	0	1	2	0	1	2	3	2	0	3	0	5
	LOC102181126	0	0	0	0	0	0	0	0	0	0	0	0
	LOC102188618	83.99	6	562.78	38	85	124	83	886	140	46	25.39	79
	STAG2	358	338	242	280	408	730	657	1144	794	746	462	711
	MOB3C	88	60	75	100	44	130	82	260	123	118	61	133
	LOC102190940	0	0	0	0	0	0	0	0	0	0	0	0
	LOC102191066	0	0	0	0	0	0	0	0	0	0	0	0
	LOC102181291	0	0	0	0	0	0	0	0	0	0	0	0
	LOC102190945	0	0	0	0	0	0	0	0	0	0	0	0
	LOC102172483	0	0	0	0	0	0	0	0	0	0	0	0
	CD55	65	37	31	95	54	47	97	105	25	44	60	63
	EML1	36	38	34	23	48	28	53	203	42	53	26	56
	SMAD3	131	129	127	155	129	227	228	391	245	268	144	247
	NUP93	107	68	64	110	125	72	124	349	143	164	74	196
	LOC102182037	0	0	0	0	0	0	0	0	0	0	0	0
	TBC1D12	65	65	43	55	67	91	87	169	77	123	74	110
	MRVI1	54	38	17	22	31	40	43	111	54	43	42	52
	LOC102188254	0	0	0	0	0	0	0	0	0	0	0	0
	LOC102178238	0	0	0	0	0	0	0	0	0	0	0	0
	CDK12	127	146	114	217	179	221	244	429	220	296	195	287
	TRNAL-UAA	0	0	0	0	0	0	0	0	0	0	0	0
	LOC102177456	1.11	0	0	0	0	0	1.17	3.36	0	0	0	0
	ELOVL3	0	0	0	0	0	0	0	1	0	0	0	0
	LOC102182599	0	1	1	4	0	0	3	8	3	7	0	3
	LOC102169003	0	0	0	0	0	0	0	0	0	0	0	0
	CACNB3	77	92	93	82	95	111	80	335	125	143	78	159
	GALNT13	1	0	4	2	1	0	1	12	0	6	4	5
	SPO11	0	0	0	0	0	0	0	0	0	0	0	0
	NEDD4	85	88	72	62	76	87	143	339	208	265	128	234
	LOC102185452	1	3	3	0	0	0	1	6.01	0	2	3.9	0
	LOC102179774	0	0	0	0	0	0	0	0	0	0	0	0
	NEK4	99	102	115	75	163	160	231	393	279	176	146	248
	LOC102182509	0	0	0	0	0	0	0	0	0	0	0	0
	PRKAR2A	802	1099	753	1019	1032	1059	1298	2042	1276	1544	853	1221
	LOC102178038	0	0	0	0	0	0	0	0	0	0	0	0
	ATP6V0B	365	289	383	365	340	341	346	921	504	622	259	625
	CACNA1E	0	0	0	0	0	0	0	9	0	0	0	0
	SKP1	220.04	219.49	246.2	178.66	296.44	209.81	349.78	680.93	393.76	509.9	222.53	537.31
	PEX14	69	63	55	70	93	63	70	117	74	82	60	89
	ZBTB38	132	132	82	143	192	276	243	410	245	239	207	263
	LOC102189527	0	0	0	0	0	0	0	0	0	0	0	0
	LOC102182830	0	0	0	0	0	0	0	0	0	0	0	0
	FYCO1	817	930	693	954	908	1253	1003	1511	1291	1387	845	1181
	FBLIM1	160	108	129	184	123	135	157	818	295	317	136	345
	LOC102180296	0	0	0	0	0	0	0	0	0	0	0	0
	RAPH1	52	38	19	75	72	90	117	182	63	105	50	64
	PLTP	481	240	541	311	308	313	727	2742	1121	613	356	860
	LOC102185390	0	0	0	0	0	0	0	0	0	0	0	0
	LOC102172919	0	1	0	1	0	0	1	0	0	0	0	0
	LOC102187504	0	0	0	0	0	0	0	0	0	2	0	0
	LOC102186508	0	0	0	0	0	1.15	0	1.25	0	0	1.31	0
	MINK1	592	699	823	1039	791	764	939	1501	988	922	637	972
	LOC102186000	0	0	0	0	0	0	0	0	0	0	0	0
	LOC102171110	5	5	6	4	4	6	4	1	8	11	4	2
	SLC25A1	432	348	404	524	432	300	367	464	374	535	257	554
	EZH2	52	32	21	20	19	42	26	78	63	43	19.28	45
	DOCK8	336	342	249	310	369	250	448	793	558	317	324	313
	LOC102183638	0	0	0	0	0	0	0	0	0	0	0	0
	LOC102169349	0	0	0	0	0	0	0	0	0	0	0	0
	PLEKHB1	210	229	240	294	243	127	163	225	191	200	210	235
	GRB7	189	52	48	55	112	522	75	159	170	131	53	125
	ZFP37	5	7	10	7	9	9	13	36	15	21	5	20
	MRPL33	95	88	79	47	95	70	103	258	165	141	108	178
	RNASEK	539	413	527	682	536	454	620	984	868	843	445	956
	PELO	118	106	124	105	99	102	173	307	191	209.47	119	265
	ARMC1	147	128	118	107	92	167	148	367	183	200	127	196
	LOC102184519	1	0	1.1	0	1	0	0	0	0	2.16	0	1.97
	TMEM66	685	592	604	572	733	620	764	1219	776	812	576	738
	LOC102173611	1	1	2	2	1	1	2	1	1	1	0	2.02
	HBEGF	2	2	5	2	7	4	10	113	9	9.58	9	9
	BORA	7	0	4	6	1	3	4	27	10	4	7	6
	POU2AF1	29	18	11	16	26	5	34	57	53	20	33	60
	LEPRE1	119	95	84	126	104	74	84	269	111	91	63	87
	MRPL12	156	135	106	160	136	97	140	475	236	297	131	264
	R3HDM4	364	295	400	351	415	523	395	818	710	578	222	627
	REP15	0	0	0	0	0	0	0	0	0	0	0	0
	ZC3H3	48	32	28	45	29	58	67	134	78	69	46	101
	RASAL1	817	695	554	638	698	690	690	1083	998	918	480	1297
	LOC102168354	0	0	2	0	0	0	0	4	1	6	0	5
	LOC102180116	0	0	0	0	0	0	0	0	0	0	0	0
	DDAH1	72	29	38	11	55	22	12	16	1	5	7	5
	LOC102176708	0	0	0	0	0	0	0	0	0	0	0	0
	ACBD5	109	150	81	85	109	115	117	239	149	196	119	140
	LOC102186757	0	0	0	0	0	0	0	0	0	0	0	0
	TMC2	0	0	0	0	0	0	0	0	0	0	0	0
	TIPARP	154	104	105	70	88	153	82	394	147	133	343	156
	SAMD13	0	1	1	0	0	0	0	9	1	6	2	1
	CCDC137	69	81	82	92	83	69	119	299	165	157	102	175
	DNASE1L3	5	1	1	1	1	5	4	7	11	3	0	9
	LOC102180307	0	0	0	0	0	0	0	0	2	0	1	0
	LOC102181416	3	0	1	1	0	2	2	14	1	0	1	2
	DHRS7C	0	2	0	0	0	0	2	0	0	1	2	1
	EXD2	13	17	10	17	21	15	19	34	25	28	10	17
	TRIM72	0	0	0	0	0	0	0	0	0	0	0	0
	LOC102181255	0	0	0	1	0	3	2	17	3	4	2	6
	DBX2	0	1	1	0	0	1	7	3	2	3	1	10
	IPO8	155	172	127	128	141	194	237	472	229	297	165	263
	LOC102185172	4	3	0	2	7	9	2	3	6	7	5	9
	LOC102191110	79	108	48	72	121	67	116	76	134	94	150	131
	MAP3K14	60	21	35	35	24	48	69	182	62	80	49	68
	LOC102175832	0	0	0	0	0	0	0	0	0	0	0	0
	LOC102185809	0	0	0	0	0	0	0	1	0	0	0	0
	PIBF1	10	5	8	15	7	11	15	25	31	16	8	32
	CCNI2	1	0	3	0	0	0	1	0	1	2	2	3
	PDE6D	53	27	30	40	48	49	60	145	64	57	31	79
	LOC102172888	2	2	1	5	0	13	4	9	1	9	4	4
	LOC102178347	0	1	0	0	0	0	0	0	0	0	0	1
	NKRF	18.01	18	17	6.76	23.03	6.99	17	63	21	18	22	13
	CLK2	237	176	225	238	193	264	343	631	333	320	256	440
	CCSER1	25	26	14	28	24	15	36	75	45	46	16	34
	LOC102178728	0	0	0	0	0	0	0	0	0	0	0	0
	TNFSF15	5	2	1	1	2	0	0	9	1	0	4	1
	DUSP2	22	6	14	21	3	8	27	171	36	54	63	103
	SECISBP2	118	133	147	138	161	186	243	281	276	190	138	235
	SPRTN	57	73	36	52	44	54	64	146	65	61	51	65
	PPAP2C	386	308	495	507	520	259	750	809	919	590	335	1057
	GABRR2	0	0	1	0	2	0	1	7	0	0	0	2
	LOC102175317	0	0	0	0	0	0	0	0	0	0	0	0
	PIK3C3	106	72	48	102	88	143	138	262	166	151	71	125
	PAG1	7	4	6	11	9	9	8	24	14	6	11	8
	C11H2orf40	5	14	9	4	16	8	5	4	13	2	7	8
	LOC102174375	0	0	0	0	0	0	0	0	0	0	0	0
	SLC9C1	0	0	0	0	0	0	0	0	0	0	0	0
	GPCPD1	125	110	158	77	102	152	134	185	216	126	117	209
	LOC102187959	0	0	0	0	0	0	0	0	0	0	0	0
	ANKRD28	99	90	36	95	84	103	151	222	143	91	72	108
	STMN3	18	4	16	6	8	8	17	17	42	19	9	26
	LOC102173106	0	0	0	0	0	0	0	0	0	0	0	0
	RAB14	624	648	608	754	712	799	887	1761	936	1071	607	1055
	LOC102184612	11.3	1	6.62	3.29	3.94	2.16	4.96	61.96	21.62	8.51	3.71	32.1
	LOC102175098	0	0	0	0	0	0	0	0	0	0	0	0
	CDK2AP2	687	605	820	989	775	595	1229	1546	1104	2131	771	1911
	RIPPLY3	0	2	3	1	0	1	1	6	4	0	0	0
	HDDC3	133	107	146	168	162	135	133	219	179	144	101	149
	CXCR2	20.13	4.65	10	21.93	9.92	5.32	22.39	70.84	60.79	131.43	8	153.29
	COMMD7	216	194	245	212	211	186	231	553	326	412	207	439
	LOC102183959	0	0	0	0	0	0	0	16	6	1	2	4
	CXXC1	145	135	152	171	138	185	187	394	207	200	135	319
	LOC102191735	0	0	0	1	0	1	0	0	1	3	2	0
	HMCN1	101	72	82	49	110	79	49	132	74	91	61	66
	LOC102175448	0	1	1	0	0	0	1	2	1	0	0	1
	ESYT3	8	7	12	22	11	27	35	42	20	45	31	59
	CD40	19	3	4	7	5	3	10	25	24	3	0	16
	DYNC1LI2	126	123	93	148	136	168	180	304	162	220	115	163
	LOC102176415	14.11	24.37	0	7.09	23.76	48.11	30.51	0	12.67	15.36	4.91	0
	EFCAB7	4	11	2	8	5	8	15	45	17	8	5	22
	LOC102170295	0	0	0	0	0	0	0	5	0	0	0	0
	GDI1	580	535	672	632	647	642	913	2232	1142	1137	508	1247
	LOC102181000	0	0	0	0	0	0	0	1	0	2	0	1
	VSNL1	11	15	24	9	12	8	32	92	37	52	20	58
	LOC102174673	0	0	0	0	0	0	0	0	0	0	0	0
	LOC102171954	0	0	0	0	0	0	0	0	0	0	0	0
	PIH1D1	144	142	182	175	214	142	181	392	298	271	180	378
	LOC102178001	0	0	0	0	0	0	0	0	0	0	0	0
	EFTUD2	239	202	211	246	217	245	362	813	372	352	156	431
	FANCD2OS	0	0	0	0	0	0	0	0	0	0	0	0
	ZNF311	3	2	10	4	5	2	7	11	7	8	6	10
	HSPB11	15	9	6	3	4	7	13	16	17	13	1	15
	LOC102169044	0	0	1	0	0	0	1	3.73	0	5	1	5
	SCN4A	0	0	0	1	0	0	0	2	0	0	0	0
	ATP6V1G3	0	0	0	0	0	0	0	0	0	0	0	0
	FAM135A	81	84	53	68	62	85	105	189	79	106	46	98
	ARHGAP4	29	11	29	36	23	19	28	149	62	31	26	81
	EHMT2	209	196	228	230	224	228	369	810	483	433	246	547
	STRIP2	6	7	11	19	8	6	6	18	14	16	11	8
	NDUFAF6	42	39	32	44	38	36	66	95	86	70	52	70
	LOC102182689	0	0	0	0	0	0	0	0	0	0	0	0
	WTIP	7	4	5	5	10	5	12	39	7	16	6	10
	ERMP1	75	122	96	109	127	97	146	379	185	229	135	162
	ACTL9	0	0	0	0	0	0	0	0	0	0	0	0
	LOC102168412	117	20	50	11.68	25	42	39	109.99	150.99	67	25	117
	HACE1	79	75	61	87	73	104	79	210	127	81	58	94
	SCD5	15	30	43	29	35	28	35	276	75	35	22	82
	LOC102180582	0	0	0	0	0	0	0	0	0	0	0	0
	LOC102179840	0	0	0	0	0	0	0	0	1	0	0	0
	LSG1	116	83	107	102	110	127	146	322	155	224	134	214
	GPR22	0	0	0	0	0	0	0	0	0	0	0	0
	WDR5B	26	16	15	15	21	17	49	26	43	24	17	26
	ACTRT1	0	0	0	0	0	0	0	0	0	0	0	0
	RD3	0	0	0	0	0	0	0	0	0	0	0	0
	GRIN2C	0	0	0	3	0	0	0	0	0	0	5	1
	ARMC8	33	39	57	47	43	46	55	88	55	78	42	80
	SERPINA14	22	1	45	18	19	3	4	19	1	6	37	10
	SLC47A1	3	8	3	7	6	11	7	17	15	10	17	7
	LOC102185589	15	18	22	27	16	13	27	23	15	16	27	32
	LOC102181947	74.03	50.52	52.53	36.95	41.28	96.54	83.95	161.66	137.77	109.96	92.65	167.96
	LOC102187762	0	1	1	0	0.79	1	0	0	0	0	0	3
	LOC102170765	0	0	0	0	0	0	0	0	0	0	0	0
	DMPK	95	105	145	94	79	109	57	203	78.9	105	62	122
	LOC102184495	132	89	53	95	102	65	126	297	172	125	62	166
	LOC102179804	4	3	7	3	11	7	12	38	24	16	11	5
	LOC102186138	0	0	0	0	0	0	0	0	0	0	0	0
	DHRS13	54	40	48	82	59	50	62	102	70	55	63	93
	LOC102172104	4	0	3	7	3	1	7	0	5	5	4	1
	SMC1A	762	745	501	870	782	881	1040	1753	1250	1406	826	1270
	LOC102171315	30	41	27	23	43	26	37	88	49	47	24	53
	LOC102183079	92	100	95	153	113	170	185	380	216	197	139	195
	LOC102176290	818	832	689	536	676	507	746	1559	996	907	537	1206
	LOC102183137	0	0	0	0	0	0	0	0	0	0	0	0
	LOC102174813	0	0	0	0	0	0	0	0	0	0	0	0
	SMYD5	150	205	185	268	237	106	367	431	281	445	193	409
	C19H17orf74	0	0	0	0	1	0	0	2	0	0	0	0
	LOC102180445	0	0	0	0	0	0	0	0	0	0	0	0
	TUSC2	251	222	277	328	313	256	287	483	295	374	229	407
	CRHR2	0	0	0	0	0	0	0	0	0	0	0	0
	CCDC155	0	1	4	2	8	4	2	8	4	2	3	5
	SLC22A20	0	0	0	0	0	0	0	0	0	0	0	0
	LOC102190775	0	0	0	0	0	0	0	0	0	0	0	0
	LOC102186417	9.89	0	0	2.92	7.12	10.35	8.69	6.54	7.25	15.06	12.94	3.79
	PDZD9	0	1	0	0	0	2	0	0	0	0	0	0
	LOC102183950	0	0	0	0	0	0	0	0	0	0	0	0
	C11H2orf74	0	0	0	0	0	0	0	0	0	0	0	0
	CCDC104	276	295	311	231.06	416	260.02	388	520	476	480	295	445
	ATP2C1	349	416	361	498	513	447	665	1292	619	609	474	745
	TMEM230	242	270	186	236	263	190	309	480	363	389	214	482
	MAMSTR	15	15	10	11	16	25	18	16	53	7	19	38
	CROT	22	20	17	22	21	16	39	159	30	61	34	38
	EGR1	630	85	55	818	176	153	599	3037	1299	1133	403	1911
	THSD1	34	28	42	80	40	50	55	105	46	55	48	50
	LOC102181168	0	0	0	0	0	0	0	0	0	0	0	0
	LOC102178685	0	0	0	0	0	0	0	0	0	0	0	0
	KHK	29	37	33	39	23	49	22	53	55	37	24	54
	SLC12A2	131	161	92	156	142	119	142	489	154	197	133	88
	CD58	27	34	27	41	37	59	41	114	61	46	29	38
	TMEM8A	466	381	291	414	166	81	256	466	490	676	187	934
	IFNL3	0	0	0	0	0	0	0	0	0	0	0	0
	LOC102173719	0	0	0	0	0	0	0	0	0	0	0	0
	STOX2	10	14	5	16	10	5	18	29	17	25	27	28
	LOC102179890	0	0	0	0	0	0	0	0	0	0	0	0
	LOC102177861	0	0	0	0	0	0	0	0	0	0	0	0
	LOC102169990	32	25.35	26	25.37	40	49.11	45	137	85	59.14	38	74
	DNAH1	3	2	0	2	0	0	0	2	2	0	2	1
	LOC102189795	0	0	0	0	0	0	0	0	0	0	0	0
	PSMC6	126	163	125	115	119	150	212	567	252	240	141	246
	PROKR1	0	1	0	1	0	0	0	0	0	0	0	0
	LOC102188128	64	71	60	68	58	58	80	119	93	106	60	125
	ABCB1	42.94	37.77	34.15	27.04	20.81	31.47	46.9	95.27	23.38	19.87	23.8	42.33
	LOC102173110	62	52	40	120	72	67	41	145	89	80	55	42
	TMEM252	40.61	70.02	88.92	86.65	58.47	60.23	32.62	66.25	71.13	40.83	33.89	52.64
	LOC102184980	0	0	0	0	0	0	0	0	0	0	0	0
	STRADA	98	100	118	76	98	65	114	361	206	139	73	243
	LOC102170048	0	0	0	0	0	0	0	0	0	0	0	0
	LLGL1	94	62	91	113	104	125	123	297	184	167	89	147
	LOC102181784	0	0	0	0	0	0	0	0	0	0	0	0
	LOC102172802	0	0	0	0	0	0	0	0	0	0	0	0
	USP54	1312	1210	693	1343	1296	2708	1371	1029	2131	901	1027	1084
	MTF1	91	94	91	153	135	162	210	315	217	306	159	243
	LOC102181675	0	0	0	0	0	0	0	0	0	0	0	0
	LOC102188396	0	0	0	0	0	0	0	0	0	0	0	0
	ITGB7	49	19	60	38	37	39	40	246	109	80	42	100
	CCDC81	0	1	0	0	1	0	0	0	1	0	0	0
	LOC102177444	0	0	0	0	0	0	0	0	0	0	0	0
	CHKB	148	87	138	137	119	122	138	317	174	163.98	89	204
	SCUBE1	0	1	0	0	2	1	0	15.04	0	0	0	2
	ZSCAN10	0	0	0	0	0	0	0	0	0	0	0	0
	LOC102178553	1	2	3	2	3	0	0	3	4	1	1	6
	LOC102177597	0	0	0	0	0	0	0	0	0	0	0	0
	HUWE1	848	937	807	1506	1160	1271	1244	1681	1415	1729	1072	1333
	LOC102187882	0	0	0	0	0	0	0	0	0	0	0	0
	CDH17	2	3	1	0	1	1	1	4	0	4	3	0
	CD180	1	2	5	4	7	5	17	112	37	14	11	19
	IL17A	0	0	0	0	0	0	0	0	0	0	0	0
	TRNAV-AAC	0	0	0	0	0	0	0	0	0	0	0	0
	TMPO	82	118	88	76	127	172	186	317	284	225	122	210
	LYRM5	71	98	66	52	82	72	94	150	160	102	67	124
	KIAA1524	11	21	9	2	6	15	20	31	15	19	7	19
	GNAT3	0	0	1	0	0	0	0	3	0	0	0	0
	ACCS	79	51	46	57	65	58	31	193	65	48	24	37
	RRAS2	94	96	90	80	110	136	105	234	126	129	78	131
	OXCT1	393	203	217	207	357	206	242	728	292	230	239	325
	LTBP2	76	75	67	94	91	61	73	227	65	97	45	102
	MANSC4	6	16	10	7	20	20	22	17	20	24	11	22
	SV2B	2	3	3	0	1	0	0	6	2	1	1	0
	PKD1L2	1	2	0	0	0	0	1	3	0	2	2	2
	MAP10	24	20	16	21	25	23	16	54	25	33	14	36
	LOC102186633	0	0	0	0	0	0	0	0	0	0	0	0
	PPM1M	129	160	182	144	197	155	211	531	304	302	134	392
	ZNF502	66	54	50	71	55	53	98	172	99	73	77	124
	GP6	0	0	0	0	0	0	0	0	0	0	0	0
	CRYBA2	0	0	0	0	0	0	0	0	0	0	0	0
	EYA1	0	0	1	0	4	2	8	6	11	13	0	2
	EPS8L1	79	65	74	31	83	89	44	140	78	26	41	64
	SERPINB2	0	0	0	0	0	0	0	2	0	0	0	0
	MAPK14	332	458	371	530	485	527	623	1140	798	857	426	911
	LOC102175483	0	0	0	0	0	0	0	0	0	0	0	0
	LOC102175365	0	0	0	0	0	0	0	0	0	0	0	1
	LOC102183065	0	0	0	0	0	0	0	0	0	0	0	2
	GTF2F2	46	66	46	44	65	46	62	198	80	82	74	122
	PLA1A	1	0	0	1	0	0	0	6	0	0	0	0
	PPP1R42	0	0	4	0	5	3	1	3	1	2	1	2
	SATB2	4	1	0	2	2	3	0	8	1	1	2	8
	LOC102185827	4	2	11	5	5	5	7	12	9	13	6	20
	KCNJ9	0	0	0	0	0	0	0	1	0	0	0	0
	RRP36	58	71	83	96	64	44	145	227	126	211	80	224
	LOC102174534	0	0	0	0	0	0	0	0	0	0	0	0
	LOC102185515	24	11	5	16	15	16	9	15	18	12	5	11
	LOC102170664	0	0	0	0	0	0	0	0	0	0	0	0
	LOC102188427	0	0	0	0	0	0	0	0	0	0	0	0
	MOCS3	26	32	32	47	38	43	72	102	67	90	47	99
	LOC102178376	0	0	0	0	0	0	0	0	0	0	0	0
	LOC102176376	0	0	0	0	0	0	0	0	0	0	0	0
	LOC102172950	0	0	0	0	0	0	0	0	0	0	0	0
	PPHLN1	168.92	183.03	116.06	194.36	200.03	200.02	284.88	598.05	320.72	355.61	169.17	312.45
	C11H9orf9	1	0	0	2	0	1	0	1	2	0	1	0
	LOC102177267	0	0	0	0	0	0	0	3	0	0	0	0
	RAPGEF1	188	195	154	245	227	237	378	600	291	361	215	271
	MAP3K8	22	12	11	24	4	15	38	130	34	39	5	63
	LOC102185972	0	0	0	0	0	0	0	0	0	0	0	0
	DLG4	11	10	7	9	13	19	10	90	27	8	8	27
	STC1	193	424	189	162	337	249	140	347	140	103	125	101
	NCCRP1	0	0	0	0	0	0	0	2	0	0	0	0
	LOC102171768	0	0	0	0	0	0	0	0	0	1	0	0
	LOC102176812	0	0	0	0	0	0	0	0	0	0	0	0
	EFCAB14	475	497	350	555	518	507	721	1501	768	924	465	834
	LOC102187920	2.01	2	3.52	3	1	1	6	2.66	3.94	1	5.09	12
	LOC102188703	0	0	0	0	0	0	0	0	0	0	0	0
	DDX26B	104	73	50	123	102	110	102	133	110	127	101	139
	LOC102173161	65.81	56.54	48.75	25.84	63.85	50.25	88.16	147.76	130.04	65.93	74.2	86.97
	LOC102176257	0	0	0	0	0	0	0	0	0	0	0	0
	CPSF3	127	149	106	126	143	115	172	515	202	194	112	217
	TMEM14A	40	11	28	13	20	30	42	74	42	37	28	68
	LOC102184715	5	0	0	0	0	1	0	1	1	2	0	3
	MYH3	0	0	0.86	0	0	2	0	0	0	0	0	0
	GPKOW	84	65	88	111	66	85	126	344	169	219	76	166
	SULT1A1	514	588	558	829	724	622	577	1417	892	994	536	1198
	SPON1	18	29	8	14	22	24	12	234	17	78	37	34
	HOGA1	4	3	0	1	0	4	2	5	0	4	6	4
	RAB23	58	42	33	36	40	73	85	135	68	71	25	60
	PLA2G4A	17	15	13	15	8	18	17	63	36	30	12	35
	LOC102188887	30	9	19	37	21	15	30	56	19	11	9	20
	MAPRE3	166	120	241	143	138	130	181	495	299	203	165	358
	LOC102175481	4	3	2	5	4	9	3	13	6	1	3	11
	ZNF516	37	22	30	30	25	48	56	133	50	100	56	84
	GGPS1	56	34	22	35	44	46	69	107	44	70	31	82
	EXOC3L2	22	10	3	25	17	13	23	27	43	57	23	62
	MAP2K2	431	365	452	526	511	338	504	1176	584	698	350	688
	LOC102169503	84	49	7	6	34	50	11	38	14	8	10	24
	LOC102168650	0	0	0	0	0	0	0	0	0	0	0	0
	RNF19B	577	316	558	490	564	1006	543	1188	881	586	395	660
	ANO2	10	3	7	5	6	9	33	52	10	45	17	24
	TLR8	19	12	9	24	14	13	40	219	50	49	25	48
	LOC102184601	0	0	1	0	0	0	0	0	0	0	0	0
	RHAG	0	0	0	0	0	0	0	0	0	0	0	0
	CLUL1	0	0	0	0	0	0	0	0	0	0	0	0
	UNK	65	62	62	117	86	95	127	196	156	143	89	182
	EXOC8	102	97	88	75	106	105	115	262	108	148	86	138
	LOC102177854	0	0	0	0	0	0	0	0	0	0	0	0
	LOC102187480	0	0	0	0	0	0	0	0	0	0	0	0
	MAML3	276	447	263	535	494	360	439	259	426	234	292	352
	SAMD1	110	120	212	174	165	239	227	566	313	374	152	324
	RSPO4	1	0	0	0	0	0	0	0	0	0	0	0
	LOC102190613	0	0	0	0	0	0	0	0	0	0	0	0
	MRPL20	127	123	109	96	106	95	158	400	178	323	98	275
	LOC102187409	22.02	21.15	29.21	12.9	37.52	6.36	69.15	177.52	70.17	51.14	17.69	69.85
	LOC102177761	0	0	0	0	0	0	0	0	0	0	0	0
	PHF19	166	178	201	219	211	237	275	399	207	198	203	219
	ATP5S	82	73	71	71	95	79	121	167	126	89	84	170
	TTC5	27	22	14	15	30	36	40	83	42	44	23	41
	XKR5	0	0	2	1	0	0	0	2	1	0	0	2
	C24H18orf42	0	0	0	0	0	0	0	0	0	0	0	0
	TEX28	0	0	0	0	0	0	0	1	0	0	0	0
	LOC102191230	0	0	1	0	1	0	0	2	1	0	0	0
	TCTN1	62	80	76	85	97	59	56	208	65	71	57	135
	LOC102186361	1	0	0	1.02	0	0	0	0	0	0	0	0
	PPP2R5C	393	468	403	472	492	532	556	1208	848	735	419	840
	CAPG	159	182	176	249	182	121	239	1513	288	275	175	667
	LOC102191240	0	0	0	0	0	0	0	0	0	0	0	0
	LOC102173759	0	0	0	0	0	0	0	0	0	0	0	0
	LOC102188576	10.46	0	0	0	0	0	0	0	0	0	0	0
	LOC102190206	0	0	0	0	0	0	0	0	0	0	0	1
	MPZL1	269	271	253	311	234	200	356	824	369	353	223	413
	VPS9D1	49	47	45	69	64	102	89	87	72	70	48	79
[truncated: 22,262 more rows]
