# Supplementary material for: Understanding seasonal weight loss tolerance in dairy goats: a transcriptomics approach
Source: BMC Genomics. 2020 Sep 14;21:629. doi: 10.1186/s12864-020-06968-2 (PMC7489022; doi:10.1186/s12864-020-06968-2)
Supplement: Supplementary file 2 — Additional file 2. List of differentially expressed genes between Majorera Control vs. Palmera Control. The Log2 Fold Change (Log2FC), Log2 of counts per million (Log2Counts), calculated P-value and FDR is shown. Raw reads for each gene in each sample are described: Majorera Control (MC1, MC2 and MC3) and Palmera Control (PC1, PC2 and PC3). [file 12864_2020_6968_MOESM2_ESM.xlsx]

## Sheet: Suppl table 2
	Supplementary table 2. List of differentially expressed genes between Majorera Control vs. Palmera Control. The Log2 Fold Change (Log2FC), Log2 of counts per million(Log2Counts), calculated P-value and FDR is shown. Raw reads for each gene in each sample is described: Majorera Control (MC1, MC2 and MC3) and Palmera Control (PC1, PC2 and PC3).
	gene symbol	Log2FC	Log2Counts	P-value	FDR	MC1	MC2	MC3	PC1	PC2	PC3
	RNASE1	-8.07952	7.79297	7.39538e-44	1.07004e-39	5603	4847	16046	39	42	28
	POSTN	-3.62586	2.55279	9.10743e-11	6.58877e-07	80	392	176	19	29	10
	CPXM2	-3.19226	2.34701	4.02747e-05	0.0323741	153	378	23	11	45	10
	LOC102171034	-2.5703	7.37959	1.75091e-05	0.0168893	3903.51	6988.05	6325.75	400.29	384.87	2442.38
	CD109	-2.07707	1.85555	3.96916e-07	0.00143574	67	121	158	28	25	38
	CIT	1.58366	2.06375	7.50951e-06	0.0096963	61	33	31	131	168	110
	IL6R	1.67118	3.29392	1.64261e-05	0.0168893	152	72	62	410	184	395
	GABRB1	1.82183	2.11572	8.71186e-06	0.0096963	27	66	20	144	162	135
	DPP4	2.05017	4.22064	7.09396e-06	0.0096963	181	206	56	336	986	679
	RGS4	2.1315	6.08894	3.13086e-09	1.51001e-05	831	446	286	2008	2772	2637
	LIPG	2.61019	3.13301	8.04415e-06	0.0096963	57	66	26	241	83	675
	LOC102184958	2.87368	1.79183	5.41769e-05	0.0356312	25.78	1.69	20.84	27.91	196.09	171.33
