# Supplementary material for: Understanding seasonal weight loss tolerance in dairy goats: a transcriptomics approach
Source: BMC Genomics. 2020 Sep 14;21:629. doi: 10.1186/s12864-020-06968-2 (PMC7489022; doi:10.1186/s12864-020-06968-2)
Supplement: Supplementary file 3 — Additional file 3. List of differentially expressed genes between Majorera Control vs. Majorera Restricted. The Log2 Fold Change (Log2FC), Log2 of counts per million (Log2Counts), calculated P-value and FDR is shown. Raw reads for each gene in each sample are described: Majorera Control (MC1, MC2 and MC3) and Majorera Restricted (ME1, ME2 and ME3). [file 12864_2020_6968_MOESM3_ESM.xlsx]

## Sheet: Suppl 3
	Supplementary table 3. List of differentially expressed genes between Majorera Control vs. Majorera Restricted. The Log2 Fold Change (Log2FC), Log2 of counts per million(Log2Counts), P-value and FDR is shown. Raw reads for each gene in each sample is described: Majorera Control (MC1, MC2 and MC3) and Majorera Restricted (ME1, ME2 and ME3).
	gene symbol	Log2FC	Log2Counts	P-value	FDR	MC1	MC2	MC3	ME1	ME2	ME3
	RNASE1	-9.75163	8.32232	1.68419e-45	2.54347e-41	5603	4847	16046	11	47	10
	LOC102186944	-5.15384	6.28021	1.74909e-07	7.33742e-05	3875	2153	506	3	127	220
	NXPE4	-4.56023	4.68619	4.62923e-08	2.49681e-05	45	1232.6	765.97	52	44	60
	LOC102180194	-4.51789	5.93385	2.13378e-06	0.000537073	235	2123	2462	150	14	170
	SUSD1	-4.28071	4.30966	2.60033e-07	0.000103343	24.4	924	615	43	72	44.01
	ADIPOQ	-4.2025	3.03328	5.6844e-27	4.29229e-23	272	157	239	22	23	22.28
	PI16	-4.10495	3.44581	3.47288e-10	4.37061e-07	470	381	45	24	70	15
	SCGB2A2	-3.53173	5.35094	1.02582e-07	4.48188e-05	441	1018	1655	213	50	172
	MUCL1	-3.50903	6.5861	9.61676e-14	2.42054e-10	2816	1892	2748	357	225	528
	LPO	-3.17247	10.1573	1.31965e-12	2.84706e-09	21981	29283	34534	7168	4384	4801
	CPXM2	-3.14716	2.84551	3.6585e-06	0.000824636	153	378	23	29	74	26
	PRG4	-3.11441	3.59152	3.37506e-07	0.000127425	733	116	103	35	107	72
	LOC102181690	-2.97965	1.82327	0.0001632	0.0157087	106	141	27	11	4	42
	LOC102185436	-2.91958	4.58309	3.06636e-07	0.000118739	828	301	676	222	152	41
	RFX4	-2.54859	3.60234	1.88831e-06	0.000500303	159	558	157	87	64	110
	SVEP1	-2.43985	1.74243	7.73977e-06	0.00147957	116	106	24	14	45	31
	OLFML3	-2.35973	5.93076	0.000201662	0.0178305	1286	2812	217	295	1225	339
	ELOVL6	-2.32549	3.01463	6.55669e-06	0.00132025	396	79	113	37	162	51
	ACTG2	-2.32535	5.04579	1.3709e-14	4.14066e-11	773	845	706	219	393	283
	LOC102187241	-2.31527	2.60739	1.193e-09	1.20111e-06	135	198	100	37	64	64
	LALBA	-2.21978	14.158	1.03871e-07	4.48188e-05	570610	398436	309538	198183	131365	137761
	MFAP5	-2.21064	3.95796	1.30974e-05	0.00229996	554	454	92	104	317	81
	LOC102185323	-2.18419	2.84638	2.35018e-06	0.000581843	206	70	227	28	103	90
	OGN	-2.14008	3.00483	4.27639e-06	0.000935971	212	284	64	66	82	84
	EGLN3	-2.11732	3.7901	2.29687e-12	3.85415e-09	319	269	363	80	221	141
	MYCL	-2.0896	2.97444	1.99334e-09	1.84158e-06	190	217	135	48	94	99.5
	TM7SF2	-1.98744	4.33984	2.07303e-09	1.84158e-06	515	392	462	180	209	238
	SELENBP1	-1.97356	6.928	1.47554e-08	9.68851e-06	2557	3355	2251	1178	1274	1311
	CSN1S2	-1.92978	15.8325	3.21897e-06	0.000736559	1092364	1510436	1268257	692499	433864	612719
	WNT5A	-1.87659	4.0612	1.05305e-08	7.95159e-06	421	408	284	177	192	181
	MEDAG	-1.87341	2.73485	1.99989e-05	0.00317919	233	157	61	37	159	64
	HHIPL2	-1.84072	7.19268	5.31833e-07	0.000190438	3417	3596	2634	1921	1692	1189
	LOC102191547	-1.77785	3.30963	0.000554821	0.0333821	211	62	373	48	231	124
	PRELP	-1.75082	4.25278	1.93517e-05	0.00310904	498	581	172	200	406	140
	TONSL	-1.74584	2.19963	1.59867e-06	0.000440963	106	80	115	35	114	40
	ASPN	-1.72941	2.71709	1.41611e-05	0.00245818	195	165	73	44	176	59
	PLOD2	-1.71916	3.89343	1.83058e-07	7.47172e-05	373	384	211	168	209	166
	NGEF	-1.71384	3.82391	6.32639e-09	5.30784e-06	370	297	255	111	248	189
	TSTD1	-1.69878	3.13536	1.06387e-06	0.000330755	300	144	133	65	195	100
	SPIRE2	-1.69022	2.82869	1.25993e-06	0.000373088	117	124	215	72	137	72
	SLC35D2	-1.65032	3.20256	1.85139e-08	1.07537e-05	175	199	215	83	208	93
	CNN1	-1.62601	5.09026	5.32859e-07	0.000190438	729	571	865	253	892	352
	IGFBP6	-1.62273	3.44039	0.000636266	0.035854	301	191	205	46	438	65
	AGR2	-1.61861	2.77448	2.67798e-06	0.000631919	132	160	144	94	124	54
	TP53INP2	-1.58713	5.14339	2.63984e-06	0.000631919	574	607	1034	286	786	442
	SGMS2	-1.58265	2.43826	5.25448e-05	0.00672485	159	73	115	52	152	40
	GK	-1.50691	2.90311	0.000240364	0.0196215	150	195	123	34	148	147
	LAPTM5	1.51032	6.72017	0.000186824	0.0172038	924	476	905	1774	10206	2928
	APOD	1.5174	6.3285	0.000134272	0.0135185	824	335	601	1638	7492	2056
	ACP5	1.52443	4.74732	0.000592576	0.0343556	197	140	238	397	2959	589
	CD37	1.52662	2.22192	0.000736328	0.0404365	41	14	41	79	380	145
	LOC102186478	1.52814	3.83887	9.70642e-05	0.0107635	137.55	76.14	94.07	555.28	393.35	574.41
	HMOX1	1.55134	3.53072	8.52418e-07	0.000279853	73	59	109	299	724	406
	NKG7	1.59388	2.19665	2.31898e-05	0.0035375	34	25	32	94	358	137
	HSD17B11	1.6618	3.17436	0.000550834	0.0332748	65	44	67	121	1064	171
	ANPEP	1.67088	4.21517	3.33738e-08	1.86671e-05	127	147	95	525	993	751
	CTSS	1.71597	4.66279	5.84144e-06	0.00122077	209	110	175	426	2294	860
	C5AR1	1.7497	2.03052	7.54476e-05	0.00911528	32	17	26	97	152	215
	CXCR4	1.75843	3.0584	8.04258e-07	0.000269909	61	34	60	162	673	289
	TRPM2	1.7862	1.74268	3.73329e-05	0.00507929	26	10	23	76	235	111
	ENPP1	1.79319	3.53706	0.000603715	0.0346613	98	62	54	140	1501	196
	ASRGL1	1.81101	3.18193	0.000605918	0.0346613	86	28	51	107	1095	196
	CYGB	1.81295	2.56658	1.07317e-06	0.000330755	44	35	27	109	473	213
	MT1MMP	1.84247	4.54267	1.80305e-08	1.07537e-05	162	91	170	595	1636	867
	RGS1	1.84407	2.5011	0.000237566	0.0196215	45	16	38	58	491	236
	LOC102175938	1.86349	3.04225	5.08339e-06	0.00109671	65	42	38	138	838	224
	F3	1.87456	2.69153	6.94816e-05	0.00852007	43	28	40	122	731	110
	RGS4	1.88645	6.4261	1.66122e-05	0.00278753	831	446	286	3793	2761	3289
	CYTIP	2.03202	1.61269	9.1629e-06	0.00170837	26	10	11	66	206	119
	CTSK	2.06448	5.78529	1.2214e-06	0.000368913	326	328	238	964	6488	1326
	RGS2	2.07324	5.09314	0.0010335	0.0497065	299.91	80.93	171.99	234.08	4718.45	841.08
	MSR1	2.10838	3.04813	3.17287e-05	0.0045004	52	42	32	103	1048	175
	LGALS3	2.20292	4.89233	0.000405233	0.0267183	248	86	113	304	4449	464
	CD68	2.20679	5.04784	8.45608e-08	3.99074e-05	197	129	166	581	3758	918
	DARC	2.61954	2.85795	8.59682e-05	0.0100643	50	7	25	122	1024	93
	S100A12	2.78772	3.1628	0.000411202	0.0267671	67	10	16	55	1449	146
	LOC102169730	2.84923	3.30124	3.77268e-19	1.89917e-15	39	30.72	27.93	289.73	822.19	352.17
	RARRES1	2.86056	2.26001	1.25441e-08	8.61095e-06	14	18	13	76	563	131
	GPNMB	3.11032	4.21564	5.27121e-12	7.96058e-09	42	77	39	364	2267	546
	TREM2	4.36515	2.50247	4.90505e-11	6.73419e-08	5	4	11	89	854	102
	C7	4.55348	4.66498	1.18069e-05	0.00214829	44	19	23	44.04	5411	191
	ADAMDEC1	4.64216	2.16278	4.0897e-10	4.75097e-07	7	2	4	33	639	139
