# Supplementary material for: Understanding seasonal weight loss tolerance in dairy goats: a transcriptomics approach
Source: BMC Genomics. 2020 Sep 14;21:629. doi: 10.1186/s12864-020-06968-2 (PMC7489022; doi:10.1186/s12864-020-06968-2)
Supplement: Supplementary file 4 — Additional file 4. List of differentially expressed genes between Palmera Control vs. Palmera Restricted. The Log2 Fold Change (Log2FC), Log2 of counts per million (Log2Counts), calculated P-value and FDR is shown. Raw reads for each gene in each sample are described: Palmera Control (PC1, PC2 and PC3) and Palmera Restricted (PE1, PE2 and PE3). [file 12864_2020_6968_MOESM4_ESM.xlsx]

## Sheet: suppl table 4
	Supplementary Table 4. List of differentially expressed genes between Palmera Control vs. Palmera Restricted. The Log2 Fold Change (Log2FC), Log2 of counts per million(Log2Counts), calculated P-value and FDR is shown. Raw reads for each gene in each sample is described: Palmera Control (PC1, PC2 and PC3) and Palmera Restricted (PE1, PE2 and PE3).
	gene symbol	Log2FC	Log2Counts	P-value	FDR	PC1	PC2	PC3	PE1	PE2	PE3
	TCP11L2	-1.52989	3.20166	0.00167939	0.0494532	104	127	445	74	99	132
	LOC102185323	-1.85086	3.47151	0.00146171	0.0453039	402.48	362.78	89	53.89	147	75
	ASB11	-2.24825	2.41929	0.00143191	0.0446616	20	271	145	20	18	98
	TMEM2	-1.74111	5.12008	0.00129339	0.0417534	310	446	1904	342	351	319
	LOC102180194	-2.07849	5.87005	0.00120552	0.0402377	2296	1368	992	341	756	108
	ASPN	-1.57565	1.78101	0.00120375	0.0402377	30	110	112	31	37	42
	SPTLC3	-1.56535	4.74537	0.00115839	0.0394384	705	555	719	225	413	129
	CXCR2	2.30295	1.31205	0.0011241	0.0391055	21.93	9.92	5.32	131.43	8	153.29
	SESN1	-1.60967	2.7832	0.00112343	0.0391055	44	164	304	82	45	109
	CSF3R	2.35553	2.71812	0.000999053	0.0363937	64	10	27	432	20	373
	TONSL	-1.7318	2.05765	0.000955781	0.0354287	160	116	36	23	31	77
	WNT5A	-1.63703	4.259	0.000756644	0.0303336	385	627	419	102	290	136
	SLC31A2	2.54058	3.91379	0.000631434	0.0270016	184	21	8	827	350	577
	GABRB1	-1.75532	2.53957	0.000568361	0.0253396	144	162	135	80	66	15
	XYLT1	-1.5203	3.55954	0.000547938	0.024873	549	146	161	164	94	156
	CSN1S2	-1.67798	15.7938	0.000516195	0.0239479	1618781	1742058	907630	320428	814151	408028
	S100A12	3.37922	3.25512	0.000497474	0.023448	62	12	5	1097	24	173
	LOC100861296	-1.51423	8.62232	0.000411013	0.0204164	10380	9425	9011	4435	5478	2147
	FOS	2.54361	4.92915	0.000396223	0.0198826	351	25	57	708	599	2434
	LOC102184781	1.59512	2.15144	0.000372678	0.0191572	25.17	65.84	14	154.71	92.22	199.22
	LOC102175789	1.59275	5.83742	0.00036886	0.0190718	594.08	431.57	373.06	759.61	1211.06	4085.01
	MMP7	2.86688	1.12992	0.000287549	0.0162537	7	16	0	150	12	101
	INPP4B	-1.65552	3.33527	0.000255761	0.0152763	116	201	441	99	115	88
	VNN2	2.32911	3.08418	0.000255445	0.0152763	57	37	40	661	24	379
	LOC102173668	3.16246	3.44121	0.000235147	0.0145126	16.94	88.02	0	456.64	178.04	767.51
	TRPM2	1.52675	1.64443	0.000199279	0.0127271	20	30	25	122	37	162
	LOC102181641	-1.70068	2.91921	0.000197421	0.0126632	289	174	104	36	75	120
	FAM135B	-1.63942	2.94917	0.000146966	0.00999166	137	226	213	102	91	37
	LOC102186944	-2.2141	8.42483	0.000143151	0.00991281	13685	12783.8	1326	2646	2152	3332.82
	ATF3	2.07665	3.9934	0.000138199	0.00980216	162	81	56	292	796	361
	RGS1	1.94496	1.8315	0.000132766	0.00960148	21	32	17	50	137	153
	MMP2	1.79829	5.54121	0.00011734	0.00865558	268	272	484	3312	382	1711
	LOC102183654	1.84038	1.54862	0.000101737	0.00794364	8	28	23	115	37	162
	SNED1	1.62152	1.53988	8.72683e-05	0.00715261	26	17	23	108	37	156
	RARRES1	1.53365	1.81503	7.75989e-05	0.00657355	21	44	20	151	61	139
	MSTN	-2.30961	5.05846	7.57786e-05	0.00657355	328	348	2081	219	233	267
	CTPS1	1.56518	2.80135	6.34873e-05	0.00581757	74	66	29	384	118	213
	LST1	2.13053	1.32201	5.94971e-05	0.00562667	17	21	4	122	28	127
	LOC102180487	-1.69944	3.16686	5.59236e-05	0.00546384	264	78	334	110	60	121
	PEBP4	2.79636	1.23797	5.44809e-05	0.00539434	15	9	2	121	12	154
	CCL23	2.00587	2.36992	4.17175e-05	0.00436495	46	28	23	355	45	191
	STC1	-1.5232	3.35467	3.95685e-05	0.0042301	162	337	249	103	125	101
	BCAS1	1.53382	1.6436	3.02979e-05	0.00349207	21	26	28	116	49	149
	SDS	3.34999	6.43419	2.91418e-05	0.00341213	378	312	66	2444	284	9914
	LOC102176067	2.1873	4.71658	2.16282e-05	0.00275069	215.97	124.88	120.72	359.55	439.17	2364.09
	COBLL1	-1.55802	6.80105	1.94661e-05	0.00256413	2797	2384	3041	1027	1422	986
	F3	1.58607	2.31477	1.88779e-05	0.00253187	52	30	36	232	66	224
	FAM46A	-1.61188	5.13996	1.65668e-05	0.00230576	1151	934	530	358	402	324
	MTAP2	1.51696	1.92708	1.3963e-05	0.00201956	31	40	22	138	71	169
	ALPL	1.6319	4.22017	9.92581e-06	0.00150964	194	171	78	909	262	856
	PTPRU	1.67272	2.05417	9.22574e-06	0.00141779	17	42	35	142	77	209
	LOC102188913	1.6926	2.22867	8.02082e-06	0.00124559	28	50	27	187	67	245
	S100A13	1.79892	3.23759	6.52205e-06	0.00103462	67	65	71	505	84	488
	HSPB6	-1.99497	2.50103	4.93506e-06	0.00086675	70	203	173	36	52	56
	HSPA6	2.53726	1.58789	3.6324e-06	0.000687037	13	15	14	111	136	47
	UBALD2	-1.90788	2.74632	2.74268e-06	0.000532405	83	187	253	49	41	105
	MXRA8	2.17679	2.54382	2.15382e-06	0.000454835	36	26	38	372	50	267
	CSRNP1	1.60811	2.51681	1.75737e-06	0.000405102	51	42	43	180	178	183
	LALBA	-2.0288	14.2154	1.68927e-06	0.000395583	654816	558946	291434	130566	193448	126521
	TMOD4	-1.57032	4.12941	1.20642e-06	0.000296638	386	462	443	131	192	242
	REEP6	-1.56455	3.27691	1.02914e-06	0.000266366	242	258	212	77	103	137
	MYCL	-2.58951	2.1371	7.73104e-07	0.000211215	104	220	47	19.03	19	47.96
	RAPGEF5	-1.66749	2.7914	6.29577e-07	0.000178618	151	210	156	62	73	77
	NGEF	-1.76038	4.06945	5.98529e-07	0.000173139	274	362	646	189	153	153
	GPR160	-2.60603	3.59954	5.68663e-07	0.00016779	137	272	624	40	84	89
	FAP	1.8967	3.3085	4.53785e-07	0.00014244	48	73	82	574	119	431
	CCDC80	-1.65745	3.21665	2.68168e-07	9.20066e-05	140	306	250	104	76	120
	ANPEP	1.86705	4.32214	2.6747e-07	9.20066e-05	169	108	143	1188	246	848
	HHIPL2	-1.9413	7.32885	2.33364e-07	8.39711e-05	4836	5053	2688	1760	1422	1016
	ZFP36	1.53766	5.816	1.75578e-07	6.47575e-05	502	318	602	2008	1287	2424
	TMEM53	-1.71956	3.2894	1.6102e-07	6.09108e-05	289	288	160	83	79	144
	ADAMTS5	1.91961	2.55197	1.12367e-07	4.48042e-05	39	50	28	320	94	227
	TBX3	1.77388	2.62848	1.09148e-07	4.47294e-05	40	44	50	275	90	307
	SIK1	3.07068	4.34874	9.50519e-08	4.00657e-05	91	68	54	327	1203	464
	NR4A1	3.51197	3.36257	9.29749e-08	4.00657e-05	47	18	16	180	636	209
	RELT	-2.61746	2.8065	5.97135e-08	2.66955e-05	292	186	113	21	53	46
	HSP70.1	2.70653	5.98857	4.44788e-08	2.11676e-05	259.46	255.78	316.99	3500.95	2509.27	754.02
	LRRC8C	-1.97864	4.01574	3.41227e-08	1.67804e-05	412	324	537	129	158	119
	SLITRK6	-3.11888	4.96599	2.98086e-08	1.51643e-05	253	1070	1461	68	142	204
	ADIPOQ	-3.66041	1.42131	1.87481e-08	1.06381e-05	18	119	108	8	9	8
	C5	-2.46529	4.76056	1.19834e-08	7.07167e-06	443	679	1152	187	204	118
	DUSP6	1.69217	3.71173	1.00185e-08	6.42622e-06	132	94	75	510	256	621
	DUSP1	1.87687	2.75261	7.17585e-09	5.04121e-06	53	37	49	207	207	262
	LOC102178315	2.97914	6.21647	6.11623e-09	4.51163e-06	251.54	234.22	339.82	4158	3046.72	873.92
	LOC102172082	3.78048	2.8838	3.23234e-09	2.50983e-06	12.42	21.59	13.67	56.36	251.89	595.21
	GPR110	1.84519	4.73094	2.68376e-09	2.19964e-06	177	235	155	770	580	1538
	APOD	2.02462	6.17728	2.31921e-09	2.01266e-06	363	406	640	2967	1127	4370
	ERO1L	-1.79669	3.23838	1.03422e-09	9.53619e-07	221	261	239	107	83	85
	GSS	-2.06677	6.35935	6.22199e-10	6.11953e-07	2203	1956	2389	1231	403	562
	HEPACAM2	2.30255	2.46012	6.02336e-10	6.11953e-07	36	31	21	314	92	224
	LIPG	-4.99529	3.37569	4.46491e-10	5.06699e-07	241	83	675	7	23	5
	MUCL1	-3.71525	6.84515	3.82357e-10	4.70076e-07	2817	4789	2956	155	543	192
	LOC102182683	2.18417	3.48331	3.60807e-10	4.70076e-07	78.87	57.26	59.07	614.45	151.86	550.52
	LOC100860938	-2.0763	6.58735	1.63874e-10	3.02205e-07	1551	3210	2936	819	504	1257
	PI16	-3.29514	2.64084	9.66286e-11	2.03652e-07	84	247	229	17	33	20
	CIT	-2.19905	2.34185	2.32322e-11	6.85489e-08	131	168	110	44	30	48
	SUSD1	-4.1204	4.08465	3.48948e-12	1.28701e-08	726.21	100	759	35	35	51.82
	DPP4	-2.81436	4.52841	3.02161e-14	2.22889e-10	336	986	679	134	98	154
	LOC102190323	5.26015	0.940957	1.47698e-15	2.17899e-11	4.23	0	0	104.24	34.23	102.04
