# Supplementary material for: Understanding seasonal weight loss tolerance in dairy goats: a transcriptomics approach
Source: BMC Genomics. 2020 Sep 14;21:629. doi: 10.1186/s12864-020-06968-2 (PMC7489022; doi:10.1186/s12864-020-06968-2)
Supplement: Supplementary file 5 — Additional file 5. - List of differentially expressed genes between Majorera Restricted vs. Palmera Restricted. The Log2 Fold Change (Log2FC), Log2 of counts per million (Log2Counts), calculated P-value and FDR is shown. Raw reads for each gene in each sample are described: Majorera Restricted (ME1, ME2 and ME3) and Palmera Restricted (PE1, PE2 and PE3). [file 12864_2020_6968_MOESM5_ESM.xlsx]

## Sheet: Supplementary table 5
	Supplementary Table 5. List of differentially expressed genes between Majorera Restricted vs. Palmera Restricted. The Log2 Fold Change (Log2FC), Log2 of counts per million(Log2Counts), calculated P-value and FDR is shown. Raw reads for each gene in each sample is described: Majorera Restricted (ME1, ME2 and ME3) and Palmera Restricted (PE1, PE2 and PE3).
	gene symbol	Log2FC	Log2Counts	P-value	FDR	ME1	ME2	ME3	PE1	PE2	PE3
	LOC102191092	-4.27623	3.57126	2.46555e-08	5.7295e-05	289	96	750	18	22	8
	ASB11	-3.52008	4.07208	6.82669e-05	0.0236157	332	48	1155	20	18	98
	ADAMDEC1	-3.45714	2.61677	9.09515e-07	0.0010649	33	639	139	6	10	30
	LOC102172427	-3.11483	1.44874	3.34972e-05	0.0133951	131.06	124.93	11.99	7.9	6.03	10.8
	LOC102171034	-2.76484	7.25112	4.47185e-06	0.0034033	5389.26	1098.14	6557.98	612.11	432.5	789.93
	S-LZ	-2.60362	2.94492	3.28875e-05	0.0133951	48	839	110	28	18	55
	SLITRK6	-2.52147	4.98415	5.35926e-05	0.0189705	1084	283	1305	68	142	204
	LOC102169730	-2.43593	3.77624	2.47979e-12	3.77448e-08	289.73	822.19	352.17	40.67	55.83	96.48
	ENPP1	-2.31132	3.86999	8.94089e-06	0.0055662	140	1501	196	85	40	109
	DARC	-2.29968	3.32053	8.35516e-05	0.0266339	122	1024	93	55	18	93
	SOSTDC1	-2.26158	2.9802	1.22874e-06	0.00124685	122	673	116	49	17	65
	LOC102188618	-2.24831	3.18842	2.07003e-05	0.00954784	83	886	140	46	25.39	79
	SELP	-2.08929	3.10083	5.25194e-05	0.0189705	117	798	92	49	25	81
	GPNMB	-1.87413	4.83092	2.63824e-05	0.0118108	364	2267	546	235	62	324
	LOC102188339	-1.74867	3.12724	1.08547e-06	0.00118013	153	510	200	62	58.61	53
	LOC102181479	-1.74481	6.06774	1.93e-06	0.00176321	1137.49	3149.73	2136.19	289.01	453.56	621.4
	CPM	-1.73711	2.94177	0.000121347	0.0329682	77	614	142	55	32	78
	CD68	-1.66853	5.59479	7.67342e-05	0.0253907	581	3758	918	439	147	576
	MT2A	-1.63072	4.73567	0.000165458	0.0419738	215	1634	861	155	184	237
	GPD1	1.55096	3.70737	1.96929e-06	0.00176321	101	138	142	458	163	320
	CTPS1	1.58062	3.3017	6.56386e-06	0.00434385	64	186	68	384	118	213
	ELOVL6	1.72413	2.99222	5.07234e-05	0.0188308	37	162	51	271	164	111
	LOC102178315	1.8698	6.92072	0.000207728	0.0486435	716.61	1986.66	684.93	4158	3046.72	873.92
	LOC102174841	2.05194	2.74027	1.68598e-05	0.00884904	31	33	79	167	157	154
	LOC102168230	2.70101	6.21412	4.47437e-07	0.00060956	155	1086	212	2053	2284	1002
	NR4A1	2.73856	3.953	1.24287e-05	0.00700657	29	200	60	180	636	209
	LOC102172082	2.74349	3.48451	3.02986e-06	0.00242724	40.69	72.84	58.62	56.36	251.89	595.21
	PEBP4	4.41633	1.55619	2.71025e-09	1.37509e-05	5	4	5	121	12	154
	LOC102186944	4.93428	6.50906	4.74693e-09	1.44506e-05	3	127	220	2646	2152	3332.82
