# Supplementary material for: Understanding seasonal weight loss tolerance in dairy goats: a transcriptomics approach
Source: BMC Genomics. 2020 Sep 14;21:629. doi: 10.1186/s12864-020-06968-2 (PMC7489022; doi:10.1186/s12864-020-06968-2)
Supplement: Supplementary file 6 — Additional file 6. All genes expressed in the study, with respective FPKM (Fragments per kilo base per million mapped reads) value in each sample. [file 12864_2020_6968_MOESM6_ESM.xlsx]

## Sheet: Sup. Table 6
	Supplementary Table 6. All genes expressed in the study, with respective FPKM (Fragments per kilo base per million mapped reads) value in each sample.
		FPKM
	gene symbol	ME1	ME2	ME3	PE1	PE2	PE3	MC1	MC2	MC3	PC1	PC2	PC3
	36951	38.98	29.44	51.85	45.56	30.42	40.34	35.35	38.19	44.06	30.38	40.88	40.88
	36951	0.11	1.46	0.7	0.15	0.25	0.61	0.2	0.07	0.07	0.03	0.06	0.19
	37135	1.37	9.15	2.72	1.95	0.91	3.86	1.51	0.44	1.4	0.59	0.73	1.19
	37316	8.06	13.53	10.95	12.8	13.23	14.63	13.32	8.84	7.97	8.37	11.07	10.48
	37316	8.39	16.48	10.26	13.69	6.75	16.66	8.25	8.31	7.62	5.53	5.94	6.34
	37500	14.64	41.33	17.31	26.28	10.58	24.42	9.16	9.95	9.47	8.14	9.42	10.83
	37681	0.2	1.79	0.58	0.55	0.21	0.74	0.56	0.39	0.44	0	0.22	0.26
	37865	0.05	0	0	0.12	0.15	0	0	0	0	0	0	0
	38047	0	0	0	0	0	0	0	0	0	0	0	0
	38231	35.54	44.98	55.27	54.34	30.29	61.08	22.33	23.27	27.38	19.06	26.35	31.34
	38412	5.46	8.51	5.48	5.89	3.36	5.3	4.12	3.1	2.8	2.21	3.78	5.24
	38596	0	0.07	0.07	0	0	0	0.22	0.07	0	0	0.06	0.21
	38777	7.49	10.51	6.47	12.2	5.84	10.16	4.28	4.63	3.48	3.52	4.21	6.51
	38961	3.91	20.53	5.55	5.79	2.5	10	2.91	1.98	2.88	1.49	2.48	2.38
	39142	6.75	11.77	9.45	8.94	4.84	11.97	4.09	3.97	2.99	2.25	2.64	5.94
	39326	13.92	38.48	16.4	21.33	9.36	23.6	10.61	7.22	7.27	4.74	6.97	9.57
	39508	3.47	5.86	4.93	4.77	3.22	6.07	2.9	2.79	2.85	2.45	2.58	5.61
	39692	3.1	7.4	2.67	3.77	2.58	3.89	2.86	2.13	2.74	2.39	2.11	2.69
	39873	0.34	1.89	0.68	0.73	0.34	0.69	0.72	0.36	0.6	0.41	0.26	0.88
	40057	15.51	48.43	20.52	23.45	11.14	30.17	10.16	7.44	8.24	7.95	7.56	10.47
	40238	0	0	0	0	0.04	0.02	0	0	0.02	0	0	0
	40422	13.78	17.03	12.99	14.92	6.5	12.67	6.73	4.71	4.84	3.54	6.24	6.18
	40603	0	0	0	0	0	0	0	0	0	0	0	0
	40787	14.61	15.09	11.04	21.23	9.61	14.3	6.68	7.29	5.48	7.4	7.07	12.51
	41153	0	0	0	0	0	0	0	0	0	0	0	0
	41883	0	0	0	0	0	0	0	0	0	0	0	0
	3BHSD	0	0.06	0.06	0	0	0.12	0	0	0	0	0	0
	A1BG	0.38	0.19	0.07	0.08	0	0.31	0.2	0.12	0.12	0.23	0.11	0.13
	A1CF	0	0	0	0	0	0	0	0	0	0	0	0
	A2M	13.27	59.2	23.13	28.98	12.47	43.04	8.41	8.7	12	6.2	8.46	7.53
	A2ML1	0.45	1.93	1.42	4.21	0.56	5.23	0.45	1.49	1.3	0.52	1.97	0.23
	A4GALT	0.75	5	0.26	3.33	1.08	4.46	1.78	0.46	1.18	0.7	0.58	0.75
	A4GNT	0.05	0	0	0.07	0	0	0	0	0.15	0.08	0.18	0
	AAAS	2.03	7	2.47	2.74	1.36	3.32	1.61	0.74	0.74	0.84	0.81	0.75
	AACS	11.27	9.35	7.55	19.76	7.43	13.27	4.84	7.91	5.39	9.17	5.15	5.61
	AADACL2	0	0	0	0	0	0	0	0	0	0	0	0
	AADACL3	0.1	0.1	0.05	0.2	0.03	0.25	0.08	0.12	0.02	0.04	0.02	0.03
	AADACL4	0	0	0	0	0	0	0	0	0	0	0	0
	AAED1	1.52	5.12	2.46	3.3	1.14	2.73	1.25	1.32	0.9	0.89	1.29	1.32
	AAGAB	6.85	9.64	6.92	11.1	6.57	11.54	5.66	5.08	4.06	4.13	3.47	4.62
	AAK1	1.19	1.42	1.4	1.8	2.24	1.09	2.12	1.65	0.8	1.66	1.57	4.21
	AAMDC	14.71	27.56	21.86	24.29	10.44	34.98	8.62	9.53	11.03	4.31	7.69	11.01
	AAMP	14.5	30.31	20.41	36.37	14.19	33.02	14.67	12.48	12.82	13.38	12.17	14.39
	AAR2	3.78	6.5	4.17	6.33	3.03	5.57	2.38	2.62	2.78	2.5	2.15	2.24
	AARS	22.42	28.6	17.72	34.62	14.44	30.79	13.22	13.88	16.46	15.1	15.35	11.36
	AARS2	0.95	1.94	1.2	1.58	0.78	1.75	0.77	0.49	0.7	0.49	0.64	0.69
	AARSD1	9.62	24.39	12.2	20.18	7.32	18.1	7.82	6.21	7.27	6.38	6.32	7.26
	AASDH	0.98	1.82	1.24	1.47	0.7	1.84	0.67	0.61	0.46	0.55	0.66	0.52
	AASDHPPT	1.81	3.94	2.17	3.59	1.42	2.31	1.15	1.35	0.99	0.85	1.08	1.26
	AASS	3.58	4.22	3.82	3.76	2.94	3.06	2.88	2.6	3.03	2.75	4.68	5.57
	AATF	3.56	10.41	4.38	5.23	2.67	7.48	2.87	2.07	1.92	1.92	1.8	1.81
	ABAT	0.07	0.04	0	0.14	0.19	0	0	0.1	0.03	0.03	0	0
	ABCA1	0.31	1.95	0.46	0.52	0.12	0.57	0.28	0.18	0.22	0.16	0.17	0.31
	ABCA10	0.45	0.97	0.67	0.96	0.46	1.37	0.41	0.27	0.16	0.14	0.38	0.12
	ABCA12	0	0	0.01	0	0	0	0.01	0	0	0	0	0
	ABCA13	0.01	0.06	0.01	0.02	0.05	0.09	0.02	0.01	0	0.01	0.03	0
	ABCA3	6.36	4.06	7.21	8.12	6.83	5.58	7.65	6.97	6.72	4.77	5.06	9.02
	ABCA4	0.01	0.1	0	0.03	0.05	0.01	0.02	0.01	0.01	0.01	0.02	0.04
	ABCA5	0.74	2.03	1.26	0.76	0.59	0.9	0.63	0.47	0.44	0.39	0.77	0.86
	ABCA6	0.5	3.3	1.27	1.67	0.49	1.78	0.77	0.49	0.4	0.45	0.57	0.59
	ABCA7	0.1	0.38	0.14	0.32	0.13	0.24	0.26	0.14	0.12	0.16	0.14	0.11
	ABCA9	3.83	2.75	4.88	5.16	3.31	4.45	2.28	2.05	1.22	2.63	3.45	2.38
	ABCB1	0.94	1.94	0.48	0.51	0.51	1.05	0.9	0.69	0.65	0.38	0.35	0.63
	ABCB10	2.34	4.63	3.07	3.14	1.42	2.56	1.52	1	1.41	1.02	1.37	2.28
	ABCB11	0	0.03	0	0	0	0.02	0.01	0	0	0	0	0
	ABCB4	0.01	0.15	0.01	0.04	0.02	0.04	0.08	0.01	0.01	0	0.05	0.03
	ABCB6	1.91	4.03	2.78	3.71	3.36	4.7	3.26	2.46	2.98	2.76	3.74	3.86
	ABCB7	2.21	4.79	3.27	3.26	2.09	3.05	1.86	1.73	1.29	1.31	1.69	2.37
	ABCB8	2.53	7.34	2.84	7.2	3.52	6.86	3.96	2.17	3	3.64	3.14	2.42
	ABCB9	0.35	0.89	0.44	0.29	0.46	0.93	0.28	0.17	0.23	0.36	0.27	0.22
	ABCC1	0.34	1.14	0.38	0.74	0.25	0.53	0.32	0.15	0.25	0.23	0.19	0.17
	ABCC10	0.74	1.39	1.5	1.7	0.94	1.99	1.47	0.98	0.77	0.91	0.95	1
	ABCC11	0.17	1.52	0.53	0.52	0.14	0.37	0.16	0.11	0.35	0.11	0.06	0.58
	ABCC12	0	0	0	0	0	0	0	0	0	0	0	0
	ABCC2	0.17	0.24	0.53	0.74	0.48	0.67	0.18	0.14	0.13	0.2	0.1	0.33
	ABCC3	1.89	3.91	3.21	4.44	1.23	6.24	1.75	1	2.09	1.65	1.75	1
	ABCC4	0.07	0.03	0	0	0	0	0	0.03	0	0	0	0
	ABCC5	0.48	1.81	0.74	0.87	0.34	0.82	0.74	0.25	0.3	0.26	0.32	0.41
	ABCC6	0.01	0	0	0	0	0	0	0	0	0	0	0
	ABCC8	0	0.12	0	0.15	0.1	0.16	0.09	0.01	0.05	0.02	0.03	0
	ABCC9	0.44	0.58	0.41	0.4	0.37	0.74	0.17	0.34	0.14	0.28	0.38	0.38
	ABCD1	1.25	2.22	1.52	1.31	2.46	1.82	1.45	1.26	1.28	1.54	1.71	1.27
	ABCD2	0.07	0.37	0.11	0	0.03	0.21	0.03	0.03	0.07	0.06	0.02	0.05
	ABCD3	0.85	4.76	1.31	2.63	1.63	3.63	1.52	0.94	0.96	0.53	0.93	0.89
	ABCD4	1.59	2.07	2.66	3.03	1.03	2.72	1.51	1.05	0.98	0.9	0.9	1.73
	ABCE1	5.1	8.72	4.23	5.95	2.61	5.41	3.07	3.32	2.15	2.5	3.06	1.99
	ABCF1	8.8	22.35	9.39	17.35	7.15	15.37	6.39	6.39	5.99	5.6	5.68	4.38
	ABCF2	4.77	11.61	4.39	7.9	2.79	5.6	2.99	2.96	3.6	2.95	2.68	1.92
	ABCF3	7.15	15.99	7.85	11.09	5.14	9.69	5.51	5.84	5	5.14	4.46	3.76
	ABCG1	0.16	0.88	0.23	0.14	0.16	0.59	0.4	0.1	0.11	0.09	0.09	0.16
	ABCG2	140.92	73.6	114.68	130.41	115.06	142.96	86.22	114.21	105.27	91.33	118.11	91.5
	ABCG4	0	0	0	0	0	0	0	0.05	0.05	0	0	0
	ABCG5	0	0	0.02	0	0.05	0.06	0	0	0	0	0	0
	ABCG8	0.2	1	0.25	0.6	0.07	0.96	0.06	0.11	0.12	0.06	0.12	0.06
	ABHD1	0.85	1.37	0.81	1.04	0.58	1.09	0.58	0.42	0.33	0.43	0.19	0.42
	ABHD10	2.1	7.22	3.75	3.54	2.44	5.08	2.08	1.89	1.55	1.32	1.91	1.56
	ABHD11	5.87	17.72	6.35	23.77	17.16	14.31	13.86	9.96	11.83	12.78	16.35	9.39
	ABHD12	17.71	34.75	27.96	26.78	16.62	33.41	14.45	15.36	13.28	12.26	14.97	11.96
	ABHD12B	0	0	0	0	0	0.11	0	0	0	0	0	0.09
	ABHD13	2.1	3.48	1.89	1.7	1.42	1.59	0.94	0.69	0.43	0.51	0.9	1.67
	ABHD14A	1.28	3.52	2.57	1.98	0.93	3.58	1.39	1.42	2.35	1.05	1.32	1.2
	ABHD14B	27.84	58.3	46.89	37.81	22.32	47.9	29.02	18.26	24.4	16.41	21.19	23.54
	ABHD15	0.34	1.07	0.44	0.57	0.28	1	0.25	0.17	0.3	0.13	0.15	0.2
	ABHD16A	10.67	21.71	13.63	17.24	9.27	20.94	11.58	8.72	11.87	9.91	11.16	12.15
	ABHD16B	0.14	0.12	0.17	0.26	0.15	0.03	0.13	0.07	0.15	0.16	0.1	0.16
	ABHD17A	11.99	24.3	14.08	20.4	7.27	20.82	8.7	7.51	7.49	7.69	8.12	9.03
	ABHD17B	1.5	2.43	1.75	2	1.25	1.73	2.8	0.94	0.95	0.59	0.87	1.17
	ABHD2	3.04	4.6	1.34	3.92	2.18	3.42	0.85	0.52	0.8	0.97	1.18	0.78
	ABHD3	3.09	3.1	3.03	4.51	3.78	4.61	1.68	2.52	3.5	4.53	3.49	4.37
	ABHD4	4.92	12.39	8.37	8.07	2.57	8.82	3.98	2.75	2.42	2.03	2.31	6.8
	ABHD5	0.34	2.09	0.4	0.79	0.16	0.72	0.28	0.22	0.23	0.24	0.14	0.12
	ABHD6	0.66	3.03	0.9	1.1	0.31	1.28	0.42	0.39	0.45	0.32	0.49	0.48
	ABHD8	1.06	3	1.53	2.39	1.46	3.21	0.94	0.78	1.13	0.67	0.97	0.92
	ABI1	8.85	14.73	9.76	11.33	6.14	10.33	5.44	5.06	3.79	3.42	4.85	7.53
	ABI2	0.84	2.89	1.01	1.55	0.68	2.02	0.82	0.41	0.6	0.24	0.7	0.88
	ABI3	2.28	11.52	3.23	3.39	1.99	3.09	1.57	0.83	1.66	0.99	1.17	1.03
	ABI3BP	1.42	3.88	2.79	2.34	1.67	2.7	1.92	1.82	0.93	0.62	1.13	1.86
	ABL1	6.1	7.83	6.63	9.49	4.28	9.28	4.2	3.7	3.01	4.13	3.79	5.26
	ABL2	1	0.96	1.2	1.44	0.73	1.22	0.6	0.7	0.27	0.84	0.55	1.29
	ABLIM1	4.35	5.36	3.71	4.14	3.01	4.63	3.14	2.35	2.19	1.42	2.52	3.29
	ABLIM2	0.04	0.24	0	0.1	0	0	0.04	0.11	0.04	0	0.07	0
	ABLIM3	7.32	4.67	9.22	6.64	6.62	7.96	4.32	4.75	4.8	3.36	4.49	6.03
	ABR	18.91	24	17.63	19.44	12.85	13.14	10.26	12.57	11.55	15.42	13.7	7.8
	ABRA	0	0	0	0.03	0	0	0	0	0	0	0	0
	ABRACL	1.08	17.61	3.29	4.72	0.78	4.16	2.89	1	0.68	0.87	1.69	1.31
	ABT1	2.84	6.34	3.78	5.51	2.62	5.32	1.78	1.49	1.85	1.29	1.74	2.02
	ABTB1	1.8	5.53	3.24	4.61	1.27	5.83	1.32	1.59	1.33	1.33	1.18	3.23
	ABTB2	0.25	1.17	0.27	0.39	0.27	0.47	0.23	0.16	0.21	0.31	0.18	0.24
	ACAA1	12.78	24.37	18.77	22.73	10.26	21.99	10.54	9.73	9.13	8.87	8.69	7.27
	ACAA2	11.82	22.83	11.17	20.85	10.28	17.75	9.39	7.09	7.42	6.56	8.47	8.31
	ACACA	20.12	9.9	15.55	32.52	20.44	18.52	18.14	23.81	13.78	22.86	16.92	16.9
	ACACB	0.04	0.17	0.08	0.07	0.04	0.12	0.09	0.08	0.02	0.04	0.04	0.04
	ACAD10	0.41	0.88	1.18	0.58	0.72	1.31	0.52	0.63	0.59	0.75	0.58	0.52
	ACAD11	1.43	2.31	1.28	2.72	1.5	2.59	1.13	1.5	0.71	0.83	0.81	1.13
	ACAD8	1.5	5.7	1.81	1.75	1.85	3.69	2.24	1.01	1.08	1.58	1.67	1.39
	ACAD9	2.46	6.95	2.61	4.23	1.67	5.06	2.28	1.02	1.7	1.71	1.31	1.76
	ACADL	0.18	0.78	0.34	0.43	0.28	0.69	0.19	0.23	0.05	0.07	0.19	0.09
	ACADM	2.93	3.92	4.72	6.9	4.41	9.09	2.25	1.56	1.84	1.97	2.9	3.66
	ACADS	2.46	5.96	3.89	4.1	2.31	5.39	3.64	1.69	2.12	2.39	2.51	2.82
	ACADSB	6.7	5.96	7.4	8.04	7.58	11.29	6.14	12.28	5.52	4.86	5.54	2.6
	ACADVL	12.04	28.77	15.15	24.76	9.08	20.37	10.98	7.96	8.84	8.53	7.47	7.63
	ACAN	0.01	0.04	0	0.02	0	0	0.02	0.01	0	0.03	0.01	0
	ACAP1	0.87	3.87	1.3	1.33	0.81	2.26	0.76	0.24	0.87	0.6	0.48	0.56
	ACAP2	2.86	4.25	3.14	3.95	1.83	3.8	2.2	1.97	1.14	1.26	1.89	3.17
	ACAP3	1.72	3.88	2.29	2.42	1.61	3.05	1.37	1.48	1.41	1.1	0.99	1.32
	ACAT1	21.53	25.6	31.15	23.17	13.63	24.78	15.15	12.25	13.26	6.3	15.03	16.84
	ACAT2	0.86	5.33	1.27	1.76	0.3	2.12	1.47	1.01	1.04	0.74	1.09	0.27
	ACBD3	6.91	10.94	7.1	8.88	4.31	7.26	4.08	4	3.53	3.14	3.72	4.37
	ACBD4	1.68	4.1	1.86	2.22	1.28	3.87	1.48	1.18	1.22	0.96	0.94	1.11
	ACBD5	1.99	4.1	2.63	4.27	2.2	2.97	1.93	2.31	1.29	1.01	1.53	1.94
	ACBD6	2.52	7.86	3.61	5.25	2	4.51	2.21	2.66	2.74	1.15	1.97	2.06
	ACCS	0.98	6.24	2.13	1.97	0.82	1.45	2.63	1.48	1.38	1.27	1.72	1.84
	ACCSL	0	0	0	0	0	0	0	0	0	0	0	0
	ACD	5.08	10.29	8.62	7.64	3.31	9.16	3.71	3.03	3.77	2.8	3.58	5.78
	ACE	1.58	4.04	1.61	2.52	1.24	2.63	1.3	1.04	0.92	0.81	1.01	1.23
	ACE2	0.3	0.35	0.31	0.12	0.13	0.19	0.31	0.24	0.16	0.17	0.25	0.19
	ACER1	0	0	0.05	0.26	0	0	0.05	0.05	0	0	0	0
	ACER2	0.68	2.41	0.92	0.65	0.43	0.67	0.69	0.3	0.43	0.2	0.35	0.82
	ACER3	0.27	1.31	0.33	0.76	0.34	0.66	0.51	0.32	0.15	0.08	0.43	0.16
	ACHE	0.07	0.4	0.08	0.06	0.03	0.15	0.05	0.07	0.44	0.02	0.02	0.15
	ACIN1	9.36	18.83	12.41	15.98	7.51	17.33	6.59	4.84	6.48	5.29	5.19	8.81
	ACKR2	0.23	0.7	0.06	0.5	0.04	0.67	0.33	0.12	0.25	0.11	0.2	0.26
	ACKR3	2.73	6.67	1.8	4.66	1.45	3.36	3.33	3.45	0.51	0.97	0.78	1.25
	ACKR4	0.03	1.02	0.33	0.37	0	0.2	0.07	0.27	0.06	0.09	0.03	0.32
	ACLY	2.92	8.85	3.15	4.74	2.05	5.67	2.69	2.03	2.28	1.88	1.53	1.9
	ACMSD	6.92	12.15	10.33	14.62	5.77	15.91	5.13	4.32	4.63	3.69	4.74	6.08
	ACN9	0.57	1.66	0.79	0.74	0.29	1.41	0.6	0.45	0.54	0.16	0.22	0.23
	ACO1	45.45	41.08	54.2	42.01	32.12	44.31	55.27	47.42	25.57	37.01	43.45	72.67
	ACO2	23.98	36.45	27.32	44.83	23.71	38.5	20.45	20.34	19.91	21.89	17.02	21.72
	ACOT12	0.03	0.05	0	0.02	0.02	0	0	0	0	0	0	0
	ACOT4	0.29	1.4	0.55	1.88	0.94	1.96	0.2	0.36	0.28	0.2	0.6	0.06
	ACOT6	0.67	1.44	0.66	0.27	1.49	1.44	0.93	1.1	0.5	0.1	1.09	0.95
	ACOT7	1.36	6.92	1.41	2.96	0.78	2.72	1.74	0.7	1.21	0.54	0.82	0.62
	ACOT8	7.42	18.84	8.65	17.41	7.42	20.98	8.43	6.86	8.31	5.72	7.1	4.42
	ACOT9	5.12	13.48	7	6.9	3.39	7.54	3.84	2.76	3.72	1.95	3.23	4.58
	ACOX1	3.43	7.68	3.38	6.95	2.91	5.26	2.76	2.34	2.19	2.13	2.37	2.98
	ACOX2	0.31	1.13	0.44	0.59	0.61	0.81	0.29	0.23	0.24	0.09	0.21	0.08
	ACOX3	1.97	4.59	2.72	3.27	1.7	3.8	2.03	1.4	1.82	1.63	1.53	2.06
	ACOXL	0.03	0.29	0.13	0.07	0.08	0.1	0	0	0	0.02	0	0.05
	ACP1	9.12	17.54	11.32	17.25	7.3	15.65	6.53	5.01	7.51	4.55	5.68	5.61
	ACP2	1.44	3.69	1.39	1.27	1.53	1.19	1.19	0.81	0.81	0.67	0.59	0.96
	ACP5	14.82	112.31	22.72	25.06	10.21	34.14	7.71	4.79	8.4	5.74	6.95	6.26
	ACP6	0.57	2.05	0.87	0.89	0.42	1.6	0.54	0.47	0.57	0.3	0.5	0.42
	ACPL2	0.61	2.32	0.63	2.29	0.34	2.93	0.83	0.57	0.86	2.29	0.77	0.85
	ACPP	0.27	0.43	0	0.68	0.08	0.09	0.12	0	0	0.03	0	0.03
	ACPT	0	0	0	0	0	0	0	0	0	0	0	0
	ACR	0	0	0	0	0	0	0	0	0	0	0	0
	ACRBP	0.1	0.53	0.03	0.25	0	0.36	0.27	0	0.03	0.02	0	0
	ACRC	0.36	0.73	0.58	0.86	0.4	1.44	0.35	0.24	0.61	0.16	0.26	0.31
	ACRV1	0	0	0	0	0	0	0	0	0	0	0	0
	ACSBG1	0.22	1.32	0.67	0.08	0.15	0.53	0.43	0.21	0.24	0.04	0.05	0.17
	ACSBG2	0	0	0	0	0	0	0	0	0	0	0	0
	ACSF2	15.24	36.12	20.59	30.15	13.45	29.39	17.04	11.12	14.65	11.89	12.59	18.06
	ACSF3	1.51	3.38	1.58	1.25	1.38	2.49	1.37	1.22	1.99	1.57	1.07	1.3
	ACSL1	28.05	26.65	23.55	89.33	60.53	48.54	26.25	26.96	37.43	47	17.66	14.55
	ACSL3	6.81	7.7	6.47	6.67	3.57	6.43	7.57	6.15	4.54	3.39	4.52	7.07
	ACSL4	1.97	5.77	2.11	2.28	1.31	2.21	2.42	1.66	1.07	0.74	1.14	1.65
	ACSL5	2.2	21.62	3.45	4.45	1.65	5.99	2.95	1.37	1.5	1.66	1.92	1.29
	ACSL6	0.05	0.39	0.03	0.25	0.03	0.24	0.13	0	0.05	0.07	0.01	0.03
	ACSM2B	0	0	0	0	0	0	0	0	0	0	0	0
	ACSM3	0	0.13	0.05	0.37	0.06	0.47	0.16	0	0.09	0	0.1	0.07
	ACSM4	0	0	0	0	0	0	0	0	0	0	0	0
	ACSM5	0	0.85	0.07	0.09	0.1	0.28	0.11	0.09	0	0.03	0.09	0.06
	ACSS1	30.35	28.22	21.73	45.16	21.57	26.4	18.39	12.84	24.04	25.71	20.04	26.74
	ACSS2	86.23	83.74	101.94	135.68	93.03	129.22	101.76	81.92	80.78	127.27	69.04	71.52
	ACSS3	2.61	2.84	2.64	1.82	1.98	4.02	1.32	1.56	1.2	0.6	1.42	2.24
	ACTA1	1.17	4.87	1.56	1.82	0.57	2.78	0.78	0.4	0.52	0.59	0.74	0.65
	ACTA2	71.22	246.18	134.69	71.49	110.31	143.62	187.87	110.66	148.15	68.4	136.37	136.58
	ACTB	216.5	844.49	353.58	470.44	155.28	412.49	167.15	147.89	179.31	112.15	132.88	172.4
	ACTBL2	0.02	0	0.04	0	0	0	0	0	0	0	0	0
	ACTC1	0.05	0.19	0	0	0	0.15	0	0.08	0	0.03	0	0
	ACTG2	9.02	16.44	12.04	6.57	7.47	12.59	33.6	31.95	27.52	9.75	21.4	7.53
	ACTL10	0	0	0	0	0	0	0	0	0	0	0	0
	ACTL6A	2.53	4.72	2.26	3.93	1.55	2.84	1.02	1.24	0.71	0.59	0.96	1.26
	ACTL6B	0	0	0	0	0	0	0	0	0	0	0	0
	ACTL7A	0	0.04	0	0	0	0	0	0	0	0	0	0
	ACTL7B	0	0	0	0	0	0	0	0	0	0	0	0
	ACTL8	0	0.05	0	0.06	0	0	0	0	0	0	0	0
	ACTL9	0	0	0	0	0	0	0	0	0	0	0	0
	ACTN1	25.29	48.05	27.34	40.9	22.13	37.21	16.27	16.14	17.2	16.1	18.96	21.15
	ACTN2	0.01	0.13	0.01	0.14	0.39	0.19	0.21	0.04	0.07	0.08	0.16	0.12
	ACTN3	0.06	0.53	0.32	0.37	0.21	0.24	0.18	0.07	0.09	0.05	0.05	0.13
	ACTN4	42.73	81.09	49.5	73.19	32.89	56.32	28.11	23.59	23.39	25.62	28.5	30.44
	ACTR10	4.8	11.07	5.87	9.18	4.47	8.92	4.37	3.59	3.77	2.88	3.42	4.86
	ACTR1A	4.47	15.16	5.85	6	3.4	7.8	3.19	2.29	3.02	2.65	3.49	4.3
	ACTR1B	6.77	11.44	8.06	8.14	4.5	8.07	4.45	4.3	5.17	4.35	4.7	5.61
	ACTR2	1.8	2.6	2.42	3.08	2.43	2.92	1.19	1.91	1.05	1.02	1.45	3.01
	ACTR3	9.73	36.7	12.47	15.22	6.6	15.95	8.05	5.74	6.46	4.26	6.05	6.73
	ACTR3B	2.45	2.29	2.97	3.15	3.1	5.27	2.85	2.02	1.75	2.18	2.1	2.82
	ACTR5	1.8	3.68	2.21	3.08	1.61	2.75	1.22	0.75	1.56	1.07	1.1	1.62
	ACTR6	1.27	5.48	3.05	3.63	1.78	3.38	1.5	1.33	1.14	0.48	0.45	1.16
	ACTR8	3.67	6.81	5.38	4.59	2.65	4.85	2.86	2.53	2.78	1.85	3.06	2.8
	ACTRT1	0	0	0	0	0	0	0	0	0	0	0	0
	ACTRT2	0	0	0	0	0	0	0	0	0	0	0	0
	ACTRT3	0.28	0.25	0.15	0.14	0.11	0	0.04	0.1	0.17	0.12	0.18	0.18
	ACVR1B	3.49	5.68	4.11	5.85	3.54	3.71	3.79	2.51	1.93	2.09	2.08	5.39
	ACVR1C	0	0	0	0.1	0	0	0.08	0	0.04	0.03	0.06	0
	ACVR2B	0.17	0.77	0.26	0.4	0.32	0.7	0.24	0.32	0.06	0.26	0.1	0.19
	ACVRL1	4.94	16.68	5.36	4.16	2.54	4.93	4.34	3.68	3.7	2.15	2.3	2.8
	ACY1	1.53	9.35	3.83	3.95	2.12	5.14	3.84	2.46	3.71	2.31	2.74	2.43
	ACYP1	1.14	5.14	1.7	3.49	1.66	3.65	1.72	0.96	1.93	0.28	0.35	0.43
	ACYP2	1.22	1.24	1.56	1.29	1.56	1.93	1.44	1.26	1.09	1.42	1.14	1.3
	ADA	0.65	3.13	0.7	0.6	0.35	1.01	0.52	0.46	0.64	0.14	0.61	0.38
	ADAD1	0	0	0	0	0.07	0	0	0	0	0	0	0
	ADAD2	0	0	0	0	0	0	0	0	0	0	0	0
	ADAL	3.36	6.89	4.6	4.31	2.6	4.82	2.46	2.62	2.05	2.65	2.91	3.04
	ADAM10	5	13.59	5.51	7.78	3.79	6.73	3.32	3.46	2.34	2.01	2.76	3.9
	ADAM11	0.02	0.18	0.13	0.1	0.05	0.14	0.23	0.06	0.06	0.08	0.09	0.06
	ADAM12	0.17	2.18	0.39	0.24	0.23	0.6	0.19	0.26	0.12	0.12	0.16	0.16
	ADAM15	3.2	11.12	3.5	5.63	2.51	6.54	4.78	2.47	3.03	2.86	2.59	2.87
	ADAM17	5.21	12.58	6.98	9.66	4.23	8.71	4.89	3.68	4.15	2.69	3.58	9.32
	ADAM18	0	0	0	0	0	0	0	0	0	0	0	0
	ADAM19	0.63	2.46	0.95	2.04	0.44	1.47	0.61	0.49	0.65	0.43	0.47	0.48
	ADAM20	0.02	0	0	0	0	0	0.07	0	0	0	0	0
	ADAM21	0.02	0	0	0	0	0	0	0	0	0	0	0
	ADAM22	0	0.06	0.03	0	0	0	0.02	0.06	0	0	0	0.03
	ADAM23	0	0.02	0.1	0	0	0	0.02	0	0	0	0	0.02
	ADAM28	0.19	4.31	0.72	0.25	0.03	0.15	0.08	0.04	0.07	0.03	0.22	0.1
	ADAM29	0	0	0	0	0	0	0	0	0	0	0	0
	ADAM30	0	0	0	0	0	0	0	0	0	0	0	0
	ADAM32	0	0.02	0	0	0.02	0	0	0	0	0	0	0
	ADAM33	0.04	0.2	0.14	0.29	0.21	0.41	0.25	0.4	0.08	0.14	0.24	0.33
	ADAM7	0	0	0	0	0	0	0	0	0	0	0	0.02
	ADAM9	2.5	7.17	2.09	3.28	1.1	2.17	1.63	1.38	1.19	1.42	1.4	1.49
	ADAMDEC1	0.82	16.25	3.58	0.19	0.27	0.93	0.18	0.05	0.09	0.14	0.19	0.15
	ADAMTS1	2.9	7.14	2.3	5.34	2.22	4.99	1.65	1.7	1.39	2.6	2.24	1.6
	ADAMTS10	0.33	0.76	0.28	0.63	0.19	0.96	0.18	0.39	0.2	0.25	0.28	0.33
	ADAMTS12	0.1	0.23	0.11	0.43	0.17	0.13	0.38	0.21	0.13	0.14	0.2	0.57
	ADAMTS13	0.04	0.12	0.03	0.08	0.06	0	0.03	0.02	0.02	0	0.02	0.07
	ADAMTS14	0.01	0.09	0.06	0.15	0	0.01	0.04	0	0.06	0.03	0.03	0.06
	ADAMTS15	0.15	0.81	0.34	0.53	0.26	0.4	0.22	0.35	0.22	0.17	0.15	0.24
	ADAMTS16	0.02	0.07	0.01	0.03	0.01	0.06	0.28	0.08	0.03	0	0.05	0.01
	ADAMTS17	0.19	0.22	0.23	0.08	0.46	0.27	0.36	0.33	0.29	0.43	0.25	0.19
	ADAMTS18	0.03	0.15	0.07	0.08	0	0.14	0.01	0.02	0.01	0.01	0.02	0.01
	ADAMTS19	0	0	0	0.03	0	0	0.01	0	0.06	0	0.01	0.02
	ADAMTS2	0.83	4.05	0.84	0.87	0.53	0.75	2.09	1.86	0.51	0.27	0.7	1.59
	ADAMTS20	0	0	0	0	0	0.01	0	0	0	0	0	0
	ADAMTS3	0.57	0.68	0.42	0.13	0.69	0.38	0.54	0.73	0.38	0.24	0.65	0.19
	ADAMTS4	0.16	2.63	0.11	0.18	0.04	0.11	0.09	0	0	0.04	0.01	0.02
	ADAMTS5	0.88	2.5	1.09	4.35	1.07	2.96	0.29	0.56	0.21	0.29	0.44	0.29
	ADAMTS6	0.02	0	0.03	0.02	0.02	0.01	0.01	0.02	0.02	0	0	0.01
	ADAMTS7	0.2	1.59	0.35	0.94	0.12	0.94	0.14	0.12	0.17	0.08	0.06	0.16
	ADAMTS8	0	0.02	0	0	0	0	0	0.02	0.02	0.03	0.03	0
	ADAMTS9	0.74	2.93	0.59	0.61	0.65	0.54	0.72	0.61	0.44	0.65	0.69	0.69
	ADAMTSL1	0.22	0.01	0.1	0.11	0.09	0.2	0.14	0.07	0.07	0.11	0.18	0.15
	ADAMTSL2	0.05	0.55	0.07	0.24	0.23	0.23	0.27	0.24	0.22	0.46	0.18	0.21
	ADAMTSL3	0.36	1.18	0.57	0.57	0.21	0.69	0.41	0.19	0.2	0.12	0.3	0.3
	ADAMTSL4	0.9	5.84	1.27	1.5	0.6	1.74	2.61	1.48	0.73	0.4	0.66	0.87
	ADAMTSL5	0.19	0.5	0.16	0.6	0.07	0.38	0.06	0.06	0.23	0.11	0.13	0.12
	ADAP2	1.36	5.79	1.89	1.62	1.07	3.28	1.3	0.58	0.98	0.39	0.5	1.08
	ADAR	3.55	8.52	5.96	7.57	3.9	6.08	3.54	2.86	2.1	3.78	3.32	3.05
	ADARB1	5.23	6.19	6.22	7.78	5.07	6.29	3.72	4.28	2.45	4.34	3.38	6.61
	ADARB2	0.12	0	0.06	0	0	0	0	0	0	0	0	0
	ADAT1	0.61	1.51	0.38	1.17	0.79	0.88	0.47	0.63	0.31	0.53	0.38	0.66
	ADAT2	0.12	0.36	0.04	0.16	0.4	0.5	0.09	0.11	0	0.09	0.13	0.08
	ADAT3	0.13	0.61	0.21	0.26	0.07	0.46	0.42	0.15	0.32	0.12	0.28	0.4
	ADC	0.23	0.26	0.8	0.5	0.07	1.32	0	0.15	0.28	0	0.03	0.16
	ADCK1	0.7	1.07	0.91	1.29	0.61	1.12	0.79	0.79	0.8	0.74	0.67	0.5
	ADCK2	1.53	2.53	1.94	1.77	1.34	1.83	1.41	1	1.34	0.81	1.13	2.49
	ADCK3	12.77	16.04	27.34	25.85	11.2	31.4	10.42	8.96	9.1	5.76	8.58	20.03
	ADCK4	1.26	4.64	2.39	2.01	0.76	3.85	1.24	0.69	1.5	0.64	1.01	0.93
	ADCK5	4.01	7.29	5.21	8.32	3.28	9.55	3.88	2.29	3.71	2.45	3.57	4.06
	ADCY1	0	0	0	0	0	0.02	0	0	0	0	0	0
	ADCY10	0.05	0	0	0.03	0	0	0	0.03	0	0.03	0	0
	ADCY2	0.07	0.68	0.01	0.26	0.09	0.16	0.19	0.16	0.07	0.08	0.06	0.17
	ADCY3	0.4	1.66	0.58	1.21	0.31	0.99	0.25	0.41	0.34	0.16	0.48	0.37
	ADCY4	1.86	3.2	2.22	1.85	1.45	2.58	1.29	0.84	1.13	1.19	1.12	1.3
	ADCY5	0.32	0.4	0.47	0.48	0.42	0.28	0.26	0.35	0.17	0.31	0.31	0.18
	ADCY6	4.33	5.15	3.99	6.77	2.48	4.6	3.46	2.26	2.48	2.37	2.38	6
	ADCY7	1.07	6.35	1.51	1.05	0.67	1.95	0.76	0.25	0.78	0.48	0.49	0.79
	ADCY8	0	0.14	0.02	0	0	0.04	0	0.06	0.01	0.02	0.04	0.02
	ADCY9	1.3	1.81	1.34	2.24	1.06	2.11	1.11	0.88	0.83	0.81	0.76	0.99
	ADCYAP1	0	0	0	0	0	0	0	0	0	0	0	0
	ADCYAP1R1	0.02	0.33	0.02	0	0	0.19	0.05	0	0.1	0.06	0.09	0.04
	ADD1	18.04	34.53	21.59	29.84	14.42	28.85	11.92	9.75	11.79	10.71	13.35	19.66
	ADD2	0.17	0.14	0.17	0.44	0.12	0.28	0.11	0.02	0.05	0.07	0.07	0.13
	ADD3	13.98	25.95	17.37	11.39	10.16	19.12	10.79	9.59	5.35	4.84	8.57	11.2
	ADGB	0	0	0	0	0	0	0	0	0	0	0	0
	ADH5	8.12	18.74	11.79	11.33	7.76	14.82	7.7	7.84	5.34	4.54	5.72	6.61
	ADH6	0.09	0.7	0.19	0.23	0	0.14	0.19	0	0	0.13	0.08	0
	ADH7	0	0	0	0	0	0	0	0	0	0	0	0
	ADHFE1	0.42	0.77	1.13	0.82	0.95	1.38	0.44	0.42	0.31	0.28	1.19	0.97
	ADI1	12.22	30.28	13.91	20.63	8.57	21.13	12.22	6.89	8.44	7.62	11.16	10.27
	ADIG	0	0	0	0	0	0	0.06	0.06	0.11	0	0	0.11
	ADIPOQ	0.51	0.59	0.51	0.23	0.25	0.25	6.64	3.45	5.47	0.31	2.29	2.46
	ADIPOR1	15.31	20.7	20.51	26.44	11.18	23.67	10.61	10.04	10.05	8.66	9.72	11.47
	ADIPOR2	5.39	5.85	5.12	8.25	5.11	7.66	6.23	4.82	4.88	3.54	5.22	5.64
	ADIRF	18.21	137.57	23.08	38.33	19.54	43.48	32.45	15.35	16.72	5.22	15.61	14.62
	ADK	4.21	8.89	3.77	5.82	4.75	4.96	4.83	3.71	2.23	3.91	3.09	2.72
	ADM	8.89	7.42	13.78	10.41	4.81	15.38	8.15	6.02	9.74	2.2	4.39	4.23
	ADM5	1.24	6.37	1.61	0.13	0.23	1.26	0.22	0.1	0.2	0.22	0.35	0.42
	ADNP	5.74	11.26	7.03	8.84	4.23	7.95	3.86	3.49	3.85	3.04	3.83	5.1
	ADNP2	2.76	3.65	2.26	2.79	2.4	2.9	1.63	1.27	1.64	1.39	1.32	1.75
	ADO	2.06	5.13	2.76	3.45	1.62	3.43	1.99	1.42	1.16	1.49	1.39	2.01
	ADORA1	0.03	0.16	0	0.04	0.1	0.23	0.07	0.03	0.03	0	0	0
	ADORA2A	0	0	0	0	0	0	0.25	0	0	0	0	0
	ADORA2B	20.26	16.85	36.28	33	17.27	29.4	17.67	9.43	20.49	7.8	11.64	16.52
	ADORA3	0.83	3.57	2.06	2.21	0.82	2.58	1.05	1.32	0.8	0.8	0.36	0.26
	ADPGK	9.18	12.94	7.09	17.61	9.55	11.86	4.7	5.7	6.53	5.55	5.03	8.42
	ADPRH	0.33	0.79	0.67	0.79	0.26	0.55	0.34	0.3	0.38	0.14	0.31	0.16
	ADPRHL1	0	0	0	0	0	0	0	0	0	0	0	0
	ADPRHL2	1.78	3.89	2.23	2.46	0.83	3.39	1.1	1.22	1.16	0.87	0.93	1.13
	ADPRM	0.58	1.25	0.44	0.99	0.08	0.85	0.36	0.28	0.11	0.13	0.06	0.15
	ADRA1A	0	0.59	0	0.28	0	0.04	0	0	0.03	0	0.06	0.07
	ADRA1B	0	0.1	0	0	0	0.04	0	0.12	0.03	0.05	0.06	0
	ADRA1D	0	1.78	0.11	0.14	0.28	1.72	0.16	0.06	0.3	0.19	0.12	0.21
	ADRA2A	0.29	1.52	0.38	0.45	0.13	0.27	0.22	0.41	0.15	0.16	0.13	0.39
	ADRA2B	0.38	0.35	0.17	0.65	0.22	0.42	0.25	0.07	0.34	0.2	0.17	0.22
	ADRA2C	1	0.71	0.1	0.51	0	0.12	0.21	0	0.09	0.14	0.08	0.1
	ADRB1	0.25	0	0.09	0.43	0	0	0	0.16	0.08	0.06	0.14	0.34
	ADRB2	1.97	3.91	4.76	8.52	6.54	8.84	1.79	2.96	3.46	0.78	1.51	2.62
	ADRBK1	9.66	11.9	11.23	14.57	6.25	14.61	4.34	4.33	4.61	5	5.03	8
	ADRBK2	2.87	8.48	3.61	2.78	1.83	4.32	1.57	1.29	1.75	1.86	2.11	2.62
	ADRM1	14.44	28.38	15.71	30.5	10.96	24.61	9.78	7.44	9.53	8.41	8.29	7.88
	ADSL	4.17	11.52	5.54	5.79	3.49	8.91	4.23	2.7	3.35	1.7	2.63	2.73
	ADSS	1.3	8.6	1.82	2.77	1.01	2.55	1.22	0.87	0.66	0.76	0.71	1.1
	ADSSL1	1.15	2.58	1.86	1.47	1.22	2.25	1.07	0.91	1.58	1.15	1.53	1.11
	ADTRP	0.18	5.32	0.33	0.79	0.23	0.47	0.4	0.06	0.48	0.17	0.1	0.06
	AEBP1	12.56	46.5	16.24	23.5	13.63	24.98	18.68	17.79	10.55	11.76	14.34	17.82
	AEBP2	3.23	4.91	3.6	4.37	2.34	3.75	1.92	1.69	1.32	1.33	1.53	2.69
	AEN	0.96	2.85	0.41	1.95	0.24	0.62	0.24	0.21	0.21	0.12	0.05	0.11
	AES	52.05	129.27	89.49	79.01	23.62	95.7	35.49	26.03	34	22.58	28.69	35.81
	AFAP1	1.05	2.64	1.22	2.01	0.88	1.41	0.8	0.63	0.41	0.77	0.59	1.08
	AFAP1L1	0.67	1.74	0.6	0.5	0.42	0.97	0.99	0.58	0.48	0.58	0.57	0.88
	AFAP1L2	0.61	4.6	0.68	1.05	0.71	0.99	0.75	0.33	0.53	0.35	0.41	0.74
	AFF1	4.5	5.18	4.81	7.16	4.92	5.5	3.39	2.57	1.92	2.7	2.66	3.65
	AFF2	0.41	0.91	0.38	0.57	0.31	0.69	0.66	0.56	0.05	0.28	0.31	1.02
	AFF3	0.88	1.47	0.84	1.66	0.75	1.71	0.51	0.4	0.51	0.2	0.65	0.95
	AFF4	3.31	5.12	3.6	5.31	3.02	3.57	2.18	2.04	1.19	1.83	2.18	3.61
	AFG3L2	8.32	15.64	8.97	12.78	6.2	12.79	7.76	7.06	6.3	6.42	5.46	6.59
	AFM	0	0	0	0	0	0	0	0	0	0	0	0
	AFMID	0.16	0.9	0.58	0.31	0.09	0.45	1.02	1.04	0.68	0.37	0.57	0.48
	AFTPH	8.36	9.99	7.74	10.37	5.29	10.14	4.34	4.4	3.14	3.6	3.28	7.32
	AGA	3.88	6.62	3.91	4.39	2.94	6.85	4.02	4.4	3.19	1.86	3.49	3.44
	AGAP1	3.45	4.16	3.59	4.7	2.94	4.44	3.33	2.98	2.32	2.74	3.85	5.64
	AGAP2	0.2	0.76	0.08	0.19	0.16	0.3	0.21	0.07	0.23	0.1	0.11	0.11
	AGAP3	2.55	5.27	3.36	3.7	1.22	4.35	1.24	1.19	1.32	1.56	1.21	2.12
	AGBL1	0	0	0	0	0	0	0	0	0	0	0	0
	AGBL2	0.08	0.23	0.03	0	0.02	0.18	0	0.1	0.05	0.02	0.03	0.06
	AGBL3	0	0.08	0.08	0.03	0.02	0.19	0.04	0.02	0.02	0.01	0.03	0.02
	AGBL5	1.05	2.18	1.17	1.03	0.59	1.66	0.46	0.33	0.36	0.34	0.55	0.5
	AGER	0.12	0.12	0.06	0.19	0.03	0.26	0.03	0.16	0.22	0.06	0.08	0.06
	AGFG1	3.45	7.12	3.89	4.71	2.55	4.55	2.37	1.89	1.51	1.99	1.83	2.08
	AGFG2	2.19	3.54	4.02	3.93	1.85	4.52	2.05	2.34	2	1.49	1.4	2.09
	AGK	2.17	5.74	2.76	2.88	1.24	3.54	0.93	1.31	1.05	0.92	1.04	1.21
	AGL	0.85	1.43	0.86	1.28	0.95	1.61	0.87	0.63	0.56	0.38	0.63	0.63
	AGMAT	0	0.06	0.06	0.14	0	0	0	0.05	0	0	0	0
	AGMO	0.02	0	0.03	0.03	0	0	0.08	0.02	0	0	0.06	0
	AGO1	2.24	4.29	2.44	3.25	1.3	2.49	1.74	1.71	0.98	1.24	1.81	2.56
	AGO2	1.96	3.46	2.11	3.15	1.72	2.13	1.8	1.32	0.78	1.57	1.46	2.68
	AGO3	0.55	0.69	0.52	0.54	0.23	0.7	0.37	0.22	0.18	0.31	0.35	0.43
	AGO4	1.66	3.63	2.37	2.16	1.26	2.17	1.63	1.46	0.86	0.61	1.71	4.55
	AGP	0.32	13.63	1.27	0	0	0.68	0.08	0	0.22	0	0	0.16
	AGPAT2	3.91	9.71	2.77	6.34	2.59	6.85	4.43	1.59	3.88	2.23	2.24	1.54
	AGPAT3	11.79	17.99	13.79	26.21	9.92	20.4	9.49	8.31	6.25	7.89	7.4	7.15
	AGPAT4	5.18	13.94	4.48	17.6	1.43	6.58	7.53	5.94	4.22	4.35	2.69	9.14
	AGPAT5	1.91	3.26	1.89	3.24	1.89	2.7	1.32	1.15	1	0.34	1.52	0.69
	AGPAT6	109.42	47.4	61.11	80.2	102.14	72.07	86.88	74.32	60.46	84.29	81.51	81.87
	AGPAT9	0.15	1.2	0.51	0.68	0.12	0.42	0	0.07	0.07	0.16	0.03	0.04
	AGPS	2.22	3.44	2.3	2.61	1.21	2.8	1.07	1.05	1.11	0.63	1.2	1.18
	AGR2	6.24	8.33	3.76	7.63	8.62	11.09	9.28	9.76	9.16	10.54	9.15	6.19
	AGR3	0	0	0	0	0	0	0	0	0	0	0	0
	AGRN	1.78	6.95	4.11	5.25	3.12	5.72	3.83	2.66	3.19	2.95	3.23	3.95
	AGRP	0	0	0	0	0	0	0	0	0	0	0	0
	AGT	0	0	0	0	0	0	0	0	0	0	0	0
	AGTPBP1	0.51	0.94	0.5	0.91	0.29	0.59	0.41	0.25	0.32	0.25	0.28	0.56
	AGTR1	2.72	2.77	3.24	2.62	1.42	3.76	1.94	2.35	1.41	1.01	1.27	2.21
	AGTR2	0	0	0.06	0	0	0	0	0	0	0	0.03	0
	AGTRAP	3.7	7.94	5.77	6.29	3.43	9.13	2.7	1.51	3.46	2.03	2.53	3.62
	AGXT2	0.06	0.15	0.18	0.11	0.13	0.44	0.09	0.16	0.17	0.16	0.2	0.44
	AHCTF1	2.46	3.94	2.95	3.35	1.76	2.91	1.27	1.21	0.85	0.87	1.15	2.25
	AHCY	16.67	50.9	27.28	30.64	14.25	36	14.77	11.92	11.84	11.53	11.37	11.07
	AHCYL1	9.84	18.41	10.76	12.77	7.08	13.22	7.84	6.39	5.63	6.43	6.6	6.87
	AHCYL2	22.18	12.8	21.24	21.75	15.21	18.47	12.03	15.46	13.9	23.42	19.93	19.8
	AHDC1	0.74	1.89	0.87	2.21	0.54	2.18	0.42	0.44	0.42	0.58	0.47	0.84
	AHI1	0.6	1.59	0.59	0.7	0.29	0.83	0.19	0.29	0.25	0.13	0.22	0.24
	AHNAK	26.86	49.92	34.11	65.71	25.21	36.82	21.73	13.94	20.72	11.65	17.81	30.41
	AHNAK2	1.82	5.61	2.92	4.17	1.52	3.2	1.8	1.14	1	1.12	1.04	2.08
	AHR	1.78	11.54	2.66	2.7	1.37	3.3	1.34	0.69	0.85	0.8	0.8	1.58
	AHRR	0	0.05	0	0	0	0	0	0	0	0	0	0
	AHSA1	18.6	38.09	19.18	42.48	11.45	29.23	10.9	9.61	7.95	6.51	7.36	8.16
	AHSA2	0.91	4.83	1.32	2.4	0.86	1.59	0.56	0.26	0.25	0.17	0.36	0.39
	AHSG	0	0	0	0	0	0	0	0	0	0	0	0
	AHSP	0.31	0.31	0.22	0	0.34	0.25	0.33	0.29	0.49	0	0	0
	AICDA	0	0	0	0	0	0	0	0	0	0	0	0
	AIDA	8.3	23.31	9.66	14.78	5.74	14.64	7.3	5.59	5.72	4.21	5.34	8.56
	AIF1	9.6	67.56	18.51	18.43	10.26	26.11	12.15	4.49	6.47	3.37	4.59	4.56
	AIF1L	4.33	8.97	5.24	4.77	3.5	5.6	5.67	1.78	1.92	1.63	2.01	2.62
	AIFM1	8.79	13.66	10.3	11.27	9.68	17.97	9.52	9.74	8.06	5.91	7.77	8.11
	AIFM2	1.62	8.36	2.83	3.26	0.9	3.28	1.1	1.19	2.37	0.82	1.23	1.5
	AIFM3	0.19	0.12	0.07	0.06	0.03	0	0.1	0.04	0	0	0	0
	AIG1	1.68	4.88	2.11	3.67	1.75	3.81	1.29	1.29	2.64	0.51	1.15	1.02
	AIM1	8.58	11.75	8.64	13.36	6.47	11.8	7.58	7.25	4.09	6.09	6.98	7.47
	AIM2	0	0	0	0	0	0	0	0	0	0	0	0
	AIMP1	19.17	44.45	35.93	28.86	14.94	31.69	13.2	12.98	14.02	5.48	13.54	14.98
	AIMP2	2.43	6.09	3.3	5.94	2.21	3.05	1.7	1.62	1.89	1.37	1.23	1.38
	AIP	10.45	32.92	14.83	20.11	7.04	21.09	6.64	5.33	5.99	5.73	6.66	5.76
	AIPL1	0	0	0	0	0	0	0	0	0	0	0	0
	AIRE	0	0	0	0	0	0	0	0	0	0	0	0
	AJAP1	0	0.54	0.04	0.2	0	0.19	0.04	0.07	0.04	0	0	0
	AJUBA	2.15	3.69	2.57	2.97	1.69	2.88	1.39	0.8	1.05	0.87	0.82	1.69
	AK1	2.86	41.1	7.21	6.01	2.11	10.2	2.92	1.14	2.71	2.32	1.72	2.18
	AK2	40.94	48.58	40.58	68.54	41.61	56.77	28.04	30.01	22.02	32.21	25.06	26.9
	AK3	12.48	11.98	13.28	15.87	11.43	14.09	11.32	10.06	11.35	6.34	9.83	22.67
	AK4	0.35	0.36	0.08	0.46	0.21	0.19	0.04	0.18	0.15	0.08	0.2	0.12
	AK5	0	0.02	0	0.07	0	0.04	0	0	0	0	0	0
	AK7	0	0.27	0	0	0	0.05	0.09	0.02	0	0.03	0	0.01
	AK8	0.35	0.85	0.5	0.46	0.43	0.33	0.7	0.81	0.59	0.62	0.63	0.27
	AK9	0	0	0	0	0	0	0	0	0	0	0	0
	AKAP1	11.52	9.93	8.68	11.62	6.97	9.95	6.32	6.74	5.36	6.75	7.42	8.35
	AKAP10	2.95	4.59	3.18	3.56	2.33	4.39	1.67	1.53	1.45	1.46	1.47	2.13
	AKAP11	2.65	4.82	3.1	3.6	2.29	4	1.75	2.06	1	1.21	1.61	2.23
	AKAP12	1.6	7.19	2.31	3.64	1.23	3.03	1.39	1.2	0.88	0.58	1.12	0.91
	AKAP13	3	7.24	5.06	6.51	4.23	6.01	3	2.08	1.86	2.32	1.99	2.69
	AKAP14	1.17	1.48	1.69	1.8	0.68	2.7	0.85	0.65	0.59	0.35	0.61	0.66
	AKAP17A	2.07	2.74	2.39	2.86	1.3	1.95	1.51	0.44	0.9	1.35	1.8	1.53
	AKAP2	5.57	10.17	6.57	7.25	4.43	7.12	3.02	2.85	2.66	2.64	3.26	3.13
	AKAP3	0.19	0.4	0.1	0.09	0.25	0	0.09	0.34	0.32	0.02	0.15	0.32
	AKAP4	0.49	0.92	0.83	0.97	0.25	0.47	0.19	0.12	0.12	0.08	0.12	0.22
	AKAP5	0.18	0.42	0.16	0.3	0.11	0.38	0.05	0.09	0.07	0.09	0.15	0.23
	AKAP6	0.05	0.09	0.06	0.08	0.05	0.1	0.03	0.02	0.01	0.01	0.06	0.02
	AKAP7	0.49	2.1	1.09	0.7	0.3	0.59	0.73	0.31	0.39	0.24	0.45	0.73
	AKAP8	3.64	5.05	4.1	6.01	2.93	5.93	1.23	1.58	1.5	1.2	1.51	1.88
	AKAP8L	4.67	7.59	4.21	8.18	1.75	5.87	1.6	1.4	2.41	0.87	1.12	1.98
	AKAP9	3.78	5.13	4.64	5.48	3.6	4.13	2.47	2.38	2.25	1.63	2.83	4.74
	AKIP1	1.3	7.04	3.03	3.62	1.24	3.2	1.64	1.34	1.13	0.77	0.92	0.94
	AKIRIN1	1.43	3.38	1.41	2.06	0.91	2.39	0.61	0.69	0.68	0.43	0.57	0.71
	AKNA	1.63	3.58	2.22	2.28	1.03	2.91	1.15	0.46	1.1	0.75	0.75	0.89
	AKNAD1	0	0	0	0	0	0	0	0	0	0	0	0.04
	AKR1A1	18.81	45.82	29.24	33.73	23.91	37.81	28.03	26.61	21.67	18.43	26.49	18.37
	AKR1B1	1.89	11.51	2.49	1.93	1.02	3.21	1.7	0.8	1.04	1.36	0.59	1.06
	AKR1B10	0	0	0	0	0	0	0	0	0	0	0	0
	AKR1D1	0	0	0	0	0	0	0	0	0	0	0	0
	AKR1E2	0.07	0.44	0.17	0.13	0.07	0.29	0.07	0.25	0.03	0.26	0.17	0.13
	AKR7A2	6.36	17.25	10.6	13.98	7.8	16.34	5.38	5.89	5.93	6.14	6.46	4.99
	AKT1	15.05	21.6	15.83	23.38	10.56	20.67	8.55	9.31	10.68	10.44	7.47	8.76
	AKT1S1	6.58	11.84	8.89	10.29	7.2	13.76	10.19	7.03	5.98	6.5	7.79	7.01
	AKT2	12.06	18.96	14.84	19.23	9.83	19.35	7.75	7.97	8.12	8.46	7.75	15.39
	AKT3	3.47	9.6	4.85	4.98	2.87	5.07	2.9	1.27	1.87	0.91	2.84	5.04
	AKTIP	6.63	10.15	6.69	10.09	4.77	9.55	5.46	4.04	4.88	3.09	5	7.67
	ALAD	6.04	13.76	6.82	9.39	4.08	11.07	3.01	4.15	3.82	3.51	3.74	3.82
	ALAS1	3.17	16.05	4.63	6.18	3.16	6.98	3.96	3.09	2.48	2.57	2.8	2.32
	ALAS2	0	0	0	0	0	0	0.03	0	0	0	0	0
	ALB	0	0	0	0	0	0	0	0	0.02	0	0.04	0
	ALCAM	4.08	13.99	4	5.64	2.02	6.26	1.75	1.29	1.32	0.93	1.62	2.09
	ALDH16A1	1.24	3.29	1.53	1.41	1.01	1.75	1.4	0.77	1.17	1.04	1.07	0.88
	ALDH18A1	5.68	6.79	5.16	8.73	5.56	6.93	5.87	4.55	4.55	6.85	5.79	2.1
	ALDH1A1	21.94	17.77	26.56	40.03	43.43	48.08	15.24	32.27	19.21	12.9	24.16	10.23
	ALDH1A2	0	0.3	0.05	0.19	0	0.03	0.05	0.09	0.02	0	0.08	0.05
	ALDH1A3	0.85	14.84	0.87	1.3	0.51	1.24	0.71	0.41	0.27	0.19	0.35	0.4
	ALDH1B1	0	0	0	0	0	0	0	0	0	0	0	0
	ALDH1L1	0	0	0	0	0	0	0	0	0	0.02	0	0
	ALDH1L2	0.63	1.44	1.06	2.61	0.56	1.99	0.78	0.82	0.44	0.33	0.86	0.72
	ALDH2	10.23	35.64	13.06	22.1	11.53	25.56	11.55	6.14	8.19	3.33	7.35	3.99
	ALDH3A1	0	0	0	0	0.07	0	0	0	0	0	0.03	0
	ALDH3A2	12.19	25.05	9.82	25.71	9.61	20.24	8.9	10.28	7.57	8.04	7.92	11.11
	ALDH3B1	2.04	9.22	1.82	5.71	1.78	4.73	2.02	1.22	1.37	1.77	1.68	0.68
	ALDH4A1	1.46	3.18	1.44	1.69	0.72	1.8	0.86	0.75	0.95	0.67	0.76	0.82
	ALDH5A1	1.53	4.26	2.13	2.57	2.68	3.61	1.99	1.46	0.99	1.33	2.03	1.42
	ALDH6A1	5.14	6.92	6.29	5.07	4.52	6.21	4.96	4.97	3.35	3.83	5.68	9.16
	ALDH7A1	5.43	15.32	9.31	13.01	7.69	14.05	6.5	5.45	4.91	4.24	5.98	6.4
	ALDH8A1	0	0	0	0	0	0	0	0	0.02	0	0	0.03
	ALDH9A1	7.95	26.43	14.61	15.38	6.61	16.39	8.17	3.87	6.31	4.28	4.87	8.8
	ALDOA	173.06	256.72	224.49	345.91	108.25	251.5	101.71	89.41	120.05	104.63	108.56	134.41
	ALDOB	0.03	0.13	0.03	0	0	0.04	0	0.06	0.03	0	0	0.07
	ALDOC	0.99	1.08	0.39	2.08	2.74	2.07	1.62	2.51	1.36	3.2	0.92	0.92
	ALG1	3.25	2.75	3.72	4.08	2.45	5.6	3.53	2.69	2.41	3.94	3.04	4.46
	ALG10	1.56	2.45	1.91	2.37	1.09	2.59	1.29	1.02	0.48	0.9	0.87	1.06
	ALG11	1.95	3.06	2.41	3.05	1.73	2.64	1.47	1.49	1.39	1.84	1.36	1.31
	ALG12	3.82	4.69	5.5	5.29	2.06	5.88	3.41	2.33	3.88	2.07	2.63	2.46
	ALG13	0.67	0.75	0.64	1.03	0.65	1.16	0.54	0.47	0.47	0.32	0.51	0.46
	ALG14	7.61	8.92	9.04	9.17	3.73	9.34	4.88	4.71	4.67	3.65	5.02	2.75
	ALG2	1.86	2.72	2.19	3.78	1.71	2.33	1.36	1.6	0.63	1.71	1.68	2.3
	ALG3	2.92	5.45	2.68	4.99	3.09	5.96	2.8	2.69	2.82	2.83	2.44	1.5
	ALG5	14.3	16.36	14.96	22.95	10.88	19.95	11.47	9.75	10.28	9.01	10.07	5.55
	ALG6	0.88	1.36	0.84	0.79	0.39	1.18	0.69	0.58	0.47	0.48	0.62	0.41
	ALG8	1.85	3.23	2.35	2.25	1.03	2.61	1.02	1.11	1.27	1.17	1.01	1.05
	ALG9	3.39	5.31	4.31	5.94	2.75	5.8	2.5	3.26	3.18	2.83	3.36	3.2
	ALKBH1	1.2	1.73	0.76	1.68	0.88	1.82	0.99	0.64	1.11	0.86	0.35	0.65
	ALKBH2	1.84	3.34	2.65	1.78	1.55	3.13	1.98	2.02	0.92	1.19	1.45	2.01
	ALKBH3	1.59	3.45	2.65	2.36	1.01	4.21	1.83	1.34	0.96	0.9	1.22	1.12
	ALKBH4	1.83	5.71	3.64	8.55	1.83	6.9	1.85	0.95	2.01	1.71	1.78	1.62
	ALKBH5	18.09	24.39	18.92	24.53	11.14	23.49	11.23	11.9	11.36	10.17	9.69	13.38
	ALKBH6	0.31	1.32	0.39	0.55	0.46	1.85	0.38	0.67	0.26	0.34	0.74	0.66
	ALKBH7	2.49	5.01	4.02	4.2	1.3	5.94	2.95	1.76	2.73	1.13	2.09	2.42
	ALKBH8	0.22	1.66	0.68	0.44	0.36	0.42	0.26	0.21	0.22	0.18	0.2	0.37
	ALLC	0	0	0	0	0	0	0	0	0	0	0	0
	ALMS1	0.8	1.42	0.96	1.18	0.45	1.47	0.34	0.34	0.37	0.23	0.32	0.59
	ALOX12	0.28	0.31	0.28	0.96	0.41	0.84	0.15	0.29	0.09	0.2	0.31	0.16
	ALOX12B	0	0.09	0	0	0.05	0.03	0	0	0.06	0	0.04	0.04
	ALOX15B	0	0.79	0	0	0	0.05	0	0	0	0	0	0
	ALOX5	0.32	2.18	0.59	1.06	0.54	1.7	0.54	0.34	0.74	0.33	0.5	0.39
	ALOX5AP	2.72	12.71	4.06	9.29	2.59	9.04	2.38	1.41	2.14	1.13	2.06	1.07
	ALOXE3	0	0	0	0	0	0	0	0	0	0	0	0
	ALPI	0	0.09	0	0	0	0	0	0	0	0	0	0
	ALPK1	0.78	2.05	1	0.81	0.57	1.4	0.63	0.36	0.39	0.74	1	1.07
	ALPK2	0	0.03	0.02	0.01	0.01	0	0	0	0.01	0.02	0.02	0
	ALPK3	0.42	0.61	0.29	0.49	0.25	0.96	0.19	0.24	0.33	0.26	0.25	0.34
	ALPL	6.66	8.27	13.39	28.01	6.75	25.26	1.85	5.04	4.92	3.25	3.4	1.85
	ALS2	0.66	1.16	0.68	0.95	0.57	0.93	0.56	0.43	0.53	0.46	0.44	0.51
	ALS2CL	0.9	1.67	1.14	1.44	0.81	1.65	0.77	0.33	0.78	0.27	0.5	0.81
	ALS2CR12	0	0	0	0.11	0	0.11	0.14	0.12	0.16	0	0	0.04
	ALX1	0	0	0	0	0	0	0	0	0	0	0	0
	ALX3	0.13	0.33	0.13	0.25	0.17	0.47	0.03	0.03	0.12	0.05	0.19	0.03
	ALX4	0.2	0.48	0.21	0.78	0.22	1.23	0.07	0.06	0.06	0.24	0	0.27
	ALYREF	4.37	16.61	5.35	11.59	2.25	9.11	2.97	1.42	3.48	1.99	2.05	2.62
	AMACR	1.13	2.99	1.56	1.41	0.23	1.86	0.31	0.62	0.16	0.65	0.32	0.29
	AMBN	0	0	0	0	0	0	0.04	0	0	0	0	0
	AMBP	0	0	0	0	0	0	0.04	0	0	0	0	0
	AMBRA1	4.99	4.94	4.44	7.74	4.69	6.22	2.58	3.14	3.02	3.57	3.59	3.42
	AMD1	5.66	12.43	5.58	9.43	4.14	8.98	2.91	2.14	2.96	2.88	2.19	3.3
	AMDHD1	0.06	0.62	0.13	0.04	0.14	0.16	0.07	0.2	0.06	0.02	0.11	0.13
	AMDHD2	3.42	12.33	5.75	7.67	3.65	9.23	5.56	2.62	3.69	2.96	3.29	3.07
	AMER1	0.31	0.82	0.54	0.91	0.29	0.79	0.34	0.31	0.1	0.26	0.46	0.41
	AMER2	0	0	0	0	0	0	0	0	0	0	0	0
	AMER3	0	0	0	0	0	0	0	0	0	0	0	0
	AMFR	14.32	24.61	16.97	21.76	10.29	21.51	8.55	8.51	8.52	8.88	8.95	9.54
	AMH	0	0	0.08	0	0	0	0	0	0	0	0	0
	AMHR2	0.39	0.33	0.3	0.5	0.07	0.38	0.04	0.07	0.1	0.2	0.19	0.41
	AMICA1	4.83	15.86	6.68	2.22	3.06	7.1	3.02	0.97	2.52	1.5	1.76	1.22
	AMIGO1	1.39	2.58	2.2	1.86	1.11	2.39	0.93	0.73	0.68	0.71	0.54	1.46
	AMIGO2	3	4.33	3.5	2.32	0.84	2.97	1.28	1.76	3.98	0.45	1.97	1.96
	AMIGO3	0.39	0.56	0.31	0.71	0.35	0.68	0.34	0.33	0.51	0.76	0.43	0.28
	AML-X	0	0	0	0	0	0	0	0	0	0	0	0
	AMMECR1	0.71	2.25	0.92	1.03	0.9	1.2	1	0.59	0.79	0.39	0.45	1.31
	AMMECR1L	1.92	5.07	2.28	3.42	1.67	3.04	1.76	1.39	1.44	1.24	1	2.2
	AMN1	0.87	1.1	0.9	0.56	0.41	2.14	0.17	0.45	0.72	0.23	0.09	1.09
	AMOTL1	5.6	5.48	4.48	8.27	4.63	4.95	2.96	3.34	2.32	3.42	4.04	4.86
	AMOTL2	3.12	6.98	4.75	7.3	2.62	7.01	2.24	1.49	1.42	1.26	1.36	2.06
	AMPD1	0	0	0.02	0	0	0	0	0	0	0	0	0
	AMPD2	0.97	5.53	1.45	2.99	0.95	3.49	1.26	0.79	0.65	0.8	0.43	0.71
	AMPD3	0.5	1.51	0.66	2.22	1.25	3.68	0.45	0.19	0.35	1.23	0.22	0.23
	AMPH	0.17	0.02	0.07	0.09	0.08	0.12	0.02	0.02	0.05	0	0.04	0.1
	AMT	1.41	3.28	1.6	3.36	1.68	5.46	1.07	1.31	0.86	1.13	1.21	1.36
	AMTN	0	0	0	0.1	0.09	0	0.09	0.23	0.15	0.34	0.14	0
	AMY2A	0	0.11	0.08	0.03	0	0	0.06	0	0	0	0	0
	AMY2B	0	0	0	0	0	0	0	0	0	0	0	0
	AMZ1	0	0.06	0	0	0	0	0.06	0	0	0	0	0
	AMZ2	10.89	21.61	14.63	14.46	9.66	18	11.18	9.26	11.15	9.6	12.13	11.58
	ANAPC1	1.36	2.66	2	2.52	1.51	2.51	1.27	1.01	0.71	0.97	1.12	1.61
	ANAPC10	1.6	2.94	1.13	2.6	1.29	2.21	0.68	0.74	0.38	0.82	0.82	1
	ANAPC11	19.4	44.1	31.64	54	20.64	54.74	17.77	18.11	18.03	15.03	18.18	16.76
	ANAPC13	5.59	13.67	7.32	10.55	4.84	16.56	7.01	6.9	6.08	4.04	5.41	4.7
	ANAPC15	22.53	43.08	27.64	43.34	17.04	48.94	17.13	17.06	17.14	17.45	17.24	15.72
	ANAPC16	19.3	25.71	24.13	29.1	12.39	33.31	11.13	10.95	10.23	6.51	11.06	10.76
	ANAPC2	2.31	4.22	3.39	3.79	1.3	3.79	2.06	1.68	1.74	1.57	2.08	2.69
	ANAPC4	1.35	3.52	1.75	2.47	0.86	2.97	1.88	1.34	1.4	0.63	1.3	1.07
	ANAPC5	2.13	4.62	3.48	3.27	2.95	4.37	2.39	1.87	2.24	0.64	2.03	1.95
	ANAPC7	3.94	8.61	5.95	7.1	3.85	7.55	3.55	2.72	3.31	1.83	2.79	2.22
	ANGEL1	1.7	3.02	1.86	1.59	1.04	3.07	1.4	1.01	1.5	1.66	1.45	1.86
	ANGEL2	1.5	3.34	1.54	2.51	0.81	2.57	0.96	0.75	1	0.52	0.85	1.4
	ANGPT1	0.3	1.2	0.41	0.36	0.56	0.64	0.32	0.32	0.16	0.06	0.24	0.21
	ANGPT2	1.5	9.44	1.99	3.04	0.66	2.51	0.86	0.56	0.48	0.3	0.48	0.39
	ANGPT4	0.07	0.98	0.29	0.37	0.08	0.63	0.26	0.26	0.17	0.12	0.17	0.21
	ANGPTL1	0.52	2.76	0.6	0.35	0.58	0.69	1.54	1.34	0.51	0.16	1.04	1.17
	ANGPTL2	10.46	25.36	15.27	22.61	4.86	17.05	7.31	6.5	5.49	3.15	5.53	6.97
	ANGPTL4	1.79	18.27	5.18	4.15	1.86	2.65	6.03	2.59	2.31	3.02	3.12	2.17
	ANGPTL5	0	0.09	0.03	0.04	0	0.07	0.5	0.38	0	0.1	0.27	0.21
	ANGPTL6	0.05	0.15	0.1	0.06	0	0.12	0	0.05	0.05	0.07	0.08	0.05
	ANGPTL7	0	0.05	0.02	0	0	0	0	0	0	0	0.08	0
	ANK1	0.17	0.38	0.35	0.51	0.11	0.3	0.16	0.07	0.18	0.08	0.14	0.15
	ANK2	0.21	1.16	0.34	0.41	0.11	0.52	0.18	0.18	0.08	0.05	0.13	0.27
	ANK3	5.98	7.73	6.14	7.99	5.74	6.52	4.37	4.03	3.05	4.37	4.9	6.11
	ANKAR	0.04	0.01	0.04	0.02	0	0.02	0.03	0	0.03	0	0	0.01
	ANKDD1A	0	0	0	0	0	0	0	0	0	0	0	0
	ANKDD1B	0	0	0	0	0	0	0	0	0	0	0	0
	ANKEF1	0.02	0.04	0	0	0	0.05	0	0	0.02	0	0.07	0
	ANKFN1	0	0	0	0	0	0	0	0	0	0	0	0
	ANKFY1	2.33	5.24	2.9	4.48	2.14	3.7	1.79	1.41	1.41	1.51	1.39	2.19
	ANKH	9.54	22.16	7.92	11.89	10.53	9	9.62	5.95	9.76	9.11	13.38	9.53
	ANKHD1	4.24	5.44	4.74	6.41	2.89	4.65	2.74	2.33	1.74	2.41	2.37	4.04
	ANKIB1	1.65	3.27	1.82	2.46	1.02	2.17	0.93	0.93	0.99	1	1.06	1.54
	ANKK1	0	0	0	0	0	0	0	0	0	0	0	0
	ANKLE1	0.07	0.14	0.14	0.11	0.02	0.16	0.12	0.02	0.08	0	0.02	0.15
	ANKLE2	4.89	7.65	5.32	7.03	3.71	4.54	3.05	2.66	2.16	2.54	3.13	3.75
	ANKMY1	0.18	0.26	0.12	0.23	0.13	0.41	0.12	0.09	0.35	0.22	0.21	0.12
	ANKMY2	3.54	5.12	4.19	4.22	2.34	2.99	1.95	1.82	1.98	1.36	1.85	2.65
	ANKRA2	1.57	2.89	1.65	1.71	0.66	3.2	1.01	0.76	0.57	0.68	0.69	1.57
	ANKRD1	0.03	0.14	0	0	0	0	0.03	0.03	0	0	0	0
	ANKRD10	1.13	3.94	1.6	3.88	1.22	3.09	1.4	1.47	0.93	1.17	0.75	1.22
	ANKRD12	5.42	7.8	6.08	8.61	4.09	7.52	3.76	2.99	1.82	1.81	2.41	5.93
	ANKRD13A	8.21	14.2	12.71	10.05	5.48	12.83	7.37	8.02	6.74	4.58	6.76	10.29
	ANKRD13B	0.19	1.12	0.32	0.44	0.24	0.15	0.16	0.09	0.06	0.07	0.05	0.19
	ANKRD13C	1.2	2.98	1.96	1.9	1.23	2.12	1.84	1.36	1.32	0.98	1.12	2.65
	ANKRD13D	1.52	3.4	1.88	2.83	1.69	3.13	0.96	0.84	1.27	0.76	0.86	1.31
	ANKRD16	0.54	2.04	1.63	1.05	0.88	1.73	0.68	0.7	0.87	0.34	1.04	0.27
	ANKRD17	3.95	6.41	5.03	6.35	4.14	5.61	3.35	3.33	1.67	2.99	2.85	4.28
	ANKRD2	0.2	2.21	0.33	0.81	0.51	1.22	0.08	0.14	0.15	0.17	0.16	0.12
	ANKRD22	4.63	2.59	1.28	3.28	2.25	5.28	0.89	1.39	3.21	1.64	1.39	1.06
	ANKRD23	0.73	0.67	0.43	1.2	0.26	0.98	0.11	0.25	0.56	0.51	0.29	0.34
	ANKRD24	0.12	0.29	0.11	0.36	0.15	0.39	0.11	0.06	0.02	0.09	0.12	0.1
	ANKRD26	0.1	0.32	0.13	0.21	0.06	0.08	0.05	0.03	0.04	0.01	0.06	0.12
	ANKRD27	2.38	5.79	2.81	3.33	1.7	4.13	1.76	1.48	1.67	1.17	1.82	2.35
	ANKRD28	2.27	3.39	2.2	1.71	1.17	2	1.53	1.23	0.5	1	1.06	1.55
	ANKRD29	0.47	4.72	0.88	1.03	0.47	1.15	0.54	0.5	0.24	0.18	0.22	0.39
	ANKRD31	0.05	0.04	0.05	0.06	0.02	0.02	0	0.03	0.01	0.03	0.02	0.01
	ANKRD32	0.71	0.69	1.33	0.88	0.7	0.81	0.75	0.5	0.35	0.28	0.42	1.42
	ANKRD34A	0	0.11	0	0.14	0	0.04	0	0	0.03	0	0.03	0
	ANKRD34B	0.01	0.04	0	0	0	0	0.01	0	0.02	0.01	0.01	0
	ANKRD34C	0	0	0	0	0	0	0	0	0	0.02	0	0
	ANKRD35	0.03	0.36	0.43	0.15	0.35	0.24	0.86	0.59	0.3	0.16	0.4	0.27
	ANKRD37	0.08	0.47	0	0.1	0	0.09	0.31	0	0.07	0.05	0.06	0
	ANKRD39	1.26	3.22	1.4	3.28	0.8	2.61	1.02	0.96	1.39	0.91	0.97	1.04
	ANKRD40	2.33	4.04	2.44	3.39	1.81	2.83	1.5	1.16	1.62	1.28	1.28	1.72
	ANKRD42	0.76	1.32	1.16	1.34	0.78	1.71	0.57	0.8	0.73	0.36	0.47	0.68
	ANKRD44	0.65	2.31	1.02	1.23	0.77	1.33	0.52	0.17	0.22	0.32	0.64	0.88
	ANKRD45	0.03	0.4	0.09	0.39	0.2	0.3	0.03	0.08	0.34	0.06	0.18	0.09
	ANKRD46	2.06	4.2	1.98	4.29	2.09	4.48	1.32	1.92	1.43	1.45	1.68	1.3
	ANKRD49	2.05	4.55	2.45	3.25	1.51	3.39	0.94	1.14	0.9	0.82	0.98	1.29
	ANKRD50	0.66	1.6	0.49	1.16	0.64	0.82	0.54	0.26	0.4	0.21	0.3	0.76
	ANKRD52	1.58	2.97	1.58	2.36	1.43	1.84	1.13	0.96	0.85	1.21	1.3	1.64
	ANKRD53	0	0	0	0	0	0	0	0	0	0	0	0
	ANKRD54	1.1	5.85	2.85	4.06	1.55	2.53	0.47	0.51	1.35	1.01	1.38	0.45
	ANKRD55	0.02	0	0	0	0	0	0	0	0	0	0	0.02
	ANKRD6	1.98	2.73	1.64	2.48	1.31	2.85	1.18	1.12	1.18	1.22	1.08	1.23
	ANKRD60	0	0	0	0	0	0	0	0.05	0	0	0	0
	ANKRD61	0.07	0	0	0	0.08	0.04	0	0	0	0	0	0.07
	ANKRD65	0.27	0.16	0.22	0.41	0.4	0	0.11	0.15	0.15	0.11	0	0.11
	ANKRD66	0.07	0.93	0.14	0	0	0.16	0.14	0	0.06	0	0.11	0
	ANKRD7	0.06	0.06	0.1	0.04	0	0.19	0.1	0	0	0.02	0.03	0.03
	ANKS1A	1.85	3.07	1.77	2.91	1.35	2.07	0.99	0.83	0.92	0.96	0.69	1.44
	ANKS1B	0.05	0	0.11	0	0.23	0	1.02	0.56	0.15	0.04	0.31	0.37
	ANKS3	0.74	1.59	0.78	1.5	0.49	1.11	0.25	0.43	0.31	0.2	0.3	0.8
	ANKS4B	0.12	0.31	0.05	0.15	0.08	0.34	0	0.11	0.25	0.03	0	0.19
	ANKS6	0.25	0.71	0.14	0.42	0.07	0.78	0.13	0.08	0.17	0.01	0.06	0.11
	ANKUB1	0	0	0	0	0	0	0	0	0	0	0	0
	ANKZF1	1.37	1.98	2.2	2.16	1.27	2.97	0.79	1.05	1.24	0.85	0.77	1.15
	ANLN	0.03	0.92	0.03	0.04	0.01	0.01	0.19	0.05	0.03	0.06	0.08	0.08
	ANO1	2.13	13.06	4.57	3.74	2.38	6.09	2.93	1.15	1.28	1.69	1.75	3.04
	ANO10	4.08	11.11	5.73	4.28	2.61	4.89	2.48	2.12	3.67	2.06	3.58	2.31
	ANO2	0.48	0.77	0.15	0.85	0.27	0.43	0.15	0.04	0.1	0.05	0.07	0.13
	ANO3	0.23	0.17	0.17	0.05	0.12	0.07	0.1	0.07	0.09	0.1	0.1	0.04
	ANO4	0.08	0.03	0.07	0.07	0.03	0.1	0.09	0.18	0.09	0.01	0.08	0.14
	ANO5	0	0.02	0	0.11	0	0	0	0.03	0	0	0	0.03
	ANO6	2.2	5.13	2.48	3.79	1.94	2.94	1.95	1.45	1.22	1.12	1.77	2.15
	ANO8	0.81	1.73	1.11	1.45	0.79	1.15	0.6	0.52	1	0.54	0.52	1.15
	ANO9	1.2	1.47	2.28	1.51	1.15	2.42	1.05	0.45	1.42	0.88	1.2	1.25
	ANP32A	10.73	30.57	15.81	24.44	8	19.67	6.17	5.42	5.77	3.09	5.24	5.62
	ANP32B	25.51	72.63	38.4	41.59	15.07	43.97	15.32	15.08	13	7.78	15.06	15.04
	ANP32E	4.52	13.76	5.79	9.68	2.92	9.35	2.28	2.36	2.44	1.38	2.17	2.16
	ANPEP	8.75	16.86	12.91	25.56	4.42	17.48	2.21	2.24	1.5	1.97	1.5	2.37
	ANTXR1	8.99	18.04	10.7	23	4.82	9.7	3	4.36	2.79	1.62	3.98	4.83
	ANTXR2	3.17	10.78	3.98	6.48	1.84	6.69	2.13	1.35	1.57	0.64	1.7	1.23
	ANXA1	11.17	126.35	14.12	29.48	8.82	26.87	32.16	8.62	17.26	7.19	14.09	17.57
	ANXA10	0	0	0	0	0	0	0	0	0	0	0	0
	ANXA11	24.07	59.46	28.55	50.64	17.18	47.51	18.39	15.5	16.23	12.76	14.65	17.73
	ANXA13	0.07	0.84	0.33	0.55	0.58	0.75	0.26	0.43	0.34	0.35	0.24	0.14
	ANXA2	86.9	615.37	131.98	167.49	68.64	164.01	107.15	58.47	99.59	49.12	82.07	98.88
	ANXA3	9.23	35.61	10.95	13.49	6.05	13.3	8.48	5.14	10.18	3.24	6.67	5.86
	ANXA4	13.38	48.91	19.41	27.14	14.84	22.95	16.6	14.39	11.33	9.18	14.19	11.69
	ANXA5	29.75	120.97	30.35	67.14	15.57	42.04	29.97	26.93	38.85	19.39	27.82	34.46
	ANXA6	6.99	25.36	9.59	16.07	7.61	15.81	9.77	6.99	8.15	7.13	6.65	4.53
	ANXA7	5.9	17.43	6.84	11.24	4.87	11.79	5.68	4.17	4.36	3.58	4.93	7.22
	ANXA9	0.12	0.28	0.15	0.31	0	0.4	0.08	0.11	0.3	0.3	0.23	0.06
	AOAH	0.52	1.67	0.97	0.42	0.33	0.51	0.26	0.13	0.09	0.28	0.31	0.13
	AOC1	0.26	0.67	0.2	0.71	0.41	0.02	2.54	1.18	0.64	0.08	0.4	0.74
	AOC2	0.13	0.46	0.16	0.3	0.09	0.4	0.02	0.01	0.17	0.03	0.14	0.12
	AOC3	9.28	35.25	12.26	4.41	6.25	10.15	7.16	7.18	6.98	4.92	7.18	7.34
	AOX1	1.42	1.82	0.76	3.41	0.78	0.43	0.53	0.94	0.77	0.5	0.48	0.21
	AP1B1	6.27	14.69	6.71	12.21	5.39	10.14	6.13	5.5	5.42	6.77	5.4	4.49
	AP1G1	4.43	8.6	4.39	8.46	3.95	6.89	3.34	2.92	2.57	2.92	3.12	3.67
	AP1G2	3.39	6.72	5.12	3.38	2.26	6.05	2.82	2.28	3.03	2.38	2.91	3.44
	AP1M1	35.49	40.4	41.48	56.06	20.45	60.21	22.02	17.48	17.53	18.11	15.15	12.93
	AP1M2	14.58	21.98	17.58	27.51	13.98	24	15.1	11.77	10.34	11.17	10.42	9.05
	AP1S1	23.08	34.79	25.39	50.93	22.37	41.08	21.33	14.41	14.02	20.18	13.85	12.23
	AP1S2	3.21	10.33	3.76	5.34	2.77	6.47	1.59	1.41	2.02	0.86	2.09	2.58
	AP1S3	0.3	1.67	0.36	0.7	0.07	0.93	0.2	0.35	0.16	0.18	0.14	0.19
	AP2A1	3	13.03	5.61	6.83	2.11	5.21	3.75	2.19	2.73	2.59	2.87	3.78
	AP2A2	7.85	18.35	11.47	14.42	6.42	13.38	6.6	5.5	6.38	6.27	6.48	6.58
	AP2B1	14.53	27.59	14.2	19.97	9.84	16.89	8.36	8.95	8.87	7.94	9.4	11.52
	AP2M1	65.04	156.21	89.54	118.53	49.12	111.93	62.39	50.43	52.05	47.8	50.39	63.81
	AP2S1	18.59	49.98	31.76	28.75	16.53	39.56	25.61	17.23	21.12	14.95	21.39	20.93
	AP3B1	5.97	14.46	8.06	10.35	5.66	10.11	5.55	4.99	4.25	3.98	5.24	4.8
	AP3B2	0	0	0	0	0	0	0	0	0	0	0	0
	AP3D1	22.95	35.39	27.11	33.27	17.73	28.75	17.1	19.6	15.63	17.89	20.03	23.2
	AP3M1	8.64	13.71	10.63	13.56	7.93	13.05	7.24	6.65	5.38	5.79	5.51	9.85
	AP3M2	0.37	0.88	0.37	0.77	0.46	0.93	0.32	0.32	0.15	0.21	0.15	0.12
	AP3S2	7.64	18.99	11.51	11.38	5.34	14.01	7.06	5.89	5.36	4.55	5.89	4.85
	AP4B1	0.76	2.05	0.93	1.19	1.09	1.59	0.6	1.22	0.72	0.69	0.35	0.53
	AP4E1	0.72	0.92	0.73	0.7	0.66	0.61	0.43	0.35	0.14	0.19	0.24	0.67
	AP4M1	2.03	5.25	3.61	3.05	1.43	3.48	1.3	1.13	1.15	1.16	1.25	1.75
	AP4S1	0.98	3.59	1.24	1.2	0.42	1.75	1.2	0.68	0.76	0.34	0.29	1
	AP5B1	0.68	1.78	0.87	1.63	0.38	1.28	0.75	0.24	1.01	0.43	0.59	0.61
	AP5M1	0.87	1.67	1.32	1.15	0.75	1.78	0.84	0.68	0.45	0.5	0.72	0.73
	AP5S1	2.95	5.77	2.18	4.21	1.93	5.41	2.26	2.55	3.14	2.01	1.87	1.49
	AP5Z1	1.91	4.42	2.83	3.39	1.55	4.19	1.89	1.01	1.36	1.95	1.35	2.23
	APAF1	1.11	1.76	1.14	1.19	0.89	1.36	0.76	0.6	0.27	0.47	0.56	1.44
	APBA1	0.27	0.78	0.38	0.56	0.2	0.62	0.19	0.17	0.24	0.18	0.21	0.19
	APBA2	0	0.02	0	0	0	0	0	0	0	0	0	0
	APBA3	4.43	8.07	5.64	7.28	3.05	6.4	2.96	2.96	4.13	3.41	2.33	3.84
	APBB1	1.98	8.59	5.59	5.72	3.84	6.8	5.36	2.53	2.58	1.76	3.55	2.5
	APBB1IP	4.3	14.28	5.74	7.89	1.9	7.15	2.06	0.85	1.52	1.06	1.43	1.47
	APBB2	2.62	5.46	3.29	4.46	2.49	3.66	2.03	2.1	1.33	1.85	2.11	3.12
	APBB3	1.3	2.31	1.65	2.38	1.33	1.89	1	0.93	1.08	0.79	0.85	1.47
	APC	1.24	2.15	1.39	1.74	1.01	1.49	0.89	0.93	0.52	0.57	0.84	1.47
	APC2	0.1	0.24	0.11	0.2	0.08	0.15	0.05	0.03	0.02	0.09	0.12	0.12
	APCDD1	4	9.68	3.09	7.76	3.28	8.71	2.69	1.03	1.62	1.64	2.37	2.37
	APCDD1L	0	0	0	0	0	0	0	0	0	0	0	0
	APCS	0	0	0	0	0	0	0	0	0	0	0	0
	APEH	6.54	14.52	8.05	8.68	5.11	11.5	6.47	5.22	4.66	3.99	5.17	5.68
	APEX1	12.41	37.27	14.96	19.68	10.06	17.36	11.09	10.97	9.58	6.47	8.63	9.34
	APEX2	1.86	6.23	2.3	4.41	1.46	4.31	1.68	1.33	1.33	1.05	1.8	1.95
	APH1A	12.6	33.71	16.78	20.36	7.2	22.13	10.99	8.88	11.36	9.17	9.42	12.89
	APH1B	1.65	1.42	0.93	1.14	0.78	0.96	0.6	0.52	0.77	0.29	0.67	0.8
	API5	5.71	11.71	6.32	9.81	4.19	9.14	4.36	3.68	2.78	3.33	3.91	4.29
	APIP	8.06	16.7	12.19	10.13	6.07	14.59	6.6	5.6	5.77	3.93	6.39	8.09
	APITD1	3.95	4.4	2.04	7.58	1.52	2.71	1.13	2.28	1.01	0.41	0.83	0.5
	APLF	1.7	2.87	1.83	1.42	0.57	1.45	0.63	0.43	0.95	0.25	0.52	0.88
	APLN	0.55	0.79	0.76	0.82	0.98	0.91	0.89	1.52	0.3	0.75	0.64	0.45
	APLP1	1.26	2.87	2.06	2.82	1.08	3.3	0.46	0.4	0.6	0.55	0.91	0.7
	APLP2	31.69	79.03	38.63	57.34	30	63.84	30.55	29.3	26.48	20.02	24.1	27.55
	APMAP	7.59	11.98	8.67	15.25	4.19	11.78	6.61	6.23	7.12	4.61	5.99	5.29
	APOA1BP	18.25	26.65	21.98	25.29	15.44	25.38	24.09	15.24	21.44	16.76	16.61	17.92
	APOA2	0	0	0	0	0	0	0	0	0	0	0	0
	APOA4	0	0	0.04	0	0.04	0	0	0.03	0	0	0.03	0
	APOA5	0.13	0	0	0.06	0.05	0.11	0	0	0.12	0	0	0
	APOB	0	0	0	0	0	0	0	0	0	0	0	0
	APOBEC1	0	0	0	0	0	0	0	0	0	0	0	0
	APOBEC2	0.58	1.18	1.11	0.98	0.87	1.54	0.56	0.61	0.59	0.25	0.75	0.85
	APOBEC4	0	0	0	0	0	0	0	0	0	0	0	0
	APOBR	1.08	4.95	2.54	2.58	0.72	2.68	1.28	0.52	0.87	0.41	0.73	0.72
	APOC2	0	0	0.12	0	0.13	0	0	0	0	0	0	0
	APOC4	0	0	0	0	0	0	0	0	0	0	0	0
	APOD	95.14	441.12	123.51	221.37	70.86	311.55	50.32	17.92	33.03	14.86	19.72	37.29
	APOE	31.2	167.93	48.83	47.63	26.39	83.5	15.45	12.5	14.09	9.42	13.19	15.7
	APOH	0	0.11	0	0	0	0	0	0	0	0	0	0
	APOL1	0.9	2.95	1.68	0.16	0.21	0.08	0.76	0.14	0.03	0.14	0.35	0.13
	APOL2	0	0	0	0	0	0	0	0	0	0	0	0
	APOL6	0	0.05	0.03	0	0	0	0.08	0.02	0	0	0	0.03
	APOLD1	1.11	0.8	0.74	0.91	1.89	0.48	0.17	0.66	0.22	0.22	0.6	0.24
	APOM	1.42	3.79	2.47	2.21	1.22	3.84	2.18	2.16	2.12	1.19	1.46	1.24
	APOO	2.37	6.07	2.95	5.96	2.62	4.37	2.55	2.28	1.17	1.78	2.61	0.86
	APOOL	2.71	5.67	3.84	3.8	2.04	4.33	2.78	2.25	1.66	1.22	1.94	2.29
	APOPT1	4.11	6.48	6.31	4.99	3.03	5.46	5.34	5.25	4.16	2.17	4.25	4.01
	APP	40.75	120.21	48.59	94.1	42.18	79.9	37.78	39.45	34.34	28.23	35.32	38.3
	APPBP2	2.56	5.48	2.88	3.75	1.82	3.84	1.91	1.41	1.08	1.31	1.55	2.3
	APPL1	2.23	5.2	2.55	3.54	1.77	3.47	1.73	1.48	0.93	0.92	1.41	2.01
	APPL2	3.24	8.26	6.47	5.06	3.71	6.35	3.98	2.04	4.5	1.41	2.07	8.86
	APRT	17.8	41.05	24.53	43.74	15.91	37.02	9.42	6.94	11.48	12.42	10.29	9.35
	APTX	1.79	3.37	1.91	3.13	1.64	3.96	1.75	1.39	1.46	1.14	1.88	1.56
	AQP1	30.81	123.43	18.96	32.78	9.84	42.33	14.4	13.88	12.81	15.01	9.89	13.72
	AQP10	0	0	0	0	0	0	0	0	0	0	0	0
	AQP11	0	0	0	0	0	0.11	0	0	0	0	0	0
	AQP2	0	0	0	0	0	0	0	0	0	0	0	0
	AQP3	33.46	33.82	33.69	79.15	31.09	45.12	11.33	9.7	14.76	11.12	12.02	10.95
	AQP4	0.16	0.22	0.04	0.17	0.09	0.2	0.05	0.06	0.02	0	0.02	0.05
	AQP5	0	0.96	0.03	0.08	0	0	0	0	0	0.08	0	0.03
	AQP6	0	0	0	0	0	0	0	0	0	0	0	0
	AQP7	0.1	0	0.1	0.06	0	0	0.68	0.14	0.52	0.14	0.21	0.16
	AQP8	0	0.13	0	0	0	0	0	0.04	0	0	0	0
	AQP9	0	0.07	0	0	0	0	0	0.03	0.03	0	0.03	0
	AQR	1.78	3.45	1.76	2.57	1.83	1.76	1.52	1.13	0.8	1.17	1.33	1.64
	AR	0.47	0.57	0.4	0.62	0.65	0.76	0.29	0.56	0.12	0.3	0.32	0.86
	ARAF	8.07	14.43	10.07	10.74	6.5	12.47	9.81	6.67	9.03	7.18	8.53	9.1
	ARAP1	6.71	15.95	9.18	12.15	5.25	14.7	4.35	3.85	4.02	3.63	3.47	3.93
	ARAP2	0.76	2.28	0.69	1.12	0.53	1.03	0.49	0.27	0.22	0.31	0.43	0.45
	ARAP3	2.16	7.48	3.14	3.3	1.61	3.26	1.35	1.36	1.15	1.16	1.27	1.5
	ARC	0.15	1.13	0.08	0.38	0	0.27	0	0	0.42	0.21	0	0.07
	ARCN1	24.75	38.3	28.46	35.5	20.3	34.85	16.91	15.39	12.01	15.11	14.88	18.23
	AREL1	3.61	5.25	3.29	4.98	2.55	4.35	2.74	2.5	2.18	2.71	2.35	3.44
	ARF1	36.87	51.07	35.41	46.78	22.64	41.99	20.98	23.75	20.92	22.44	23.75	24.3
	ARF3	13.76	37.54	20.11	29.79	13.16	30.49	15.12	13.72	14.83	15.37	14.3	14.09
	ARF4	42.96	71.95	40.32	74.24	30.1	63.78	29.68	26.38	36.44	31.75	31.06	28.51
	ARF5	4.71	18.18	8.14	8.73	3.61	11.41	5.52	4.45	5.81	3.82	5.03	4.79
	ARF6	13.38	27	13.89	22.91	12.27	17.95	10.1	8.14	11.57	8.41	9.48	11.96
	ARFGAP1	9.02	15.96	11.15	13.71	6.57	15.63	7.41	5.77	6.35	6.07	5.64	7.21
	ARFGAP2	6.67	11.95	8.38	11.07	5.01	8.18	5.33	4.69	4.68	3.5	4.93	5.21
	ARFGAP3	14.52	15.67	16.27	20.17	10.04	19.46	12.16	12.73	8.51	9.08	12.05	7.69
	ARFGEF1	4.73	6.63	5.01	6.77	3.58	5.4	4.09	3.6	2.06	2.55	2.97	5.22
	ARFGEF2	3.79	4.05	4.2	5.84	3.45	5	3.49	3.6	2.11	3.72	3.71	3.98
	ARFIP1	4.23	7.67	5.02	7.29	3.51	7.93	2.67	3.1	2.58	2.5	2.51	2.61
	ARFIP2	20.44	22.62	26.01	39.98	16.42	34.07	18.04	14.75	11.55	17.52	13.57	10.23
	ARFRP1	14.7	30.86	17.68	24.78	9.42	24.45	10.01	8.16	11.1	8.03	6.96	8.2
	ARG1	0.1	0.1	0.11	0	0	0.03	0.03	0	0.02	0.04	0.04	0.08
	ARG2	4.9	5.88	3.11	6.36	6.16	5.46	3.35	3.43	6.34	4.88	4.57	4.62
	ARGFX	0	0	0	0	0	0	0	0	0	0	0	0
	ARGLU1	15.02	27.49	19.3	25.85	14.03	26.08	11.38	8.67	9.9	5.38	8.38	12.33
	ARHGAP1	5.42	11.35	8.29	8.78	5.16	11.27	4.52	3.71	3.75	3.86	4.83	6.78
	ARHGAP10	16.49	14.94	11.71	18.53	7.12	15.49	7.38	11.33	12.8	5.52	7.07	10.37
	ARHGAP11A	0	0.29	0.05	0	0	0.04	0.01	0.07	0.01	0.11	0.06	0
	ARHGAP12	2.75	4.45	2.55	3.71	1.74	4.49	1.74	1.39	1.2	1.2	1.23	2.28
	ARHGAP15	0.55	3.2	0.83	0.95	0.33	0.84	0.52	0.17	0.2	0.28	0.39	0.43
	ARHGAP17	2.63	8.11	4.34	4.51	2.02	3.97	1.73	1.41	1.73	1.3	1.64	2.71
	ARHGAP18	7.64	16.7	11.64	13.53	7.97	13.97	7.06	4.94	3.76	3.81	4.64	9.11
	ARHGAP19	0.21	0.54	0.3	0.49	0.09	0.39	0.14	0.1	0.04	0.05	0.16	0.1
	ARHGAP20	0.93	1.79	1.54	1.8	0.95	1.7	0.41	0.45	0.41	0.14	0.45	0.54
	ARHGAP21	4.29	4.79	4.18	6.17	2.98	5.27	2.8	2.33	2	2.57	2.4	4.18
	ARHGAP22	0.9	3.47	1.75	1.74	0.4	1.8	0.58	0.75	0.73	0.35	0.33	0.5
	ARHGAP23	0.65	1.24	0.47	0.89	0.34	0.81	0.3	0.17	0.19	0.27	0.22	0.39
	ARHGAP24	0.91	2.14	0.98	0.74	0.85	1.47	0.55	0.35	0.64	0.37	0.32	0.45
	ARHGAP25	2.59	10.1	3.21	2.65	1.52	4.38	2.14	0.78	0.98	0.59	0.86	1.04
	ARHGAP26	3.79	7.85	4.61	6.21	3.06	7.47	5.19	3.59	1.96	3.76	2.58	4.18
	ARHGAP27	5.09	3.98	4.01	5.28	2.41	3.27	1.33	1.37	1.86	2.19	1.89	3.05
	ARHGAP28	2.83	3.71	2.13	3.43	2.2	2.79	2.24	1.94	0.8	1.4	2.13	3.13
	ARHGAP29	3.76	10.12	3.36	5.96	2.9	5.33	2.1	2.03	1.08	1.27	1.54	1.96
	ARHGAP30	2.1	11.46	3.18	3.51	1.33	5.89	1.68	0.86	1.58	1	1.05	0.89
	ARHGAP31	3.13	6.54	2.69	3.55	1.86	2.72	2.2	1.23	1.13	1.21	1.31	2.19
	ARHGAP32	0.64	1.82	0.52	1.22	0.69	1.18	0.3	0.35	0.19	0.3	0.56	0.42
	ARHGAP33	0.09	0.19	0.08	0.02	0.03	0.25	0.06	0.04	0.08	0	0.02	0.1
	ARHGAP35	7.75	5.42	6.77	8.41	5.9	6.04	4.66	4.94	2.99	5.44	4.67	8.31
	ARHGAP36	0	0	0	0	0	0	0	0	0	0	0	0
	ARHGAP39	0.9	1.65	0.94	1.06	0.63	1.42	0.67	0.34	0.42	0.39	0.37	0.93
	ARHGAP4	0.87	4.73	2	1.25	0.88	3.12	0.95	0.31	0.85	0.79	0.6	0.59
	ARHGAP42	0.33	1.13	0.3	0.59	0.16	0.43	0.17	0.21	0.07	0.08	0.16	0.24
	ARHGAP44	0.07	0.22	0.12	0.21	0.08	0.15	0.49	0.09	0.09	0.21	0.22	0.09
	ARHGAP5	3.43	5.32	3.32	4.66	2.64	3.29	2.04	2.44	0.94	1.38	1.81	3.91
	ARHGAP6	0.36	1.29	0.75	0.69	0.35	0.68	0.24	0.28	0.34	0.24	0.4	0.51
	ARHGAP8	3.5	8.54	6.43	5.2	3.21	8.81	2.02	1.38	1.96	1.46	2.12	3.46
	ARHGAP9	0.89	5.99	1.56	1.17	0.79	2.54	1.29	0.4	0.45	0.38	0.49	0.54
	ARHGDIA	62.59	124.99	66.71	134.91	42.74	109.79	40.35	33.39	45.34	41.04	35.27	36.83
	ARHGDIG	0	0	0	0.13	0	0.48	0	0	0	0	0	0
	ARHGEF1	6.24	12.79	8.26	9.63	4.16	10.02	4.46	3.13	4.37	4.12	4.24	4.39
	ARHGEF10	1.01	3.08	1.26	2.07	0.72	1.77	0.75	0.71	0.53	0.42	0.6	0.68
	ARHGEF10L	1.14	1.4	1.06	1.4	0.92	1.63	0.75	0.61	0.55	0.76	0.82	0.5
	ARHGEF11	1.72	3.2	2.31	3.48	1.2	2.39	0.99	1.17	1.17	1.21	0.88	1.83
	ARHGEF12	4.56	7.31	4.75	5.73	3.7	5.43	3.36	2.6	2.13	2.52	3.36	5.91
	ARHGEF15	1.71	3.41	1.81	3.19	1.57	2.85	0.85	1.18	1.15	1.67	0.7	1.13
	ARHGEF16	6.3	12.84	6.07	9.58	4.72	11.01	5.54	4.59	5.75	5.19	4.45	5.02
	ARHGEF17	1.25	2.94	2.01	2.17	1.43	2.3	1.18	1.22	1.02	0.75	1.23	1.21
	ARHGEF19	0.19	0.27	0.3	0.1	0.1	0.33	0.08	0.07	0.11	0.05	0.03	0.1
	ARHGEF2	2.91	11.91	3.89	4.96	2.37	5.85	2.36	1.32	1.47	1.9	1.57	2.25
	ARHGEF25	2.53	5.12	3.03	3.47	1.71	4.52	1.15	1.35	2.24	0.96	1.5	1.45
	ARHGEF26	0.68	1.03	1.14	1.17	0.62	0.72	0.46	0.46	0.28	0.47	0.63	0.5
	ARHGEF28	0.66	2.69	0.37	1.11	0.34	1.07	0.26	0.15	0.4	0.15	0.24	0.3
	ARHGEF3	2.24	5.47	2.91	2.23	2.99	3.17	5.95	1.56	1.28	0.7	1.12	2.08
	ARHGEF33	0.13	0.13	0	0.1	0.04	0.09	0.04	0.07	0.04	0.07	0.12	0.07
	ARHGEF37	4.29	4.98	4.84	6.28	3.86	5.73	3.5	2.22	3.04	2.21	3.04	4.44
	ARHGEF38	0.21	0.58	0.21	0.3	0.35	0.26	0.19	0.21	0.09	0.18	0.17	0.25
	ARHGEF39	0.16	0.8	0.2	0.25	0.25	0.48	0.21	0.14	0.11	0.03	0.13	0.08
	ARHGEF4	0.22	0.34	0.16	0.25	0.12	0.29	0.13	0.07	0.1	0.03	0.04	0.15
	ARHGEF40	1.02	5.11	1.06	2.68	0.93	2.3	1.16	0.6	0.77	0.67	0.84	0.87
	ARHGEF5	4.75	7.98	5.66	7.11	4.03	7.05	4.61	3.4	3.48	3.73	3.68	7.67
	ARHGEF6	2.77	10.86	3.98	4.62	2.2	5.45	2.74	2.25	3.05	0.81	2.38	3.79
	ARHGEF9	0.46	0.36	0.38	0.31	0.26	0.58	0.52	0.3	0.17	0.43	0.25	0.2
	ARID1A	6.38	9.97	7.54	10.28	5.93	7.92	4.21	3.57	3.56	4.48	3.62	6.6
	ARID1B	3.28	3.95	3.33	3.87	2	3.69	2.05	1.8	1.65	1.54	1.88	3.64
	ARID2	2.69	3.38	3.21	2.58	1.93	2.74	1.71	1.55	0.92	0.99	1.58	2.71
	ARID3A	0.58	1.72	0.89	1.62	0.48	1.14	0.48	0.37	0.37	0.36	0.22	0.41
	ARID3B	0.84	1.27	0.51	1.76	0.81	1.37	0.57	0.5	0.49	0.38	0.42	0.79
	ARID3C	0	0	0	0	0	0	0	0	0	0	0	0
	ARID4A	2.49	5.05	2.49	3.29	2.26	3.21	1.61	1.17	0.96	0.95	0.95	2.44
	ARID4B	2.07	3.83	2.3	2.83	1.74	3.07	1.3	0.7	0.6	0.53	0.96	1.91
	ARID5A	3.58	9.26	5.16	5.29	2.97	7.46	3.17	1.55	1.84	3.16	1.6	6.58
	ARID5B	3.94	11.96	6.85	7.59	2.47	7.3	5.44	2.9	1.38	1.14	4.23	7.32
	ARIH1	5.28	9.76	6.06	8.73	4.48	6.5	4.74	4.75	3.1	2.77	4.12	7.67
	ARIH2	10.55	15.67	11.11	14.47	5.29	14.37	7.8	7.37	5.79	5.99	6.75	8.88
	ARL1	17.49	20.55	14.33	23.8	11.84	15.84	10.63	11.85	8.66	7.88	12.43	10.55
	ARL10	2.51	3.21	5.58	7.19	3.11	4.75	3.94	3.13	3.88	2.99	2.58	2.9
	ARL11	0	1.33	0.43	0.14	0.11	0.71	0	0.1	0.1	0.11	0	0
	ARL13A	0	0	0	0	0	0	0	0	0	0	0	0
	ARL13B	0.76	1.99	1.48	1.61	0.91	1.65	0.79	0.37	0.27	0.29	0.47	0.7
	ARL14	0	0	0	0	0	0	0	0	0	0	0	0
	ARL14EP	8.15	12.89	7.33	8.5	5.05	9.92	6.33	4.89	6.08	2.7	4.23	6.43
	ARL14EPL	0	0.17	0	0	0	0.07	0	0	0	0	0	0.11
	ARL15	6.03	6.11	7.7	8.46	5.51	9.2	4.94	4.93	3.9	5.14	4.16	4.85
	ARL16	0.58	1.78	0.44	1.15	0.67	1.1	0.65	0.39	0.55	0.6	0.59	0.31
	ARL2	3.52	19.41	5.74	6.55	2.65	8.14	5.15	3.83	4.99	3.16	3.5	3.8
	ARL2BP	17.55	21.41	19.47	28.56	15.52	23.5	12.3	13.24	13.65	11.1	11.43	13.15
	ARL3	8.79	20.72	10.98	13.88	8.03	19.03	3.75	3.02	5.5	1.9	3.59	4.39
	ARL4A	14.46	25.25	16.36	13.28	10.47	15.49	12.95	10.54	6.92	10.59	9.57	11.91
	ARL4C	1.09	8	1.4	1.91	1.09	2.18	0.79	0.46	0.48	0.41	0.29	0.61
	ARL4D	1.17	0.76	1.42	1.56	2.03	1.7	0.74	0.65	0.83	0.35	0.63	0.13
	ARL5A	4.96	9.93	5.48	7.19	3.31	6.72	3.67	4.13	2.1	2.23	3.2	5.74
	ARL5B	0.57	0.92	0.49	0.73	0.41	0.57	0.21	0.21	0.12	0.21	0.24	0.52
	ARL6	0.14	0.51	0.43	0.36	0.3	0.23	0	0.29	0.42	0.09	0.11	0.32
	ARL6IP1	42.49	54.92	80.06	84.57	27.14	78.03	41.85	26.36	29.42	15.03	30.22	44.27
	ARL6IP4	8.67	15.46	9.72	14.54	5.33	15.7	6.39	4.67	4.39	4.65	4.68	3.64
	ARL6IP5	7.21	31.11	11.24	20.35	7.81	20.67	9.24	7.37	8.46	4.91	6.74	5.41
	ARL6IP6	1.94	4.51	2.36	3.57	1.16	3.29	1.6	1.08	1.63	1.02	0.9	1.95
	ARL8B	8.28	16.69	8.88	12.94	5.18	11.62	6.94	5.89	5.48	4.28	5.93	6.04
	ARL9	0.34	0	0	0	0.12	0	0	0	0	0	0	0
	ARMC1	2.57	6.5	3.28	4.49	2.38	4.21	2.67	2.03	1.94	1.3	1.33	2.88
	ARMC12	0.4	0.24	0.61	0.41	0.21	0.44	0	0.07	0.26	0.08	0.1	0.08
	ARMC2	0.12	0.31	0.16	0.2	0.13	0.04	0.14	0.11	0.1	0.04	0.07	0.18
	ARMC3	0	0	0	0	0	0	0	0	0	0	0	0
	ARMC4	0	0.31	0.04	0.03	0	0.13	0.06	0	0.02	0.03	0	0.02
	ARMC5	1.06	2.11	1.09	1.3	0.7	1.54	0.8	0.34	0.95	0.62	0.8	0.68
	ARMC6	1.14	2.27	1.46	2.49	1.26	2.18	0.77	0.8	0.92	1.12	0.61	0.87
	ARMC8	1.08	1.89	1.11	2.05	0.89	1.94	0.69	0.71	1.07	0.65	0.71	0.9
	ARMC9	1.58	3.8	1.83	2.23	1.03	1.57	1.03	1.05	0.9	0.87	0.74	0.98
	ARMCX1	1.34	5.95	1.56	2.5	1.19	2.44	1.38	0.84	1.09	0.44	1.03	0.82
	ARMCX2	1.65	3.57	1.52	1.97	1.09	2.17	0.87	0.87	0.41	0.57	0.85	1.03
	ARMCX3	7.7	13	7.47	16.79	6.54	9.79	6.16	6.68	4.62	4.33	6.05	4.75
	ARMCX4	0.17	0.07	0.18	0.24	0.13	0.19	0.01	0.05	0.08	0.06	0.07	0.04
	ARMCX5	0.68	1.25	0.7	1.1	0.68	0.8	0.5	0.57	0.17	0.18	0.33	0.42
	ARMCX6	3.52	7.34	5.44	5	3.48	6.37	2.49	3.07	3.95	2.89	3.6	2.17
	ARNT	3.52	6.99	3.95	5.56	3.18	5.24	2.08	1.67	1.63	1.33	1.59	2.98
	ARNT2	0.37	0.72	0.19	0.52	0.09	0.42	0.15	0.02	0.08	0.01	0.03	0.07
	ARNTL	0.54	2.04	0.64	1.13	0.38	1.23	0.51	0.26	0.48	0.13	0.36	0.23
	ARNTL2	0.03	0.14	0	0.09	0.07	0	0.07	0.06	0.03	0.02	0	0
	ARPC1A	30.61	54.1	43.28	50.36	24.75	53.39	17.58	19.71	24.13	18.95	19.26	22.94
	ARPC1B	26.99	108.01	44.01	55.36	19.53	64.69	21.08	13.56	17.68	12.47	14.64	15.63
	ARPC2	61.8	169.07	71.08	85.69	42.37	94.48	50.61	37.08	37.54	37.38	36.86	41.25
	ARPC3	27.93	72.77	40.11	40.37	21.43	46.73	28.66	22.05	23.34	15.52	20.11	24.02
	ARPC5	14.85	56.59	18.27	27.03	11.04	28.56	14.49	10.1	11.04	7.72	9.81	12.11
	ARPP19	5.81	12.17	5.88	8.68	3.46	8.63	3.53	3.57	3.28	2.37	2.51	3.8
	ARPP21	0.24	0.49	0.02	0.4	0.26	0.53	0.31	0.03	0.2	0.08	0.07	0
	ARR3	0	0	0	0	0	0	0	0	0	0	0	0
	ARRB1	9.32	23.63	10.63	18.32	8.83	15.86	7.1	5.76	4.98	7.49	6.67	5.58
	ARRB2	2.25	11.13	3.75	4.92	1.6	5.87	2.35	1.6	1.84	1.22	1.48	1.77
	ARRDC1	12.42	26	24.21	23.66	11.77	26.62	16.32	11.87	19.06	11.33	15.15	20.62
	ARRDC2	2.8	6.27	4.95	6.82	2.1	5.34	1.38	0.84	0.8	0.82	1.04	1.33
	ARRDC3	8.18	18.48	7.71	13.46	4.12	11	5.83	7	3.78	3.54	7.34	4.82
	ARRDC4	1.39	6.88	1.74	3.23	1.85	4.12	1.13	1.51	0.98	0.87	0.94	1.09
	ARRDC5	1	1.59	2.6	2.07	0.61	2.14	0.68	0.24	0.62	0.31	0.4	0.52
	ARSA	2.1	10.12	3.39	5.16	2.5	6.64	3.9	3.55	3.13	2.41	2.66	2.28
	ARSB	4.79	12.41	3.99	10.06	3.94	8.35	4.52	4.53	3.42	3.77	4.17	3.56
	ARSD	0.83	2.38	1.24	1.11	0.63	1.19	2.31	1.5	1.07	0.29	0.95	1.41
	ARSE	0	0.2	0.03	0.11	0.03	0.14	0	0.17	0.05	0.02	0.05	0.06
	ARSG	1.21	1.74	2.36	1.39	1.5	2.04	1.13	2.74	2.51	1.81	1.16	2.43
	ARSH	0	0	0	0	0	0	0	0	0	0	0	0.06
	ARSI	0.03	0.28	0.14	0.14	0.03	0	0.15	0.05	0.16	0.04	0.14	0.06
	ARSJ	0.54	1.85	1.29	0.95	0.71	0.54	0.51	0.87	0.23	0.12	0.29	0.63
	ARSK	0.3	2.09	0.51	0.21	0.33	0.95	0.49	0.56	0.44	0.19	0.27	0.22
	ART1	0	0	0	0	0	0	0	0	0	0	0	0
	ART3	1.07	4.74	0.57	2.28	1.11	1.16	2.16	1	2.92	0.86	1.75	3.77
	ARV1	7.08	9.57	10.41	11.28	6.89	10.08	5.44	7.13	5.33	4.34	5.6	5.43
	AS3MT	1.2	2.31	1.07	2.42	0.78	1.92	1.59	1.17	0.91	0.79	1.6	1.24
	ASAH1	10.79	42.63	15.7	12.99	6.12	16.95	6.97	5.16	8.41	4.58	6.03	6.74
	ASAH2B	0	0.34	0.02	0.08	0.08	0.05	0.41	0.09	0.06	0	0.6	0.25
	ASAP1	1.4	3.63	1.43	3.19	0.83	1.63	1.07	0.51	0.52	0.53	0.71	1.03
	ASAP2	2.95	3.67	2.45	3.26	2.14	3.1	1.86	1.46	1.14	1.64	2.15	2.23
	ASAP3	4.52	4.48	5.13	3.93	4.29	5.57	4.13	3.84	3.3	2.48	2.98	5.92
	ASB1	0.93	1.79	1.23	1.6	0.79	1.34	0.54	0.57	0.54	0.4	0.91	0.73
	ASB10	0	0	0	0.07	0	0	0	0	0.05	0	0.04	0
	ASB11	12.6	1.85	45.28	0.98	0.7	4.49	0.84	5.61	59.21	0.51	8.58	5.49
	ASB12	0.38	1.24	1.36	1.46	0.87	2.38	0.99	0.78	1.07	0.5	0.16	1.6
	ASB13	0.25	0.64	0.48	0.7	0.59	0.72	0.09	0.42	0.36	0.5	0.49	0.59
	ASB14	0	0	0	0	0	0	0	0	0	0	0	0
	ASB15	0	0	0	0	0	0	0.02	0	0	0	0	0
	ASB16	0.07	0.1	0.15	0.28	0.39	0.21	0	0.2	0.02	0.2	0	0.1
	ASB17	0	0	0	0	0	0	0	0	0	0	0	0
	ASB18	0	0	0	0	0	0	0	0	0	0	0	0
	ASB2	0.22	0.5	0.23	0.38	0.12	0.44	0.33	0.06	0.11	0.09	0.07	0.07
	ASB3	1.24	3.02	2.47	2.72	1.11	2.49	1.19	1.42	0.73	0.69	0.98	1.09
	ASB4	0	0.09	0	0	0	0	0	0	0	0	0	0
	ASB5	0.02	0.09	0.04	0.02	0	0.05	0.15	0.02	0.02	0.01	0.03	0
	ASB6	1.77	3.41	1.89	4.21	1.31	2.95	1.29	0.95	1.79	1.21	0.83	1.74
	ASB7	1.11	2.26	1.3	1.61	0.95	1.78	1.2	0.76	0.62	0.49	0.98	1.52
	ASB8	6.36	12.59	8.69	11.84	5.69	10.89	6.14	5.36	4.94	4.32	5	8.04
	ASB9	0	0.12	0	0.08	0	0.15	0.19	0	0.06	0	0	0.36
	ASCC1	12.93	15.33	17.58	11.67	7.13	16.81	7.16	7.53	7.01	4.32	8.03	10.36
	ASCC2	7.11	12.75	7.88	13.03	6.65	10.13	6.02	4.74	5.75	4.42	3.87	4.94
	ASCC3	1.34	2.33	1.24	1.85	1.07	1.33	1.23	1.1	0.75	0.95	1.02	1.73
	ASCL1	0	0	0	0.08	0	0.07	0	0	0	0	0	0
	ASCL3	0	0	0	0	0	0	0	0	0	0	0	0
	ASF1A	0.75	5.42	2.66	3.19	1.47	2.77	0.95	0.91	1.21	0.8	0.76	1.82
	ASF1B	0.32	2.32	0.88	1.06	0.22	2.13	0.55	0.35	0.36	0.72	0.59	0.44
	ASGR1	0.29	0.95	0.17	0.53	0	0.33	0.19	0.25	0.25	0.03	0.14	0.09
	ASGR2	0.11	0.54	0.04	0.09	0	0.09	0	0	0.27	0	0	0
	ASH1L	3.51	4.52	3.92	5.3	2.32	4.52	1.88	2.15	1.16	1.46	1.63	2.97
	ASH2L	3.6	6.69	4.36	4.94	3.3	6.05	2.38	2.35	2.21	1.66	2.2	2.59
	ASIC1	0	0.09	0.19	0.03	0	0.18	0.06	0.01	0.05	0.01	0.01	0.02
	ASIC2	0	0	0	0	0	0	0	0	0	0	0	0
	ASIC3	0	1.23	0	0	0	0.23	0.05	0	0	0	0	0
	ASIC4	0.03	0.21	0.01	0.05	0.04	0.08	0.11	0.02	0	0.01	0.05	0.06
	ASIC5	0	0	0	0	0	0	0	0	0	0	0	0
	ASIP	0	0	0	0	0	0	0	0	0	0	0	0
	ASL	4.03	8.87	10.9	6.08	2.59	7.54	5.37	3.75	6.53	3.08	4.65	10.13
	ASMTL	4.41	9.04	7.96	11.41	4.37	10.84	4.89	2.81	2.22	3.14	3.38	5.02
	ASNA1	24.2	44.71	29.64	38	19.08	33.07	22.28	17.17	18.77	14.7	16.89	17.31
	ASNS	16.7	11.24	6.64	17.21	8.63	15.44	9.65	7.83	14.43	12.04	13.23	4.07
	ASNSD1	2.98	7.64	3	4.13	1.77	3.2	2.03	2.28	1.21	1.73	2.11	2.24
	ASPA	1.25	5.14	2.77	2.89	0.47	3.04	0.65	0.4	0.35	0.28	0.1	0.28
	ASPDH	0	0	0	0	0	0	0	0	0	0	0	0
	ASPG	0	0	0	0	0	0	0	0	0	0	0	0
	ASPHD1	0	0.03	0	0	0	0	0	0	0	0	0	0
	ASPHD2	0.09	0.7	0.19	0.12	0	0.79	0.1	0.21	0.31	0.1	0.08	0.14
	ASPM	0	0.2	0	0	0	0.01	0.06	0.02	0.01	0.04	0.02	0.01
	ASPN	0.97	3.96	1.34	0.88	0.88	1.15	4.5	3.33	1.52	0.46	2.02	2.46
	ASPRV1	0	0.06	0	0.04	0	0.04	0	0	0	0	0.05	0
	ASPSCR1	3.85	8.72	6.56	7.32	3.92	11.6	5.11	3.18	4.34	3.13	3.45	3.42
	ASRGL1	5.69	59.12	10.79	7.87	2.19	8.11	4.81	1.37	2.57	1.95	2	1.33
	ASS1	3.88	6.28	5.19	5.13	3.06	4.43	2.82	2.83	4.38	3.23	3.29	3.3
	ASTE1	0.22	1.02	0.43	0.73	0.66	0.71	0.1	0.23	0.27	0.18	0.26	0.48
	ASTL	0	0.05	0	0	0	0	0	0	0	0	0	0
	ASTN1	0	0.04	0	0.09	0	0	0	0.01	0	0	0	0.03
	ASTN2	0.05	0.6	0.17	0.23	0.12	0.22	0.04	0.08	0.05	0.04	0.07	0.14
	ASUN	1.42	3.24	1.52	1.28	0.75	1.34	1.19	0.62	0.74	0.48	0.75	1.2
	ASXL1	2.61	6.07	4.19	4.38	2.44	4.22	2.74	1.86	1.78	1.63	1.88	4.47
	ASXL2	1.35	2.59	1.59	1.96	1.14	1.85	1	0.8	0.44	0.76	0.89	1.38
	ASXL3	0	0.02	0.01	0	0	0.02	0	0	0	0	0	0
	ASZ1	0	0	0	0	0	0	0	0	0	0	0	0
	ATAD1	5.29	9.63	7.3	8.29	4.68	7.62	4.66	3.8	3.11	2.62	3.45	4.43
	ATAD2	0.46	1.48	0.49	0.83	0.45	0.62	0.58	0.36	0.19	0.22	0.29	0.89
	ATAD2B	0.51	1.16	0.67	0.72	0.41	0.68	0.43	0.29	0.3	0.31	0.32	0.54
	ATAD5	0.12	0.24	0.15	0.04	0.07	0.16	0.05	0.03	0.03	0.03	0.04	0.04
	ATAT1	0.68	2.04	0.98	0.63	0.74	0.84	0.48	0.28	0.43	0.19	0.54	0.57
	ATCAY	0	0	0	0	0	0	0	0.03	0	0	0	0
	ATE1	3.38	4.82	3.19	4.55	2.4	3.85	1.54	1.83	0.36	1.24	1.38	1.43
	ATF1	6.1	10.26	5.88	6.2	4.32	6.55	2.81	3.14	2.88	2.15	3.25	5.29
	ATF2	4.11	6.66	4.23	6.01	2.98	5.46	2.37	2.1	1.69	1.94	2.02	3.04
	ATF3	4.79	21.54	6.84	11.05	24.97	13.15	3.61	2.27	6.21	3.3	2	1.56
	ATF4	373.04	367.77	299.8	370.57	199.44	509.6	213.27	176.41	238.93	216.93	218.5	226.16
	ATF5	14.09	14.61	4.8	45.41	6.19	29.65	5.72	3.5	4.94	9.37	5.99	5.28
	ATF6	3.19	4.52	3.18	5.3	2.54	4.1	2.12	2.46	1.45	1.96	2.29	2.16
	ATF6B	4.9	11.2	6.23	9.03	4.74	11.03	4.43	3.84	3.83	3.49	3.6	5
	ATF7	4.22	7.12	5.9	7.91	6.09	5.6	3.89	3.36	2.41	3.42	3.44	8.73
	ATF7IP2	0	0	0	0	0	0	0	0	0	0	0	0
	ATG10	1.64	3.93	1.61	3.79	1.29	2.99	1.23	0.66	1.07	0.65	0.63	0.9
	ATG12	31.35	24.64	26.42	33.3	15.37	30.18	15.43	15.26	11.14	14.85	11.97	17.24
	ATG13	7.41	10.65	10.94	9.61	7.42	11.18	6.08	4.59	4.74	4.29	5	8.55
	ATG14	1.18	2.11	1.56	1.29	0.79	1.81	1.1	0.82	0.42	0.22	0.79	1.45
	ATG16L1	2.7	3.47	2.29	2.86	1.55	3.77	1.19	1.04	1.18	1.14	1.51	1.35
	ATG16L2	0.61	1.42	0.81	1.06	0.26	0.86	0.27	0.2	0.38	0.26	0.33	0.45
	ATG2A	0.95	2.76	1.93	2.79	1.26	2.45	1.93	0.85	1.1	1.31	1.36	3.07
	ATG2B	0.67	1.12	0.87	1.25	0.5	1.04	0.8	0.56	0.41	0.31	0.58	1
	ATG3	5.67	20.33	8.84	11.18	4.26	11.16	6.86	5.08	5.5	2.94	4.29	4.81
	ATG4A	1.14	2.7	1.78	2.62	1.48	3.37	1.09	1.44	0.93	0.78	0.98	1.5
	ATG4B	3.02	6.62	4.63	7.62	3.17	6.99	1.66	2.33	2.82	3.32	2.39	3.33
	ATG4C	0.99	3.06	1.3	1.75	0.67	2.23	0.46	0.57	0.6	0.56	0.8	0.86
	ATG4D	3.68	6.51	4.59	5.8	3.15	6.54	3.88	2.02	2.91	2.17	2.28	5.34
	ATG5	2.95	6.24	3.35	3.83	1.98	5.3	2.3	1.79	1.21	1.37	1.53	1.75
	ATG7	1.42	2.95	1.69	2.19	1.89	2.05	1.27	1.33	1.16	1.37	1.3	1.33
	ATG9A	2.85	5.92	4.99	4.73	3.35	4.93	4.37	3.26	3.3	3.32	3.26	5.9
	ATG9B	0.19	0.11	0.04	0.13	0.18	0.36	0	0.08	0.14	0.03	0.02	0.02
	ATGL	19.89	18.97	27.23	33.6	11.93	29.97	16.28	9.78	13.69	8.67	11.7	28.1
	ATHL1	0.28	1.11	0.56	0.7	0.46	1.05	0.45	0.52	0.65	0.45	0.51	0.38
	ATIC	1.46	6.57	2.18	2.75	1.51	2.92	2.06	0.92	0.79	1.39	1.15	1.35
	ATL1	0.06	0.13	0.24	0.11	0.02	0.18	0.02	0.06	0.02	0.03	0.03	0.02
	ATL2	4.54	6.78	4.83	6.49	2.81	6.33	4.21	3.43	2.34	1.77	2.57	5.49
	ATL3	5.89	9.86	7.81	8.73	4.59	7.8	5.41	5.34	2.5	3.71	4.92	6.96
	ATM	0.58	0.77	0.59	0.92	0.62	0.59	0.41	0.43	0.09	0.36	0.47	0.57
	ATMIN	9.36	11.22	9.8	11.73	5.93	9.21	4.37	4.59	3.76	4.68	5.49	7.66
	ATN1	16.62	26.26	21.7	24.22	11.81	26.32	9.91	9.32	10.95	10.77	9.16	16.44
	ATOH7	0	0	0	0	0	0	0	0	0	0	0	0
	ATOX1	50.45	91.16	46.41	81.7	66.8	88.93	76.47	65.31	78	96.62	73.53	42.57
	ATP10A	0.11	0.82	0.15	0.31	0.16	0.15	0.14	0.13	0.2	0.06	0.09	0.13
	ATP10B	0.01	0.08	0	0	0	0	0.01	0	0	0	0.01	0
	ATP10D	0.22	1	0.48	0.62	0.45	0.59	0.2	0.2	0.24	0.16	0.28	0.18
	ATP11A	4.59	6.27	4.05	5.18	3.92	4.59	3.66	3.06	2.74	3.75	3.38	5.95
	ATP11B	2.11	3.18	2.54	3.17	1.62	3.1	1.54	1.51	1.15	1.12	1.39	1.76
	ATP11C	0.45	1.49	0.52	0.94	0.23	0.87	0.27	0.15	0.13	0.14	0.21	0.21
	ATP12A	0	0.05	0	0	0	0.02	0.02	0	0.03	0.02	0	0
	ATP13A1	5.03	7.88	5.54	9.58	4.32	9.38	7.34	4.73	6.47	6	6.6	4.96
	ATP13A2	3.8	2.81	4.46	4.4	4.73	5.06	4.89	2.75	3.18	5.31	5.35	3.08
	ATP13A3	4.08	6.5	4.66	6.69	3.05	5.77	3.64	2.41	2.43	2.18	2.36	3.53
	ATP13A4	1.96	0.83	2.01	2.72	2.36	1.34	2.14	1.99	2.07	1.25	2.38	2.39
	ATP13A5	1.82	0.5	1.4	1.4	1.23	0.97	0.62	0.92	0.95	0.5	1.06	1.19
	ATP1A1	29.76	68	33.51	57.98	24.44	46.76	23.37	18.16	19.29	20.48	20.82	21.86
	ATP1A2	0.02	0.08	0.01	0.19	0.1	0.09	0.05	0.05	0.04	0.03	0.1	0.06
	ATP1A3	0	0	0	0	0	0	0	0	0	0	0	0
	ATP1A4	0	0	0	0	0	0	0	0	0	0	0	0.02
	ATP1B1	8.56	26.91	10.8	12.2	6.36	16.2	2.89	2.83	4.36	1.94	3.82	3.84
	ATP1B2	0.63	1.92	1.39	1.27	0.73	1.71	0.61	0.7	1.06	0.6	0.71	0.99
	ATP1B3	4.92	18.84	4.88	13.57	3.76	9.47	5.77	3.47	4.11	3.41	4.69	2.02
	ATP1B4	0	0.24	0	0	0.05	0	0	0	0	0	0	0
	ATP2A1	0.05	0	0	0	0	0.02	0.02	0.01	0.08	0.01	0	0
	ATP2A2	4.97	11.58	6.43	12.11	6.34	7.64	5.7	5.32	5.71	3.45	5.74	4.72
	ATP2A3	1.74	6.8	2.18	4.15	1.32	2.57	1	0.49	1.49	0.73	0.89	0.98
	ATP2B1	3.22	8.14	2.69	4.17	1.87	3.83	1.54	1.26	1.62	1.24	1.71	2.67
	ATP2B2	5.61	2.46	4.36	4.47	4.17	4.53	1.96	4.36	2.03	4.08	3.43	2.99
	ATP2B3	0.01	0.01	0.01	0	0.07	0	0.1	0.06	0.06	0	0	0
	ATP2B4	0.83	2.07	2.61	2	0.94	1.63	2.14	1.44	0.78	1.07	1.22	1.68
	ATP2C1	7.37	14.64	7.08	8.74	5.67	10.25	4.04	4.21	3.79	3.86	4.74	4.91
	ATP2C2	140.51	59.62	121.4	119.71	91.06	116.85	68.41	73.38	95.53	79.55	81.85	82.04
	ATP4A	0	0	0	0	0	0.06	0.06	0	0	0	0	0
	ATP4B	0	0.36	0.18	0	0	0.11	0.05	0.08	0	0.06	0.11	0.04
	ATP5A1	60.31	133.78	82.85	85.9	63.02	93.25	70.61	55.93	49.78	56.46	51.93	65.7
	ATP5B	52.25	126.21	59.06	104.73	59.5	93.6	63.03	56.77	52.9	64.15	45.55	49.55
	ATP5C1	37.45	79.81	58.34	80.91	41.19	73.99	45.75	42.31	34.13	25.6	34.82	40.81
	ATP5D	53.58	105.13	101.49	108.59	58.77	118.28	62.37	45.13	51.53	47.62	49.57	43.98
	ATP5E	154.82	325.67	163.95	227.52	162.22	255.88	183.23	139.01	134.05	116.06	149.13	124.34
	ATP5F1	47.68	75.62	64.06	67.93	37.17	74.7	42.96	34.57	36.2	30.74	33.02	31.4
	ATP5G1	17.26	43.37	17.51	39.22	20.3	44.03	22.7	18.43	15.98	16.55	14.48	10.73
	ATP5G2	361.32	520.03	489.33	468.05	293.4	578.24	245.27	248.02	209.7	175.06	194.94	210.73
	ATP5H	78.88	159.97	114.12	149.8	90.16	153.47	81.57	72.91	58.24	51.22	72.15	56.65
	ATP5I	6.74	20.77	6.33	15.37	14.57	23.56	6.97	6.58	2.71	4.68	6.38	4.16
	ATP5J	63.81	139.53	78.94	145.34	69.4	148.59	78.43	57.57	54.5	50.28	48.55	54.66
	ATP5J2	117.25	219.55	134.41	216.3	123.05	236.82	122.12	96.9	114.2	102.74	110.78	99.24
	ATP5L	178.72	314.47	250.14	307.63	150.95	311.05	170.72	166.88	143.35	104.03	134.29	139.22
	ATP5O	44.88	94.55	56.29	86.34	44.13	86.39	44.56	35.35	36.29	27.84	33.3	32.73
	ATP5S	3.85	5.41	4.14	3.65	2.89	6.67	2.73	2.13	2.14	1.59	2.52	2.51
	ATP5SL	3.08	4.81	3.64	3.78	2.2	5.58	2.75	2	2.32	2.09	2.24	1.71
	ATP6	7445.97	10356.9	8223.54	7275.84	7124.88	12225.6	8384.97	9367.2	8308.54	5402.56	7548.67	8962.81
	ATP6AP1	10.24	21.91	10.52	15.5	4.99	11.71	6.65	5.9	6.81	6.39	5.53	6.5
	ATP6AP1L	0	0	0	0	0.04	0	0.04	0.03	0	0.05	0	0
	ATP6AP2	9.31	25.43	9.43	17.38	7.8	16.53	6.16	5.17	6.45	2.56	4.78	5.97
	ATP6V0A1	12.56	22.52	14.06	19.47	8.18	18.12	7.18	5.91	6.38	6.83	6.21	5.74
	ATP6V0A2	2.39	3.05	2.37	3.44	1.65	2.38	1.33	1.62	1.09	1.38	1.44	1.49
	ATP6V0A4	0.1	0.12	0.02	0.09	0	0.06	0.02	0.09	0	0.09	0.03	0
	ATP6V0B	22.42	60.43	33.78	51.72	18.18	49.64	24.89	17.27	23.48	16.68	18.43	22.2
	ATP6V0C	1.59	2.94	2.12	3.3	1.32	2.61	1.12	1.25	1.54	1.14	1.05	1.65
	ATP6V0D1	37.89	84.14	44	78.12	29.62	71.77	39.05	29.82	27.63	36.25	28.49	24.03
	ATP6V0D2	0.35	3.9	0.7	0.19	0.22	0.9	0.37	0.08	0.19	0.25	0.05	0.12
	ATP6V0E1	70.41	136.2	79.5	103.22	50.02	121.36	49.12	43.25	47.54	34.57	44.4	46.29
	ATP6V1A	3.76	9.2	3.79	5.55	3.13	4.14	2.69	2.72	1.81	2.27	2.27	2.14
	ATP6V1B1	0.07	2.3	0.09	0	0	0	0.04	0	0.02	0.01	0.03	0
	ATP6V1B2	8.07	29.89	10.62	11.35	6.28	12.47	4.55	3.86	4.22	4.91	4.58	6.77
	ATP6V1C1	5.81	13.44	6.58	9.08	5.27	7.47	4.21	3.22	3.5	2.67	3.47	5.5
	ATP6V1C2	4.9	9.77	5.1	4.48	4.08	6.05	5.88	4.72	6.71	4.88	5.16	5.98
	ATP6V1D	20.29	34.96	30.28	33.62	16.34	28.26	20.08	17.29	12.34	12.45	13.97	16.87
	ATP6V1E1	23.37	51.81	24.88	36.44	19.68	35.51	19.05	17.55	16.61	17.32	19.4	15.15
	ATP6V1E2	0.06	0.9	0.25	0.15	0	0.07	0.12	0.05	0.06	0.04	0.05	0
	ATP6V1F	34.02	131.25	42.06	73.91	20.57	62.56	37.49	22.44	27.2	25.07	21.23	20.82
	ATP6V1G1	47.54	101.47	68.74	62.85	33.18	101.41	30.15	25.06	28.48	30	27.37	33.43
	ATP6V1G2	0	0	0	0.16	0	0	0.13	0	0	0	0	0
	ATP6V1G3	0	0	0	0	0	0	0	0	0	0	0	0
	ATP6V1H	8.38	16.5	10.19	15.37	5.59	12.71	6.26	6.07	5.85	5.3	6.1	7.6
	ATP7A	0.62	1.09	0.59	0.84	0.57	0.44	0.28	0.41	0.15	0.33	0.52	0.61
	ATP7B	0.39	0.18	0.43	0.58	0.56	0.42	0.31	0.59	0.4	0.6	0.33	0.27
	ATP8	3187.65	4328.7	3427.48	3169.52	2843.02	5644.99	3537.23	3435.5	2854.9	2305.5	2883.44	3987.69
	ATP8A1	0.11	0.43	0.24	0.2	0.27	0.41	0.18	0.2	0.14	0.11	0.14	0.22
	ATP8A2	0.34	2.04	0.67	0.4	0.26	0.88	0.29	0.31	0.64	0.26	0.74	0.14
	ATP8B1	3.37	4.31	3.37	3.21	1.91	2.1	1.44	1.28	1.06	1.75	1.87	2.88
	ATP8B2	1.21	4.85	1.49	2.42	1.05	2.15	0.95	0.64	0.48	0.63	0.67	0.8
	ATP8B3	0.52	0.57	0.74	0.36	0.44	0.64	0.5	0.34	0.66	0.7	0.49	0.6
	ATP8B4	0.88	1.4	0.87	1.19	0.58	0.57	0.45	0.26	0.29	0.32	0.38	0.6
	ATP9A	3.14	6.42	3.14	5.26	2.5	5.47	2.42	2.43	2.55	2.07	2.69	2.47
	ATP9B	2.2	4.48	2.73	3.07	1.83	2.78	2.11	1.48	1.92	1.58	1.88	2.72
	ATPAF1	2.64	6.24	2.82	4.74	2.19	5.22	1.89	1.74	2.29	1.61	1.69	2.11
	ATPAF2	1.65	3.18	1.73	2.52	1.76	3.33	0.86	0.87	1.19	1.07	1.3	1.68
	ATR	0.43	0.53	0.51	0.48	0.28	0.51	0.17	0.24	0.19	0.12	0.13	0.18
	ATRAID	21.14	38.94	26.23	32.57	16.38	34.32	19.31	16.44	17.87	14.98	15.79	19.06
	ATRIP	4.2	7.11	7.81	8.46	4.38	9.15	4.09	4.73	4.65	4.03	4.46	4.03
	ATRN	1.63	2.89	1.82	3.06	1.49	2.62	1.64	1.44	1.04	1.14	1.3	1.72
	ATRNL1	0.13	0.65	0.22	0.15	0.17	0.5	0.42	0.28	0.04	0.07	0.2	0.26
	ATRX	2.01	3.48	2.13	2.79	1.86	2.57	1.46	1.46	0.9	0.87	1.32	2.01
	ATXN1	0.81	2.24	0.73	1.8	0.76	0.93	0.79	0.35	0.36	0.57	0.14	0.97
	ATXN10	18.63	37.59	24.47	31.18	16.11	33.01	15.36	14.19	11.85	12.93	14.3	13.19
	ATXN1L	2.49	3.98	2.66	3.37	1.8	3.3	1.79	1.44	1.33	1.28	1.62	3.84
	ATXN2	5.07	7.47	6.63	7.79	4.42	7.27	4.87	3.3	3.42	3.54	3.97	8.29
	ATXN2L	8.82	20.3	17.83	14.79	8.95	15.98	8.84	6.98	7.84	7.29	8.13	13.65
	ATXN3	1.63	4.95	3.72	3.12	1.74	3.46	1.84	1.51	1.08	0.64	1.88	2.46
	ATXN7	1.41	1.56	1.81	1.88	1.68	1.65	1.37	1.44	0.41	0.77	0.71	1.43
	ATXN7L1	3.55	7	3.85	5.97	2.92	6.36	3.15	1.48	1.53	2.1	1.96	2.67
	ATXN7L2	0.25	0.82	0.19	0.5	0.05	0.6	0.1	0.11	0.11	0.18	0.1	0.11
	ATXN7L3	4.05	6.88	4.6	5.71	2.95	4.71	2.31	2.23	1.88	2.75	2.32	3.69
	ATXN7L3B	15.39	22.7	15.87	22.26	12.58	22.69	10.3	10.79	8.03	10.82	11.14	10.98
	AUH	2.83	5.03	5.89	3.95	2.46	4.94	2.39	2.24	1.71	1.3	1.61	4.59
	AUNIP	0.39	0.84	0.2	0.56	0.17	0.34	0.12	0.07	0.15	0.19	0.07	0.16
	AUP1	50.12	64.8	68.97	88.49	39.4	80.03	35.7	29.59	37.15	31.89	36.24	36.22
	AURKA	0	0.81	0.03	0.08	0.03	0.11	0.13	0.2	0.03	0.15	0.1	0.06
	AURKAIP1	12.02	26.5	14.27	21.5	10.96	26.1	12.95	8.86	8.06	7.72	7.77	8.3
	AURKB	0	0.83	0.1	0.07	0.09	0.23	0.19	0.05	0	0.11	0.11	0
	AURKC	0.86	3.14	0.66	1.4	0.64	3.02	0.57	0.29	0.26	0.22	0.27	0.45
	AUTS2	0.64	0.91	0.38	1.01	0.51	1.06	0.21	0.48	0.24	0.18	0.36	0.49
	AVEN	3.06	8.04	5.11	7.83	3.93	7.54	4.27	3.9	3.06	2.77	3.32	3.02
	AVIL	0.05	0.28	0.04	0	0.02	0.09	0.06	0.02	0	0.03	0	0
	AVL9	1.98	2.56	1.73	2.84	1.45	2.62	1.44	1.43	0.53	1.33	1.52	1.31
	AVPR1A	0.25	0.79	0.34	0.32	0	0.25	0.26	0.23	0	0.03	0.07	0.21
	AVPR1B	0	0	0	0	0	0	0	0	0	0	0	0
	AVPR2	0	0	0	0.77	0.24	0.87	0	0	0	0	0.27	0.05
	AWAT1	0	0	0	0	0	0	0	0	0	0	0	0
	AWAT2	0	0	0	0	0	0	0	0	0	0	0	0
	AXDND1	0	0	0	0	0	0	0	0	0	0	0	0
	AXIN1	2.64	5.07	3.15	5.03	1.87	4.6	1.65	0.87	1.37	1.15	1.01	2.24
	AXIN2	0.29	0.38	0.18	0.41	0.06	0.21	0.06	0	0.05	0.02	0.05	0.06
	AXL	7.51	20.99	9.11	14.45	5.59	12.87	6.23	3.95	5.87	3.34	5.18	5.51
	AZI1	0.88	2.33	1.3	1.8	1.01	1.65	0.56	0.55	0.57	0.37	0.27	0.49
	AZI2	12.41	19.53	15.13	19.29	7.57	19.59	9.64	9.18	8.84	6.03	8.04	10.14
	AZIN1	24.02	28.04	20.89	31.25	24.33	25.78	16.92	22.54	20.33	20.66	23.65	27.67
	B3GALNT1	0.1	1.34	0.1	0.17	0.15	0.33	0.53	0.09	0.19	0.12	0.14	0.37
	B3GALNT2	1.15	3.25	2.17	2.64	0.99	2.71	1.4	0.99	0.8	0.97	1.37	1.35
	B3GALT1	0.96	0.05	0	0.47	0.56	1.07	0.01	0	0.63	0.23	1.8	0.22
	B3GALT2	0.07	0.33	0.24	0.13	0.16	0.32	0.09	0.09	0.12	0.05	0.18	0.03
	B3GALT4	8.9	18.11	13.97	11.37	5.46	16.33	8.5	4.89	8.22	5.28	7.44	8.21
	B3GALT5	0	0	0	0	0	0	0	0	0	0	0	0
	B3GALT6	0.15	1.55	0.6	1.03	0.47	0.8	0.46	0.34	0.07	0.21	0.06	0.29
	B3GALTL	0.93	3.08	1.85	2.02	1.41	2.13	1.59	1.33	0.92	0.98	1.47	0.7
	B3GAT1	0.16	0	0.08	0.1	0	0.1	0.09	0.15	0.08	0.17	0	0.25
	B3GAT2	0.5	0.99	0.56	0.85	0.44	0.38	0.44	0.16	0.47	0.11	0.21	0.26
	B3GAT3	7.91	17.1	10.37	17.22	6.77	16.07	5.05	4.53	7.06	4.54	5.33	4.33
	B3GNT1	1.76	2.7	1.96	2.55	1.08	2.54	1.08	0.84	1.05	0.84	1.17	1.13
	B3GNT2	1.14	5.13	1.39	1.45	0.77	1.79	1.15	0.61	0.5	0.41	0.46	1.01
	B3GNT3	0.11	1.09	0.29	0.44	0.09	0.83	0.29	0	0.21	0.14	0.09	0.25
	B3GNT4	0	0.05	0	0.06	0	0	0.05	0	0.09	0	0.08	0.09
	B3GNT5	0.13	0.7	0.15	0.26	0.22	0.29	0.1	0.11	0.09	0.05	0	0.2
	B3GNT6	0	0	0	0	0	0	0	0	0	0	0	0
	B3GNT7	0.08	0.89	0.27	0.43	0.14	0.26	0.11	0.05	0.07	0.04	0.13	0.08
	B3GNT9	0.97	3.08	1.41	2.16	1	2.61	0.75	0.64	0.52	0.53	0.7	0.66
	B3GNTL1	0.45	0.28	0.4	0.27	0.26	0.45	0.22	0.44	0.17	0.15	0.15	0.06
	B4GALNT1	0.83	3.2	1.53	3.37	0.46	3.05	1.03	0.54	1.37	0.49	0.39	0.3
	B4GALNT2	0	0	0	0.07	0	0.02	0	0	0	0	0	0
	B4GALNT3	2.76	6.29	2.82	8.26	4.39	8.93	2.88	3.65	2.02	3.19	1.9	2.82
	B4GALNT4	0.32	1.18	0.95	1.44	0.47	1.13	0.33	0.18	0.45	0.5	0.37	0.32
	B4GALT1	339.9	230.6	309.96	502.38	267.4	424.46	145.5	146.2	227.13	219.13	170.42	213.41
	B4GALT2	4.74	12.87	5.86	7.79	4.33	7.6	5.6	3.17	3.76	3.35	4.48	3.62
	B4GALT3	9.01	12.8	12.18	13.11	8.65	13.86	5.64	4.09	7.71	5.75	8.38	8.17
	B4GALT4	0.8	3.06	0.93	1.44	0.52	1.25	0.72	0.51	0.7	0.11	0.27	0.61
	B4GALT5	3.2	7.68	2.02	2.86	1.25	1.97	1.17	0.86	0.59	0.81	1.11	1.51
	B4GALT6	0.31	2.93	0.6	0.72	0.1	0.45	0.45	0.15	0.09	0.14	0.16	0.46
	B4GALT7	2.51	5.52	2.76	4.75	1.48	4.13	1.62	1.52	1.15	1.47	1.26	0.94
	B9D1	5.2	18.84	9.11	15.88	7.29	16.13	8.44	6	4.85	5.48	4.56	6.13
	B9D2	0.59	4.41	0.61	0.69	0.52	1.65	0.45	0.25	0.61	0.45	0.58	0.59
	BAALC	0.04	0	0	0.19	0.08	0	0.04	0	0	0	0.06	0.04
	BABAM1	9.88	27.19	14.65	14.64	6.38	18.77	8.55	6.19	7.39	4.92	7.11	7.8
	BAC5	2.8	1.05	1.79	0	0.47	2.92	0.45	0	0	0.49	0	0
	BAC7.5	3.52	0.34	1.37	0.09	0.22	1.14	0.14	0	0	0.14	0	0.2
	BACE1	1.11	4.25	1.99	1.96	1	2.21	1.08	1.11	0.8	0.62	0.77	1.21
	BACE2	0.62	6.89	1.59	2.03	0.59	2.26	1.69	0.91	0.62	0.62	0.79	0.84
	BACH1	3.4	6.36	4.27	5.03	2.94	5.13	1.95	2.11	1.6	2.34	2.64	2.88
	BACH2	0.22	0.2	0.09	0.18	0.06	0.08	0.04	0	0.02	0.14	0.03	0.27
	BAD	3.2	13.95	4.12	6.51	2.03	7.78	5.78	2.95	4.34	1.96	3.63	3.39
	BAG1	17.79	34.6	20.65	36.46	16.15	33.87	15.01	14.11	16.3	13.35	14.44	12.21
	BAG2	4.08	8.23	3.95	6.74	1.56	4.62	2.88	1.63	1.51	1.56	1.46	2.78
	BAG3	3.36	24.94	4.63	16.19	3.32	8.07	4.89	1.21	1.33	3.92	1.74	1.87
	BAG4	2.36	4.24	2.86	3.78	1.89	2.76	1.77	1.76	1.19	1.32	1.21	2.8
	BAG5	6.22	11.79	5.21	7.56	3.2	5.41	4.07	3.02	4.14	2.85	2.93	4.53
	BAHCC1	0.93	1.17	1.25	1.62	0.73	1.74	0.47	0.39	0.58	0.44	0.78	0.73
	BAHD1	3.18	6.23	3.3	4.89	1.81	3.66	1.61	1.23	2.27	1.32	1.26	2.75
	BAI1	0	0.13	0.04	0	0	0	0	0	0	0.03	0	0
	BAI2	0.05	0.32	0.08	0.12	0.09	0.12	0.1	0.03	0.03	0.04	0.11	0.07
	BAI3	0	0	0	0	0	0	0	0.02	0	0	0.01	0
	BAIAP2	7.41	10.44	10.25	15.23	5.13	11.2	4.66	5.24	4.5	4.7	4.2	9.17
	BAIAP2L1	4.57	12.51	3.19	10.44	3.5	7.45	3.1	2.35	4.02	2.71	2.7	3.76
	BAIAP2L2	0.05	0.05	0	0	0.1	0.06	0	0.04	0.04	0	0.04	0
	BAIAP3	1.06	1.46	1.06	2.37	0.61	2.73	0.64	0.71	0.76	0.47	0.82	0.74
	BAMBI	0.07	1.13	0.15	0.12	0.13	0.12	0.22	0.11	0.07	0.12	0.1	0.07
	BANF1	105.43	214.97	128.63	201.16	70.55	185.95	63.85	50.53	65.32	51.67	50.47	50.13
	BANF2	0	0	0	0	0	0	0	0	0	0	0	0
	BANK1	0.46	3.03	0.79	0.45	0.5	0.85	0.35	0.19	0.26	0.25	0.24	0.24
	BANP	8.64	10.79	7.73	10.46	5.9	10.88	3.65	3.09	6.28	3.61	3.77	3.47
	BAP1	6.73	12.84	7.9	9.61	5.6	8.56	4.77	4.38	4.66	4.48	4.55	6.09
	BARD1	0.1	0.28	0.22	0.2	0.23	0.1	0.02	0.04	0.02	0.04	0.03	0.08
	BARHL2	0	0	0	0	0	0	0	0	0	0	0	0
	BARX2	4.22	15.29	11.94	5.25	2.41	12.37	5.61	3.22	7.11	3.66	5.56	6.01
	BASP1	1.61	8.43	2.08	5.23	1.35	5.5	1.43	0.59	1.22	0.79	0.67	0.88
	BATF	0.45	3.5	1.78	0.64	0.48	2.12	0.29	0.1	0.37	0.35	0.23	0.39
	BATF2	0.16	0.59	0.3	0.17	0	0.16	0.2	0	0.12	0.22	0.21	0.38
	BATF3	2.26	17.66	4.99	5.4	1.63	7.18	4.92	2.16	6.13	1.49	3.09	1.06
	BAX	1.76	9.46	2.11	3.57	1.22	1.76	1.69	0.86	1.06	1.05	0.62	1.58
	BAZ1A	1.26	4.56	1.04	2.5	1.02	1.84	0.98	0.57	0.71	0.51	0.63	0.79
	BAZ1B	6.34	11.19	8.48	11.08	4.8	8.23	4.65	4.25	4.06	3.42	3.84	5.91
	BAZ2A	4.28	8.28	5.51	7.45	3.61	6.11	2.52	2.09	2.05	2.2	2.15	5.07
	BAZ2B	1.47	1.94	1.9	2.06	1.75	2.21	1.15	0.99	0.62	0.59	0.74	2.28
	BBC3	0.2	0.2	1.05	0.77	0	0.74	0.53	0	0	0	0.17	0.51
	BBIP1	3.66	19.49	10.24	13.86	4.77	16.82	5.01	4.89	7.06	1.76	5.05	5.41
	BBOX1	0	0	0	0	0	0	0	0	0	0	0	0
	BBS1	0.57	1.09	0.6	0.48	0.28	0.55	0.28	0.29	0.58	0.28	0.21	0.41
	BBS10	0.5	0.54	1.04	1.27	0.44	0.47	0.45	0.39	0.25	0.15	0.34	0.36
	BBS12	0.25	0.94	0.23	0.64	0.05	0.45	0.19	0.15	0.22	0.14	0.23	0.24
	BBS2	2.13	5.29	4.47	3.31	1.5	4.33	1.39	1.55	1.77	0.76	1.81	1.99
	BBS4	2.86	9.27	6.15	5.49	2.23	7.71	2.51	2.24	2.98	0.89	1.72	3.51
	BBS5	0.26	1.87	0.3	0.54	0.21	0.48	0.34	0.24	0.4	0.07	0.13	0.19
	BBS7	0.13	0.47	0.22	0.24	0.16	0.28	0.11	0.1	0.12	0.09	0.09	0.12
	BBS9	0.32	1.04	0.15	0.42	0.19	0.37	0.24	0.07	0.06	0.1	0.3	0.08
	BBX	4.24	6.98	4.89	6.51	3.32	5.09	3.15	2.92	1.43	2.08	2.9	3.26
	BCAN	0	0	0	0	0	0	0	0	0	0	0	0
	BCAP29	4.26	9.84	5.79	7.69	3.15	8.47	3.79	3.87	3.82	2.05	3.15	2.32
	BCAP31	81.26	153.68	86.14	160.62	69.16	172.49	89.56	72.03	90.77	74.17	84.42	55.36
	BCAR1	2.17	3.6	1.87	3.31	1.35	1.55	1.11	0.74	1.24	0.72	1.02	1.33
	BCAR3	1.35	2.11	2.25	2.43	0.83	2.84	0.73	0.62	0.67	0.56	0.8	0.66
	BCAS1	0.76	6.11	0.4	2.54	0.88	3.2	0.83	0.44	0.76	0.24	0.36	0.49
	BCAS2	6.45	19.26	10.18	14.57	6.48	13.57	6.9	6.73	7.73	3.04	6.59	6.12
	BCAS3	1.84	3.99	2.33	1.97	0.85	2.81	1.53	1.12	1.56	1.14	1.25	2.22
	BCAS4	0.74	3.89	0.7	0.95	0.54	2.05	0.72	0.4	0.76	0.13	0.47	0.25
	BCAT1	0.04	0.24	0.07	0.31	0.05	0.26	0	0.07	0.02	0.03	0.03	0.08
	BCAT2	9.36	15.17	31.95	53.97	23.83	66.22	13.04	8.79	16.99	19.2	9.94	9.72
	BCCIP	11.21	24.84	13.41	25.6	9.83	21.39	8.44	6.02	8.7	7.45	5.76	7.26
	BCDIN3	5.8	11.89	6.04	12.65	5.72	12.56	6.47	2.97	6.25	4.1	3.46	6.2
	BCDIN3D	1.18	1.74	1	1.01	0.76	0.81	0.71	0.86	0.79	0.55	0.55	0.39
	BCHE	0.11	0.07	0.05	0.03	0.02	0.22	0	0.04	0.04	0.06	0.02	0.07
	BCKDHA	4.52	8.17	6.73	7.22	7.26	10.43	6.17	5.92	4.59	5.38	4.29	3.34
	BCKDHB	3.82	6.28	4.53	5.3	4.92	6.39	3.96	3.98	3.17	3.02	4.62	3.69
	BCKDK	8.9	13.97	13.27	10.14	6.54	14.06	9.56	6.94	7.26	7.03	7.95	11.79
	BCL10	3.54	8.62	3.92	4.65	2.42	5.25	2.48	1.96	2.09	1.55	2.14	1.78
	BCL11A	0.02	0.76	0.26	0.25	0.13	0.27	0.23	0.02	0.07	0.17	0.15	0.08
	BCL11B	0.13	0	0.17	0.05	0.18	0.1	0.04	0.08	0	0.03	0	0.04
	BCL2	2.41	3.51	1.47	1.88	0.87	2.88	0.96	0.56	0.36	0.62	1.09	0.88
	BCL2A1	0.89	8.34	2.18	1.39	0.62	2.11	2.08	0.65	0.91	0.45	0.8	1.09
	BCL2L1	9.11	21.55	11.65	14.2	8	11.37	6.28	6.26	5.04	4.96	6.16	3.53
	BCL2L10	0	0	0	0	0	0	0	0	0	0	0	0
	BCL2L11	1.78	4.69	4.99	1.97	2.05	3.56	2.25	1.35	0.57	0.9	2.35	3.83
	BCL2L12	1.15	5.5	1.34	2.18	0.3	2.62	1.15	0.42	0.62	1.04	0.87	1.21
	BCL2L13	6.25	9.76	6.01	6.59	3.74	5.53	5.6	3.36	3.01	3.04	4.67	4.3
	BCL2L14	0.19	1.33	0.11	0.45	0.29	0.4	0.17	0	0.08	0.07	0.13	0.05
	BCL2L15	0.6	1.6	0.82	0.65	0.62	0.71	1.6	0.41	0.2	1.07	0.32	0.23
	BCL2L2	7.63	8.41	10.4	11.89	6.48	12.02	4.48	4.98	3.86	3.45	3.71	5.03
	BCL3	4.37	15.48	3.97	7.03	1.81	9.04	2.89	0.78	1.65	1.34	0.6	2.06
	BCL6	7.42	12.07	8.57	11.56	4.98	10.36	2.51	2.25	1.71	3	2.03	3.87
	BCL6B	2.3	4.72	1.6	2.06	1.09	1.51	0.69	0.86	0.91	0.95	1.12	1.15
	BCL7A	1.2	2.67	2.21	1.73	1.05	1.63	1	0.59	0.6	1.1	1.08	2.11
	BCL7B	3.57	8.55	4.85	7.69	5.15	7.18	4.58	2.14	5.35	3.17	3.61	5.34
	BCL7C	11.29	54.3	17.5	28.7	9.22	29.35	10.49	4.96	8.93	4.45	6.34	10.98
	BCL9	0.75	2.6	0.99	1.29	0.82	1.39	0.66	0.47	0.63	0.42	0.6	0.76
	BCL9L	5.98	8.8	6.53	14.67	6.33	9.38	4.12	2.87	3.95	3.63	3.47	9.01
	BCLAF1	7.25	13.35	9.06	9.55	5.82	11.07	5.73	5.85	2.69	3.45	4.76	6.67
	BCMO1	0.12	0	0.03	0	0.13	0	0.06	0.08	0	0.02	0.18	0.09
	BCNT	8.09	21.68	9.4	13.4	5.56	14.33	5.28	4.91	5.53	2.56	4.5	4.83
	BCO2	0.5	2.15	0.72	0.61	0.18	1.22	0.93	0.63	0.47	0.14	0.32	0.37
	BCOR	2.05	3.16	1.8	4.28	1.68	2.59	1.1	0.54	0.87	0.86	0.86	2.65
	BCORL1	1	1.55	1.07	2.15	0.88	1.65	0.65	0.4	0.64	0.62	0.46	1.14
	BDH1	16.27	15.74	17.2	36.45	31.55	23.25	11.15	17.82	25.73	19.33	17.78	19.06
	BDH2	2.93	10.13	3.42	4.28	2.2	4.52	2.86	2.04	1.43	1.22	1.57	1.37
	BDKRB1	0.04	0.73	0.04	0.1	0.04	0.19	0.28	0	0.14	0.03	0.03	0.08
	BDKRB2	0.42	1.38	0.39	0.43	0.48	0.7	0.39	0.29	0.43	0.09	0.24	0.13
	BDNF	0	0	0	0	0.04	0	0	0.04	0	0	0.03	0
	BDP1	1.42	2.46	1.74	2.18	1.58	2.21	1.09	1.11	0.58	0.6	0.87	1.98
	BEAN1	0.11	1.46	0.18	0.09	0.19	0.26	0.15	0.33	0.2	0.08	0	0.14
	BECN1	8.63	19.41	10.73	11.77	5.24	12.02	6.65	5.69	5.71	4.2	5.92	7.21
	BEND2	0	0	0	0	0	0	0	0	0	0	0	0
	BEND3	0.09	0.54	0.2	0.46	0.06	0.23	0.06	0.21	0.11	0.08	0.17	0.08
	BEND4	0	0	0	0	0	0	0	0	0	0	0	0
	BEND5	1.69	5.73	2.76	2.61	1.91	4.4	3.51	2.62	1.1	1.11	1.54	1.8
	BEND6	0.06	0.17	0.03	0.09	0.18	0.15	0.03	0	0.02	0	0	0
	BEND7	2.9	2.17	3.88	2.82	1.75	2.74	2.37	1.52	1.26	1.58	2.06	3.03
	BEST1	0	0	0	0	0.03	0	0	0	0.06	0	0	0
	BEST2	0	0	0	0	0	0	0	0	0	0	0	0
	BEST3	0.07	0.04	0.13	0.03	0.22	0.21	0.05	0.25	0.07	0.07	0.1	0.1
	BEST4	0	0	0	0.21	0	0.05	0	0.07	0	0.03	0.07	0.12
	BET1	4.57	10.84	6.36	8.88	3.95	12.53	5.6	4.61	4.12	4.15	4.26	3.61
	BET1L	6.61	10.87	9.31	13.12	4.01	10.56	3.24	2.61	4.15	2.58	3.21	4.4
	BEX2	15.18	16.48	12.96	20.26	11.73	24.86	8.17	6.65	9.55	5.59	11.16	7
	BEX4	0	1.2	0.34	0.55	0.12	1.18	0.11	0	0.1	0.31	0.18	0
	BFAR	6.8	15.61	8.31	9.39	6.13	11.4	5.92	4.04	5.32	3.85	4.48	11.09
	BFSP1	0	0.11	0.09	0.14	0.15	0	0	0	0.05	0.06	0.02	0.08
	BFSP2	0.2	4.57	0.39	0.66	0.22	1.43	0.32	0.06	0.16	0.07	0.2	0.24
	BGN	58.72	134.47	145.28	53.15	128.45	385	157.1	49.89	39.69	34.78	32.58	32.77
	BHLHB9	0.15	0.32	0.28	0.28	0.16	0.35	0.3	0.23	0.09	0.1	0.38	0.34
	BHLHE23	0	0	0	0	0	0	0	0	0	0	0	0
	BHLHE40	10.9	47.42	5.47	17.18	9.89	16.24	11.84	2.28	6.51	3.96	4.26	5.71
	BHLHE41	2.47	7.21	2.95	3.35	2.31	3.82	1.52	0.88	1.22	0.62	0.72	1.08
	BHMT	0	0	0	0	0	0	0	0	0	0	0	0
	BHMT2	0.09	0.12	0	0	0.09	0.11	0	0	0	0	0	0
	BICC1	0.59	2.97	1.28	1.97	0.52	1.33	0.34	0.23	0.18	0.03	0.19	0.43
	BICD1	0.02	0.29	0.06	0.21	0.09	0.1	0.19	0.04	0.02	0.01	0.1	0.04
	BICD2	3.23	7.35	2.91	5.49	2.4	6.32	1.95	1.51	1.74	1.36	1.63	2.56
	BID	16.71	28.81	26.46	29.91	11.43	31.9	13.12	11.72	12.35	7.83	9.08	9.82
	BIK	0.15	1.62	0.16	1.06	0	1.01	0.11	0	0.1	0.07	0.04	0
	BIN2	18.27	26.83	21.53	22.69	10.91	22.6	10.1	8.97	9.44	8.84	10.33	12.42
	BIN3	6.21	11.28	10.83	12.98	6.75	11.28	5.52	4.89	4.65	3.28	4.52	7.06
	BIRC2	2.51	5.44	2.71	4.52	2.09	4.33	1.71	1.55	1.36	1.03	1.44	2.38
	BIRC3	3.69	11.61	3.99	4.44	2.16	6.84	3	2.54	1.83	1.59	2.15	1.94
	BIRC5	0.06	1.88	0.07	0	0	0	0.54	0.27	0.06	0.23	0.14	0
	BIRC6	1.49	2.49	1.51	2.38	1.31	2.1	1.35	1.15	0.68	1.13	1.11	1.39
	BIRC7	0	0	0	0	0	0	0	0	0	0	0	0
	BIVM	1.6	4.66	1.77	3.09	0.78	2.25	1.23	0.97	1	0.71	0.82	1.52
	BLCAP	10.42	18.88	13.48	18.21	9.64	20.83	9.12	7.02	6.25	6.3	6.96	10.5
	BLK	0.11	0.81	0.23	0.14	0.18	0.24	0.17	0.05	0.03	0	0.09	0.08
	BLM	0.14	0.47	0.1	0.34	0.08	0.32	0.12	0.11	0.08	0.1	0.08	0.14
	BLMH	3.45	12.52	5.03	6.75	3.59	6.94	4.19	3.66	4.44	2.94	3.84	3.55
	BLNK	2.59	7.22	2.82	2.62	0.98	3.17	0.73	0.54	0.83	0.66	0.69	0.56
	BLOC1S1	14.34	30.03	16.03	22.11	10.69	24.19	11.92	9.43	10.77	7.48	9.8	9.76
	BLOC1S5	4.18	7.56	4.46	4.51	2.49	6.69	2.76	2.32	2.39	1.7	2.36	4.82
	BLOC1S6	5.78	6.02	4.6	7.02	4.19	6.86	2.85	3.57	2.26	2.06	2.75	3.08
	BLVRA	3.46	8.86	4.3	7.88	3.34	10.46	3.39	1.86	2.71	1.99	2.24	2.96
	BLVRB	11.03	26.92	13.78	19.48	10.08	25.14	9.06	7.36	7.09	7.74	6.86	4.77
	BLZF1	4.32	6.84	4.76	6.82	2.73	5.78	2.61	1.96	1.99	1.72	2.19	2.42
	BMF	3.22	6.61	6.52	3.96	2.34	6.35	2.78	1.56	1.82	1.82	1.64	7.28
	BMI1	5.66	8.85	5.5	7.74	2.85	6.47	2.29	1.63	2.39	1.8	2.24	2.94
	BMP1	0.97	6.36	1.91	1.6	1.81	2.89	2.43	2.17	1.54	1.51	1.33	1.31
	BMP10	0	0	0	0	0	0	0	0	0	0	0	0
	BMP15	0	0	0	0	0	0	0	0	0	0	0	0
	BMP2	0.3	1.39	0.48	0.55	0.04	0.53	0.15	0.13	0.08	0.11	0.18	0.23
	BMP2K	1.51	3.26	1.53	2.51	1.6	2.19	0.9	0.52	0.5	0.99	0.95	1
	BMP3	0.12	0.97	0.04	0.43	0	0.15	0	0.04	0	0.03	0.03	0.04
	BMP4	1.11	3.34	2.03	2.33	0.67	2.67	3.16	1.08	0.56	0.39	2.19	2.03
	BMP5	0.25	0.61	0.24	0.3	0.22	0.07	0.05	0.21	0.04	0.04	0.17	0.36
	BMP6	1.63	3.03	2.15	2.1	0.99	2.37	1.08	1.29	1	0.61	0.79	0.62
	BMP7	0.11	0.44	0.25	0.02	0	0.21	0.2	0.14	0.2	0.03	0.17	0.04
	BMPER	0.05	0.02	0.13	0.41	0.02	0.28	0.03	0	0.02	0.01	0.01	0.02
	BMPR1A	2.29	3.48	2.72	3.46	1.4	3.26	1.4	1.62	0.96	0.92	1.52	2.15
	BMPR2	2.59	4.5	2.99	3.26	1.99	1.89	1.63	1.84	0.74	1.29	2	2.94
	BMPR-IB	0	0	0.02	0.06	0	0.04	0	0	0	0	0	0
	BMS1	2.86	7	3.08	4.67	2.59	4.39	2.01	1.86	1.84	1.17	1.61	1.41
	BMX	0.16	0.37	0.49	0.47	0.28	0.28	0.24	0.24	0.43	0.09	0.31	0.1
	BNC1	0.01	0.01	0	0.02	0.04	0.04	0.02	0.01	0	0.01	0	0
	BNC2	0.35	1.1	0.45	0.57	0.07	0.42	0.28	0.16	0.13	0.04	0.16	0.16
	BNIP1	1.82	2.87	1.19	1.97	1.4	2.12	1.21	1.1	1.49	1.28	0.92	0.72
	BNIP2	1.23	3.82	1.65	2.6	0.96	2.45	0.76	0.71	0.75	0.3	0.51	0.7
	BNIP3L	18.99	52.16	25.18	34.37	14.95	37.89	17.37	12.55	12.75	9.32	11.25	20.45
	BNIPL	1.43	5.47	1.48	4.12	1.39	2.95	2.06	0.88	1.84	0.8	2.04	0.74
	BOC	1.59	6.92	3.4	4.98	2.99	4.47	1.61	1.28	1.43	1.61	1.68	1.3
	BOD1L1	2.16	3	2.68	4.01	1.89	3.21	1.4	1.29	1.17	1.02	1.3	2.51
	BOLA2	18.12	44.56	25.61	34.31	12.53	32	24.29	13.14	18.64	11.06	12.52	11.97
	BOLA3	5.1	10.74	2.55	7.43	4.68	8.8	7.52	5.79	4.91	3.17	3.02	1.95
	BOLL	0	0	0	0	0	0	0	0	0	0.05	0	0
	BOP1	1.19	2.69	1.13	2.85	0.8	3	1.42	0.91	1.01	0.83	0.57	0.5
	BORA	0.11	0.73	0.27	0.14	0.2	0.2	0.19	0	0.1	0.11	0.02	0.08
	BPGM	0.67	3.4	1.03	1.41	0.57	1.46	0.86	0.58	0.33	0.28	0.73	0.28
	BPHL	1.51	7.35	5.73	2.3	4.4	4.94	4.35	3.54	2.8	0.25	1.23	4.47
	BPI	0.03	0.12	0.06	0.93	0	0.39	0.88	0.16	0.33	0.24	0.27	0.49
	BPIFA1	0.11	0.05	0.27	0.14	0.17	0.58	0.11	0.1	0	0.26	0	0
	BPIFA3	0.06	0	0	0.23	0	0	0	0	0	0	0	0
	BPIFB2	0	0	0	0	0	0	0	0	0	0	0	0
	BPIFB3	0	0	0	0	0	0	0	0	0	0	0	0
	BPIFB4	0	0	0	0	0	0	0	0	0	0	0	0
	BPIFB6	0	0	0	0	0	0	0	0	0	0	0	0
	BPIFC	0.13	0.08	0.19	0.03	0	0.41	0.16	0.09	0.19	0.04	0.04	0.03
	BPNT1	4.25	13.51	10.35	13.85	3.82	12.34	8.04	5.58	5.56	3.66	7.64	23.11
	BPTF	2.65	5.06	3.44	4.75	2.68	4.19	1.69	1.87	1.15	1.42	1.77	2.62
	BRAF	1.02	1.73	1.12	1.8	0.72	1.29	0.75	0.67	0.49	0.56	0.47	1.23
	BRAP	1.63	3.84	2.28	2.68	1.35	3.31	1.97	1.47	1.08	1.03	1.13	1.75
	BRAT1	0.39	0.31	0.56	0.69	0.67	0.66	0.57	0.36	0.73	0.71	0.77	1.24
	BRCA1	0.05	0.53	0.13	0.16	0.03	0.19	0.18	0.09	0.04	0.13	0.05	0.04
	BRCA2	0.03	0.25	0.04	0	0.04	0.05	0.05	0	0	0	0.01	0.02
	BRCC3	3.33	4.61	3.03	4.67	2.16	3.35	1.32	1.3	1.37	1.09	1.45	2.24
	BRD1	1.49	2.01	1.39	2.64	0.9	1.61	0.74	0.65	0.78	0.84	0.69	1.48
	BRD2	35.43	59.82	38.94	52.36	27.17	54.98	23.75	15.68	21.12	16.04	19.91	28.23
	BRD3	1.09	2.7	1.36	1.96	0.83	2.8	0.92	0.68	0.62	0.35	0.49	1.31
	BRD7	13.54	26.62	14.73	16.92	8.87	18.43	8.07	7.47	7.77	5.27	7.42	9.94
	BRD8	4.45	11.36	9.27	6.6	4.16	7.74	6.7	3.91	3.57	2.87	4.57	10.23
	BRD9	3.84	6.86	4.27	5.62	3.38	5.94	2.8	2.78	3.47	2.03	2.75	2.64
	BRDT	0	0	0	0	0	0	0	0	0	0	0	0
	BRE	8.54	13.62	9.16	10.06	5.69	9.79	6.11	6.47	5.54	5.34	5.5	5.6
	BRF2	1.29	2.17	1.74	2.43	1.15	2.5	0.62	0.67	0.58	0.55	0.87	1.06
	BRI3	42.54	100.44	55.38	77.79	26.41	70.59	25.33	16.25	29.39	14.75	25.46	36.59
	BRI3BP	0.72	1.85	0.87	1.69	0.5	1.41	0.9	0.55	0.26	0.62	0.64	0.91
	BRICD5	0	0.14	0	0	0.08	0.09	0	0.18	0.06	0	0.05	0.21
	BRINP1	0	0	0	0	0	0	0	0	0	0	0.08	0
	BRINP2	0.06	0.06	0.04	0.24	0	0.18	0.09	0.11	0	0	0.04	0.04
	BRINP3	0	0	0	0	0	0	0	0	0	0	0	0
	BRIP1	0.12	0.65	0.14	0.14	0.07	0.37	0.11	0.06	0	0.09	0.11	0.04
	BRIX1	5.5	11.83	7.14	8.52	3.37	9.76	3.86	3.14	3.59	1.36	2.33	3.56
	BRMS1	5.34	13.21	8.13	10.06	4.62	11.41	5.3	3.75	5.74	3.45	4.42	3.79
	BRMS1L	0.91	2.16	1.43	1.22	0.72	1.44	0.93	0.54	0.37	0.39	0.58	0.62
	BROWN	0	0	0	0	0	0	0	0	0	0	0	0
	BROX	10.93	19.23	14.31	19.73	9.84	20.03	8.33	7.13	6.57	5.97	7.11	11.79
	BRPF1	2.7	3.85	2.56	4.17	2.04	3.02	1.58	0.95	1.31	1.38	0.93	1.88
	BRPF3	3.19	3.5	3.96	2.95	2.26	3.44	3.1	2.15	2.09	2.26	2.12	5.29
	BRS3	0	0	0	0	0	0	0	0	0	0	0.06	0
	BRSK1	0.04	0.15	0.04	0.19	0	0.04	0	0.03	0.03	0	0	0
	BRWD1	1.45	2.54	1.72	2.35	1.16	2.34	0.65	0.59	0.48	0.59	0.64	1.18
	BRWD3	0.58	0.79	0.83	1.01	0.85	0.69	0.48	0.45	0.16	0.44	0.45	0.67
	BSCL2	8.07	10.47	7.28	8.52	5.59	11.31	10.09	7.63	10.09	8.91	9.36	5.13
	BSDC1	10.72	16.46	17.21	15.12	10.39	16.52	13.43	8.35	9.64	7.54	8.22	15.48
	BSG	150.85	263.41	163.06	338.14	172.84	307.92	195.22	152.82	159.01	160.85	136.59	96.88
	BSN	0.01	0	0.02	0.01	0	0.05	0.01	0	0	0.01	0.02	0
	BSND	0	0.06	0	0.04	0	0	0	0	0	0	0	0
	BSPH1	0	0	0	0	0	0	0	0	0	0	0	0
	BSPRY	4.12	6.25	3.78	9.33	4.53	5.96	3.64	2.61	3.17	4.69	2.69	3.49
	BST1	0.93	7.57	0.45	1.1	0.59	1.05	0.69	0.5	0.36	0.31	0.27	0.55
	BSX	0	0	0	0	0	0	0	0	0	0	0	0
	BTAF1	1.2	2.27	1.4	2.38	0.85	1.91	0.95	0.58	0.67	0.51	0.6	1.02
	BTBD1	2.62	5.83	2.94	3.64	1.41	3.69	2.39	1.58	1.68	0.88	1.36	1.48
	BTBD10	1.23	3.44	1.62	1.86	0.93	2.59	1.01	1.19	0.62	0.37	0.59	1.25
	BTBD16	0	0	0	0.05	0.08	0	0	0	0	0	0	0
	BTBD17	0	0	0	0	0	0	0	0	0	0	0	0
	BTBD18	0	0	0	0.03	0	0	0	0	0	0	0	0.02
	BTBD19	0.15	1.04	0.66	0.24	0.16	0.19	0.47	0.03	0.43	0.13	0.25	0.15
	BTBD2	15.77	37.76	28.86	23.62	11.56	33.27	10.99	8.34	12.12	8.2	9.86	15.06
	BTBD3	0.63	1.83	0.72	0.98	0.59	0.86	0.54	0.34	0.32	0.26	0.34	0.82
	BTBD6	4.28	7.86	4.46	7.38	3.69	3.77	3.91	2.31	4.61	2.76	2.82	4.9
	BTBD7	1.3	3.35	1.59	2.01	1.04	1.98	1.09	0.63	0.55	0.64	0.69	1.56
	BTBD8	0.44	0.6	0.7	0.55	0.12	0.63	0.11	0.21	0.21	0.05	0.15	0.4
	BTBD9	2.02	4.14	2.63	2.93	1.89	2.58	1.46	1.22	1.42	1.65	1.53	1.89
	BTC	0.93	1.93	1.05	2.44	1.15	1.54	0.49	0.81	0.79	0.62	0.74	0.56
	BTD	3.45	9.5	3.36	3.14	2.56	4.99	4.3	4.4	6.85	2.76	3	3.92
	BTF3	138.63	258.28	175.64	179.32	72.07	198.98	65.84	70.04	72.52	40.7	72.54	82.75
	BTF3L4	6.63	19.58	12.18	11.18	6.35	14.13	5	5.35	4.97	3.21	6.76	7.03
	BTG1	53.1	150.19	143.22	51.69	45.81	121.76	53.16	27.01	21.41	13.37	23.83	38.52
	BTG2	0.6	3.01	2.08	3.34	2.58	3.55	0.94	0.41	0.63	0.74	0.56	0.75
	BTG3	2.62	6.21	3.67	4.87	2.02	4.37	1.62	1.42	1.15	0.99	1.76	1.31
	BTG4	0	0	0	0	0	0	0	0	0	0	0	0
	BTK	0.95	5.58	1	0.94	0.63	1.1	0.45	0.11	0.43	0.25	0.29	0.18
	BTLA	0	0.08	0.05	0.17	0	0.11	0.05	0	0	0	0.07	0
	BTN1A1	2156.95	969.42	2184.4	3249.32	1540.5	3056.69	1323.1	1671.55	1514.01	1515.98	1303.23	1176.47
	BTN2A1	0.1	0.87	0.35	0	0.2	0.26	0.11	0.05	0.1	0.22	0.17	0.08
	BTN3A3	0	0	0.08	0	0.04	0.09	0	0	0	0	0	0
	BTNL9	4.93	3.59	6.82	5.15	5.84	5.73	4.23	2.96	2.79	2.89	3.42	4.83
	BTRC	1.76	3.88	2.4	3.54	1.4	3.05	1.37	0.93	0.96	1.01	1.52	2.08
	BUB1	0.13	0.2	0.06	0.02	0.02	0.07	0.11	0.08	0.06	0.04	0.04	0.01
	BUB1B	0.07	0.73	0.07	0.07	0.06	0.16	0.12	0.19	0.16	0.13	0.04	0.04
	BUB3	7.34	15.36	7.03	13.23	4.6	9.55	4.78	4.62	6.21	5.49	5.22	6.4
	BUD13	2.4	5.33	5.19	2.86	2.03	2.9	3.43	1.96	1.77	1.73	3.01	4.75
	BUD31	13.81	20.3	17.72	17.93	11.11	21.6	8.38	8.03	8.77	7.64	7.5	6.61
	BVES	0	0	0	0	0	0	0	0	0	0	0	0
	BYSL	1.89	5.6	2.03	4.32	1.6	2.46	1.39	1.47	1.26	1.69	1.32	0.69
	BZRAP1	0.01	0.09	0.04	0.07	0.03	0.28	0.09	0.07	0.04	0	0.02	0.01
	BZW1	17.91	60.94	17.87	33.22	12.36	29.44	16.06	14.88	8.88	9.35	11.06	11.86
	BZW2	41.78	35.79	50.89	41.91	23.44	42.38	26.13	22.13	21.15	18.54	20.68	39.99
	C10H14orf105	0	0	0	0	0	0	0	0	0	0	0	0
	C10H14orf119	5.33	12.13	6.7	7.93	4.31	8.55	4.62	3.45	3.2	2.7	3.79	5.61
	C10H14orf164	2.1	3.41	1.83	2.78	1.44	2.64	1.26	1	1.12	1.25	1.11	1.18
	C10H14orf166	35.67	92.86	56.56	55.41	22.62	65.81	30.25	28.89	25.78	14.86	29.1	24.39
	C10H14orf166B	0	0	0	0	0	0	0	0	0	0	0	0
	C10H14orf169	1.12	2.49	1.47	2.02	0.68	2.24	0.76	0.72	1.28	0.66	0.86	0.63
	C10H14orf37	0.28	4.04	0.58	0.75	0.2	0.52	0.17	0.11	0.11	0.17	0.15	0.16
	C10H14orf39	0	0	0	0	0	0	0	0	0	0	0	0
	C10H14orf93	1.12	2.78	2.56	1.38	1	1.74	1.22	1.2	1.06	0.82	1.22	1.28
	C10H15orf41	0.53	1.64	0.93	0.52	0.64	0.99	0.62	0.4	0.47	0.48	0.36	0.53
	C10H15orf43	0	0	0	0	0	0	0	0	0	0	0	0
	C10H15orf48	0	7.13	0.84	1.04	0.53	0.89	0.94	0.15	0.31	0.4	0.14	0
	C10H15orf52	0.43	1.88	0.58	0.79	0.21	0.91	0.6	0.26	0.27	0.24	0.31	0.51
	C10H15orf56	0	0	0	0	0	1.36	0	0	0.27	0	0	0
	C10H15orf59	0.11	0.22	0	0.27	0.06	0.26	0.34	0.05	0.15	0	0.04	0.16
	C10H15orf60	0	0	0	0	0	0	0	0	0.07	0	0	0
	C11H2orf40	0.51	0.41	1.37	0.26	0.78	0.99	0.54	1.33	0.87	0.29	1.37	0.83
	C11H2orf42	1.05	1.37	0.74	1.71	0.57	1.04	0.46	0.56	0.64	0.65	0.61	0.63
	C11H2orf43	1.76	3.71	1.39	2.54	1.62	2.45	1.74	1.48	1.27	1.08	1.51	1.24
	C11H2orf44	0.3	0.99	0.31	0.52	0.37	0.41	0.25	0.17	0.09	0.11	0.14	0.13
	C11H2orf49	2.07	3.73	3.22	3.62	1.34	3.82	1.25	0.91	1.36	1.08	0.83	1.14
	C11H2orf50	0	0	0	0	0	0.32	0	0	0	0	0	0
	C11H2orf53	0	0	0	0	0	0	0	0	0	0	0	0
	C11H2orf61	0	0	0	0	0	0	0	0	0	0	0	0
	C11H2orf68	8.14	9.02	9.53	8.55	5.09	7.99	5.06	4.28	3.47	4.36	5.6	9.4
	C11H2orf70	0	0	0	0	0	0	0	0	0	0	0	0
	C11H2orf71	0	0	0	0	0	0	0	0	0	0	0	0
	C11H2orf73	0.06	0	0	0	0.06	0	0	0	0	0	0	0
	C11H2orf74	0	0	0	0	0	0	0	0	0	0	0	0
	C11H2orf78	0	0	0	0	0	0	0	0	0	0	0	0
	C11H2orf81	0	0.17	0	0	0.07	0.17	0.07	0	0	0.02	0	0.07
	C11H9orf114	2.03	6.37	4.5	6.92	1.65	4.84	1.7	1.2	2.69	1.01	1.17	2.14
	C11H9orf117	0	0	0	0.04	0.1	0	0.06	0	0.06	0	0	0
	C11H9orf171	0	0.03	0	0	0	0	0	0	0	0.02	0	0.03
	C11H9orf50	0	0	0	0.05	0	0	0.17	0.11	0	0	0.03	0.04
	C11H9orf78	13.38	25.13	18.25	18.67	10	22.5	13.26	9.42	7.9	8.47	9.06	10.35
	C11H9orf9	0	0.07	0.07	0	0.04	0	0.04	0	0	0.1	0	0.03
	C11H9orf96	0.7	1.51	1.02	2.12	0.41	1.98	0.61	0.49	0.52	0.39	0.34	0.29
	C13H10orf112	0	0	0	0	0	0	0	0	0	0	0	0
	C13H10orf113	0	0	0	0	0	0	0	0	0	0	0	0.13
	C13H20orf112	2.62	7.67	3.72	5.67	2.75	4.02	2.73	1.54	0.63	2.27	1.44	3.04
	C13H20orf141	0	0	0	0	0	0	0	0	0	0	0	0
	C13H20orf194	0.97	1.1	0.88	1.03	0.73	1.04	0.43	0.44	0.26	0.42	0.49	0.68
	C13H20orf195	0	0	0	0	0	0	0	0	0	0	0	0
	C13H20orf196	0.44	2.2	0.71	0.69	0.67	0.83	0.83	0.52	0.17	0.38	0.5	0.49
	C13H20orf202	0	0	0	0	0	0	0	0	0	0	0	0
	C13H20orf203	0	0	0	0	0	0	0	0	0	0	0	0
	C13H20orf24	61.69	64.95	63.64	87.58	43.96	77.26	42.89	47.71	36.86	42.43	43.74	40.69
	C13H20orf26	0.01	0.14	0.01	0.05	0	0.1	0.01	0.04	0.04	0	0	0.04
	C13H20orf27	16.55	37.28	27.95	34.97	20.52	43.17	23.18	18.1	16.08	19.34	17.91	17.88
	C13H20orf85	0	0	0	0	0	0	0	0	0	0	0	0
	C13H20orf96	0.1	0.25	0.06	0.27	0.04	0.13	0.07	0.06	0.1	0.02	0.14	0.21
	C14H6orf57	5.66	10.24	8.4	7.86	6.37	10.71	7.23	3.9	5	4.15	4.83	4.94
	C14H8orf22	0.04	0.05	0.05	0	0	0.08	0.09	0.02	0.02	0	0.02	0.02
	C14H8orf33	2.47	7.04	3.73	5.74	2.5	5.15	2.15	2.97	2.19	1.51	2.16	2.05
	C14H8orf34	0	0.02	0	0	0	0.06	0.02	0.02	0	0.02	0	0.09
	C14H8orf37	0.4	1.15	0.27	0.43	0.25	1.03	0.38	0.3	0.06	0.07	0.08	0.27
	C14H8orf46	0.39	0.5	0.84	0.67	0.63	0.93	0.48	0.76	0.26	0.64	1.65	0.71
	C14H8orf47	0	0.08	0.08	0.03	0	0	0.05	0.02	0.05	0	0	0.08
	C14H8orf59	15.91	41.77	26.72	36.73	16.45	38.61	15.87	12.9	11.87	6.46	10.38	14.41
	C14H8orf76	0.74	1.27	0.89	0.91	0.59	1.62	1.14	0.47	0.42	0.45	0.64	0.51
	C14H8orf82	1.97	3.75	3.52	3.49	2.03	5.72	1.39	1.53	2.18	2.33	1.01	2.45
	C15H11orf1	0.17	0.12	0.12	0.07	0.19	0.21	0.24	0.05	0.11	0.16	0.29	0.63
	C15H11orf16	0	0.08	0	0.03	0	0	0	0	0	0.02	0	0
	C15H11orf30	1.66	2.94	2.08	2.65	1.6	2.19	1.21	0.89	0.32	0.67	0.75	1.67
	C15H11orf34	2.66	2.93	3.71	9.48	3.32	8.02	6.78	1.7	4.23	2.08	0.15	0.52
	C15H11orf42	0.36	0.9	0.57	0.71	0.28	0.77	0.18	0.09	0.14	0.06	0.3	0.3
	C15H11orf49	0.84	4.22	1.3	1.91	0.69	2.9	0.87	0.52	0.79	0.33	0.53	0.37
	C15H11orf52	1.03	1.16	1.89	1.77	0.68	3.09	0.84	1.27	0.54	0.65	0.77	1.26
	C15H11orf53	0	0	0.11	0	0	0	0	0	0	0	0	0
	C15H11orf57	3.2	5.81	4.18	5.25	2.26	5.14	1.95	1.98	1.55	1.47	1.42	2.81
	C15H11orf58	7.57	17.5	9.35	11.68	5.62	11.12	5.7	4.23	3.53	2.2	3.9	5.36
	C15H11orf63	0	0	0	0	0	0	0	0	0	0	0	0
	C15H11orf65	0	0.2	0.05	0.12	0	0.06	0.05	0	0	0.07	0.2	0.1
	C15H11orf70	0	0	0	0	0	0.05	0	0	0.04	0	0	0.04
	C15H11orf71	1.87	3.5	2.08	2.57	1.72	6.54	3.35	2.11	1.96	2.29	2.72	2.3
	C15H11orf74	11.96	18.52	16.79	19.69	9.17	22.52	8.08	5.88	5.22	4.4	7.32	7.85
	C15H11orf87	0	0	0	0	0	0	0	0	0	0	0	0
	C15H11orf88	0	0	0	0	0	0	0	0	0	0	0	0
	C15H11orf91	0	0	0	0	0	0	0	0	0	0	0	0
	C15H11orf94	0	0	0	0	0	0	0	0	0	0	0	0
	C15H11orf96	1.66	16.11	2.25	3.16	1.09	5	0.71	0.94	0.47	0.36	0.56	0.34
	C16H1orf100	0	0	0	0	0	0	0	0	0.1	0	0	0
	C16H1orf101	0	0	0	0	0	0	0	0	0	0	0	0
	C16H1orf105	0.52	0.71	1.96	1.33	1.18	1.2	0.67	1.54	3.38	1.22	3.27	2.31
	C16H1orf106	0.08	0.63	0.04	0.28	0.13	0.67	0.17	0.02	0.15	0.18	0.13	0.18
	C16H1orf112	0.48	0.72	0.46	0.6	0.14	0.23	0.23	0.19	0.09	0.14	0.18	0.18
	C16H1orf116	1.08	3.8	1.04	3.43	1.57	2.11	0.97	0.57	1.11	0.77	0.61	0.55
	C16H1orf158	0	0.05	0	0	0	0	0	0	0	0	0	0
	C16H1orf159	0.71	1.4	0.81	0.91	0.34	1.01	0.54	0.5	0.53	0.37	0.56	0.51
	C16H1orf174	4.82	11.14	8.67	7.8	3.9	8.15	6.04	4.22	5.9	2.72	3.91	3.65
	C16H1orf186	0.11	0.53	0.11	0	0	0.2	0.17	0	0.05	0.04	0.22	0.05
	C16H1orf21	36.98	50.56	43.55	26.58	17.89	42.09	19.58	21.23	25.88	12.79	31.62	26.74
	C16H1orf227	0	0	0	0	0	0	0	0	0	0	0	0
	C16H1orf27	2.14	4.09	2.88	3.75	2.24	4.4	2.51	1.85	1.99	1.17	1.44	2.32
	C16H1orf53	4.57	6.67	4.89	6.16	4.38	3.18	4.57	5.06	2.63	2.87	3.5	3.4
	C16H1orf65	0	0	0	0	0	0	0	0	0	0	0	0
	C16H1orf74	0.91	2.17	1.07	1.31	0.24	1.81	1	0.62	0.75	0.52	0.37	0.5
	C16H1orf95	6.78	5.7	3.48	4.55	4.35	9.36	3.15	4.44	4.42	2.83	4.04	2.31
	C17H12orf43	2.21	6.06	3.36	3.46	1.6	2.92	1.51	1.3	1.7	0.95	1.63	0.69
	C17H12orf49	2.8	5.08	3.34	5.28	2.68	5.98	2.15	2.31	2.68	2.52	1.89	2.62
	C17H12orf52	1.69	3.04	1.98	3.77	1.56	3.74	0.87	1.06	0.89	0.94	0.75	0.65
	C17H12orf65	5.63	10.58	5.16	5.44	4.09	8.27	4.35	4.07	4.17	2.78	3.64	2.94
	C17H22orf15	0.7	1.11	0.57	0.32	0.47	1.03	0.4	0.2	0.57	0.23	0.46	0.11
	C17H22orf31	0	0	0	0.13	0	0	0	0	0	0	0	0
	C17H4orf29	0.19	0.42	0.49	0.61	0.51	0.63	0.33	0.38	0.15	0.11	0.16	0.92
	C17H4orf33	2.04	2.52	2.17	3.05	2.12	3.44	2.6	2.1	1.95	1.52	1.79	1.37
	C17H4orf45	0	0	0	0	0	0	0	0	0	0	0	0
	C17H4orf46	0.1	0.42	0.21	1.02	0.22	0.38	0	0.19	0.2	0.15	0.32	0.17
	C17H4orf51	0	0	0	0	0	0	0	0	0	0	0	0
	C18H16orf46	0.48	2.38	1.42	1.41	1.48	1.16	0.66	0.33	0.63	0.47	0.57	1.35
	C18H16orf47	0	0	0	0	0	0	0	0	0	0	0	0
	C18H16orf70	1.59	2.68	1.71	2.62	1	2.14	1.17	0.82	0.83	1.03	0.89	1.02
	C18H16orf74	1.98	3.78	1.97	4.83	1.32	4.01	1.61	0.33	0.94	0.7	0.38	0.85
	C18H16orf78	0	0	0	0	0	0	0	0	0	0	0	0
	C18H16orf80	3.52	9.22	3.96	5.1	2.38	5.26	1.99	1.62	2.5	1.83	1.84	2.38
	C18H16orf86	0	0	0	0	0	0	0	0	0	0	0	0
	C18H19orf12	2.07	5.96	2.31	3.41	1.41	4.68	1.82	0.76	1.38	1.27	0.9	1.76
	C18H19orf18	0	0	0	0	0	0	0	0.06	0.06	0	0	0
	C18H19orf33	1.44	7.85	4.33	5.28	0.18	3.28	2.39	1.66	0.61	0.34	0.95	0.82
	C18H19orf40	3.19	7.2	5.27	7.08	7.79	10.18	6.16	3.26	3.65	2.82	3.09	3.35
	C18H19orf47	1.03	1.09	0.97	1.9	0.58	1.43	0.66	0.74	0.85	0.47	0.41	1.66
	C18H19orf54	4.25	2.71	2.95	4	4.34	6.76	2.93	4.05	3.26	4.01	3.46	3.12
	C18H19orf55	0.12	0.28	0.12	0.15	0	0.15	0.04	0.04	0.07	0.06	0.13	0.2
	C18H19orf68	0.2	0	0.2	0.04	0.14	0.12	0	0.06	0.03	0.02	0.08	0
	C18H19orf73	0	0	0	0	0	0	0	0	0	0	0	0
	C18H19orf81	0	0	0	0	0	0	0	0	0	0	0	0
	C19H17orf100	0	0.11	0	0.55	0	0.13	0.11	0	0	0.08	0	0
	C19H17orf104	0	0.04	0	0	0	0	0.04	0	0	0	0.02	0.02
	C19H17orf105	0	0	0	0	0	0	0	0	0	0	0	0
	C19H17orf47	0	0	0	0	0	0	0	0	0	0	0	0
	C19H17orf49	6.83	27.63	10.82	12.38	5.79	18.92	5.3	3.63	6.17	4	3.55	5.86
	C19H17orf53	0.05	0	0.08	0	0	0	0.03	0	0	0.02	0	0
	C19H17orf58	0.37	1.04	0.47	0.61	0.28	1.02	0.74	0.32	0.46	0.1	0.36	0.49
	C19H17orf59	1.83	5.26	2.86	4.28	1.64	4.43	1.5	0.78	1.52	1	0.89	1.36
	C19H17orf62	5.26	14.7	7.9	12.35	3.51	10.65	5.95	4.03	4.24	3.9	5.43	4.22
	C19H17orf66	0	0	0	0	0	0	0	0	0	0	0	0
	C19H17orf67	0	3.18	0	0	0	0	0.08	0	0	0	0	0
	C19H17orf70	0.98	2.12	1.16	1.95	0.48	1.63	0.93	0.7	0.7	0.75	0.96	1.65
	C19H17orf72	0.42	1.69	0.65	0.2	0.34	1.03	0.71	0.19	0.15	0.07	0.35	0.42
	C19H17orf74	0	0.07	0	0	0	0	0	0	0	0	0.03	0
	C19H17orf75	1.9	4.16	1.96	1.82	1.93	2.11	1.09	1.53	0.56	0.86	0.9	0.93
	C19H17orf78	0	0	0	0	0	0	0	0	0	0	0	0
	C19H17orf80	1.09	1.8	1.31	1.76	0.59	1.7	0.37	0.43	0.4	0.68	0.63	0.82
	C19H17orf85	3.33	6.3	4.58	4.14	2.55	4.8	2.21	1.78	1.38	1.93	1.3	2.45
	C19H17orf97	0.14	1.03	0.07	0.17	0	0.08	0.07	0.19	0.38	0.14	0.28	0.27
	C19H17orf98	0	0	0.13	0	0	0	0	0	0.36	0	0	0
	C1D	3.54	6.29	3.82	6.32	3.01	8.51	2.57	2.75	2.49	1.16	1.95	2.15
	C1GALT1	3.01	3.78	2.85	2.49	2.45	2.69	2.79	1.66	1.51	0.9	0.9	1.93
	C1H21orf2	1.03	2.89	2.02	2.03	0.72	2.08	1.48	0.94	1.77	0.52	0.72	1.18
	C1H21orf33	9.67	29.06	13.42	18.08	9.9	22.86	9.75	7.21	6.85	5.55	8.35	7.1
	C1H21orf58	0	0	0	0	0	0.28	0	0	0	0	0	0
	C1H21orf59	7.76	20.85	9	11.22	5.89	11.44	4.81	3.49	7.85	3.16	4	5.61
	C1H21orf62	0	0.36	0.09	0.12	0.13	0.61	0	0.07	0.34	0	0.04	0
	C1H21orf91	1.24	3.08	1.03	2.12	0.97	1.21	1	1.25	0.55	0.27	0.43	0.57
	C1H3orf17	0.8	3.18	0.83	1.42	0.93	1.24	0.52	0.26	0.32	0.22	0.28	0.78
	C1H3orf30	0	0	0	0	0	0	0	0	0	0	0	0
	C1H3orf33	0.06	0.51	0	0.43	0.12	0.41	0.18	0.2	0.05	0.04	0.19	0.06
	C1H3orf38	1.95	3.83	2.89	2.3	1.37	2.82	1.09	1.18	0.69	0.78	1.28	1.59
	C1H3orf43	0	0	0	0	0	0	0	0.08	0	0	0	0
	C1H3orf52	0.16	1.4	0.17	0.42	0.35	0.8	0.52	0.08	0.23	0.06	0	0.08
	C1H3orf58	1.76	2.08	2.4	2.68	0.8	1.78	0.55	1.01	0.82	0.33	0.63	0.86
	C1H3orf70	1.64	1.36	1.65	1.59	1.06	1.57	1.94	1.71	0.99	0.61	1.17	2.2
	C1QA	20.87	116.51	42.09	34.76	13.61	46.32	34.89	8.95	18.05	11.49	12.88	12.75
	C1QB	46.32	254	89.31	66.52	28.38	84.03	51.77	17.22	36.12	19.98	21.66	21.79
	C1QBP	9.53	17.84	10.42	15.53	7.78	13.64	6.81	5.16	4.17	4.75	5.28	3.82
	C1QC	19.01	90.36	27.53	28.59	12.06	38.22	22.33	8.24	15.91	9.26	8.12	9.64
	C1QL1	0	0.12	0	0	0.12	0	0	0	0	0	0	0
	C1QL2	0	0	0	0	0	0	0	0	0	0	0	0
	C1QL3	0.04	0	0.12	0	0	0.05	0.04	0	0	0	0	0.15
	C1QL4	0	0	0	0	0	0	0	0	0	0	0	0
	C1QTNF1	1.76	9.56	2.12	2.96	0.89	2.34	5.6	3.79	1.7	1.65	1.9	2.13
	C1QTNF2	0.25	1.34	0.36	0.52	0.49	0.74	0.84	0.79	0.29	0.07	0.37	0.4
	C1QTNF3	0.11	1.44	0	0.14	0.06	0.07	0.38	0.43	0.03	0.04	0.32	0.28
	C1QTNF5	2.32	19.94	2.33	3.34	1.3	5.17	2.45	1.3	1.07	1.24	0.88	1.35
	C1QTNF6	0.46	5.13	0.25	0.33	0.3	0.64	0.73	0.98	0.34	0.32	0.33	1.11
	C1QTNF7	1.9	6.92	2.07	2.92	0.75	3.34	0.88	1.26	0.42	0.35	0.83	0.9
	C1R	12.19	149.12	31.11	26.36	9.45	47	14.06	8.69	9.33	7.5	6.81	9.12
	C1RL	1.09	2.75	0.86	1.07	1.04	2.69	2.06	0.68	0.04	0.64	0.69	0.39
	C1S	5.35	66.46	12.95	13.44	4.9	19.95	7.85	3.81	4.83	3.01	4.38	4.69
	C2	0.42	6.95	1.4	1.09	0.52	1.35	2.89	0.35	0.53	0.39	0.48	0.39
	C20H5orf22	1.27	2.15	1.75	1.73	1.05	2.01	0.89	0.98	0.38	0.7	0.8	0.88
	C20H5orf28	1.48	1.25	0.93	2.19	0.67	2.18	1.21	0.97	0.66	0.87	0.73	1.13
	C20H5orf34	0.09	0.54	0.13	0.2	0.22	0.37	0.16	0.15	0.12	0.07	0	0.03
	C20H5orf42	0.25	0.5	0.35	0.37	0.13	0.32	0.22	0.15	0.12	0.09	0.13	0.2
	C20H5orf47	0	0	0	0	0	0	0	0	0	0	0	0
	C20H5orf49	0	0.58	0	0	0	0	0	0	0	0	0	0
	C20H5orf50	0	0	0	0	0	0	0	0	0	0	0	0
	C20H5orf51	5.41	9.23	6.04	6.95	3.49	6.51	3.9	2.94	2.59	2.93	3.23	5.37
	C21H14orf142	1.8	3.86	1.95	3.22	1.42	2.17	1.93	1.5	0.89	0.81	1.23	1.76
	C21H14orf28	0.6	0.61	1.01	0.71	0.4	0.51	1.1	0.3	0.57	0.19	0.46	0.63
	C21H14orf79	0.27	2.23	0.64	1.19	0.21	1.28	0.77	0.28	0.51	0.43	0.26	0.42
	C21H15orf26	0.05	0.38	0	0	0	0	0	0	0	0	0	0.05
	C21H15orf27	0.72	0.84	1.7	1.43	0.54	1.42	0.8	0.83	0.61	0.55	0.6	0.84
	C21H15orf38	2.48	15.61	3.43	6.25	1.22	5.7	2.49	1.38	2.67	1.27	1.38	1.73
	C21H15orf39	1.05	3.81	1.3	4.72	1.93	3.9	1.21	0.45	1.19	1.18	0.78	1.12
	C21H15orf40	3.92	6.93	5.92	5.48	3.37	9.39	4.51	3.13	3.11	1.9	2.95	3.2
	C22H3orf14	0.07	0.38	0.12	0.29	0.04	0.05	0.04	0	0.04	0.05	0	0.11
	C22H3orf18	0.32	0.21	0.24	0.12	0.13	0.57	0.06	0.11	0.11	0.1	0.1	0.2
	C22H3orf62	0.32	1.14	0.38	0.82	0.6	0.42	0.23	0.2	0.21	0.22	0.06	0.27
	C22H3orf67	0.72	1.16	0.65	0.56	0.46	1.04	0.31	0.5	0.3	0.4	0.47	0.23
	C23H6orf106	5.4	9.78	6.94	10.39	3.51	9.97	3.46	3.79	3.53	3.49	3.26	3.58
	C23H6orf132	1.03	3.02	0.96	2.24	1.04	1.71	1.02	0.81	0.56	0.56	0.63	1.11
	C23H6orf136	1.91	4.96	3.66	3.82	2.65	3.83	3.29	2.91	2.36	2.41	2.14	2.49
	C23H6orf141	0	0.67	0	1.03	0.12	1.21	0	0.05	0	0.08	0	0
	C23H6orf201	0.08	0	0	0	0	0.19	0.08	0	0	0.05	0	0.15
	C23H6orf222	0	0	0	0	0	0	0	0	0	0	0	0
	C23H6orf25	0	0	0.03	0	0.03	0	0.05	0.02	0	0	0.02	0
	C23H6orf47	2.27	5.39	3.21	3.9	1.56	4.3	1.72	1.34	2.06	0.89	1.1	1.63
	C23H6orf52	2.92	6.29	4.17	7.07	1.42	6.62	1.6	3.84	2.57	1.21	2.28	4.18
	C23H6orf62	26.76	34.8	25.62	25.24	18.95	27.13	22.36	21.62	17.23	15.18	21.99	38.65
	C23H6orf89	8.68	10.91	13.84	16.87	6.96	13.64	9.45	8.26	6.13	6.81	5.57	11
	C24H18orf21	1.11	3.1	1.78	1.6	0.67	2.08	0.63	1.01	0.72	0.29	0.54	1.31
	C24H18orf25	2.18	3.87	2.02	3.09	2.69	2.96	1.87	1.96	1.59	1.71	1.43	1.92
	C24H18orf32	8.83	15	9.81	15.33	5.94	15.23	4.39	5.28	5.99	4.04	6.14	5.27
	C24H18orf42	0	0	0	0	0	0	0	0	0	0	0	0
	C24H18orf54	0.19	0.23	0.03	0.08	0	0.24	0.07	0.06	0.06	0	0.05	0.32
	C24H18orf63	0.03	0.13	0.05	0.17	0.06	0.1	0.03	0.02	0.15	0.02	0.02	0.1
	C24H18orf8	1.58	4.33	2.55	3.64	1.87	2.91	1.38	1.55	1.52	1.57	1.21	2.61
	C25H16orf13	0.82	2.74	1.34	1.5	1.02	2.3	1.24	0.97	1.03	0.83	0.85	2.3
	C25H16orf45	0.07	0.53	0.2	0.75	0.35	0.08	0.07	0	0.37	0.18	0.11	0.07
	C25H16orf54	1.02	6.97	1.77	2.99	0.66	3.13	0.92	0.28	0.94	0.83	0.48	0.25
	C25H16orf58	6	8.66	6.3	8.55	4.21	11.05	4.54	3.08	4.34	4.15	3.46	3.66
	C25H16orf59	1.99	3.66	3.27	3.6	1.19	3.54	1.93	1.28	1.01	1.14	1.35	1.58
	C25H16orf62	1.67	4.82	2.62	2.89	1.58	3.24	1.99	1.48	1.49	1.14	1.34	1.55
	C25H16orf71	0.13	0.08	0.3	0	0.34	0.16	0.25	0.14	0.17	0.04	0.15	0.08
	C25H16orf72	9.58	9.45	6.11	7.88	8.29	6.43	6.63	3.93	7.52	5.27	4.63	6.36
	C25H16orf82	0	0	0	0	0	0	0	0	0	0	0	0
	C25H16orf89	0.65	2.43	0	0.78	0.13	0.75	0.59	0.26	0.31	0.23	0.24	0.2
	C25H16orf90	0	0	0	0	0	0	0	0	0	0	0	0
	C25H16orf91	13.81	24.92	14.41	25.2	10.1	23.86	8.03	7.59	8.71	8.2	7.29	7.54
	C25H16orf92	0	0	0	0	0	0	0	0	0	0	0	0
	C25H16orf93	0	0.14	0	0	0	0.12	0.05	0	0.13	0.03	0	0.05
	C25H16orf96	0.02	0	0	0	0	0.04	0.02	0	0	0.02	0	0.02
	C25H7orf26	5.21	11.18	4.5	8.44	4.06	9.11	4.46	2.97	4.45	3.39	2.92	3.7
	C25H7orf43	2.45	4.28	2.64	2.78	2.64	2.6	2.54	1.34	2.16	1.55	1.35	2.17
	C25H7orf61	0.97	1.31	1.68	1.25	0.79	0.99	0.94	0.3	0.46	0.75	0.41	0.33
	C26H10orf118	2.05	3.24	2.13	2.77	2.14	2.15	1.7	1.36	0.84	0.74	1.19	2.33
	C26H10orf137	0.96	1.38	1.1	1.32	0.93	0.89	0.95	0.72	0.45	0.82	0.96	1.4
	C26H10orf2	1.32	2.47	1.37	1.53	0.98	1.7	0.89	0.89	0.68	0.83	0.64	1.01
	C26H10orf32	0.9	4.2	1.14	2.21	0.8	2.92	1.03	0.56	1.12	0.46	0.82	0.86
	C26H10orf62	0	0	0	0	0	0	0	0	0	0	0	0
	C26H10orf76	1.77	4.35	2.81	2.71	1.86	3.5	1.77	1.58	1.16	1.29	1.41	2.3
	C26H10orf82	0	0	0	0	0	0	0	0	0	0	0	0
	C26H10orf88	0.52	1.42	0.34	0.49	0.32	1.03	0.21	0.57	0.3	0.41	0.3	0.13
	C26H10orf90	0	0.18	0.03	0.3	0.61	0.42	0.14	0.14	0.07	0.16	0.17	0.34
	C27H8orf4	17.67	37.49	39.82	18.65	18.88	34.91	14.5	14.3	10.45	4.34	13.46	13.08
	C27H8orf48	0.35	0.68	0.26	0.57	0.14	0.43	0.1	0.28	0.11	0.08	0.11	0.23
	C28H10orf10	11.84	60.28	20.42	11.88	7.84	21.52	7.4	6.29	6.95	2.3	4.82	17.33
	C28H10orf105	0	0	0	0	0	0	0	0	0	0	0	0
	C28H10orf107	0.44	3.37	0.7	0.72	0.37	1.29	0.63	0.37	0.61	0.24	0.67	0.24
	C28H10orf11	0.29	1.48	0.1	0.16	0.32	0.39	0.31	0.18	0.09	0.14	0.41	0.2
	C28H10orf128	0	0.14	0	0	0	0.16	0.29	0	0	0	0	0
	C28H10orf35	4.39	9.79	6.38	6.47	4.56	8.07	5.8	3.93	4.15	3.05	3.82	4.82
	C28H10orf53	0	0	0	0	0	0	0	0	0	0	0	0
	C28H10orf54	7.86	11.53	9.56	12.62	5.95	12.51	4.45	4.43	4.17	4.12	3.37	3.88
	C28H10orf71	0.01	0	0.01	0.08	0.01	0.06	0.01	0	0	0.01	0.01	0.01
	C28H10orf99	0	0	0	0	0	0	0	0	0	0	0	0
	C28H1orf131	1.33	3.76	2.09	2.36	1.33	3.7	1.39	1.3	0.84	0.93	1.13	1.13
	C28H1orf198	8.78	16.65	8.87	13.65	5.98	12.14	5.96	6.45	5.74	4.51	5.18	8.23
	C29H11orf35	0.03	0	0	0	0	0	0	0	0	0	0	0
	C29H11orf48	1.82	8.69	4.05	4.84	2.88	8.47	2.35	1.29	1.39	0.79	2.28	0.91
	C29H11orf54	1.88	4.76	1.56	2.2	0.87	2.92	1.66	1.49	1.14	0.7	0.67	0.75
	C29H11orf68	6.34	13.77	7.85	11.65	4.55	12.39	5.36	4.23	5.99	4.55	4.03	5.9
	C29H11orf73	6.95	14.66	8.47	11.04	4.56	9.4	5.73	4.56	5.68	3.74	4.06	4.52
	C29H11orf82	0.12	0.56	0.09	0.04	0.02	0.02	0.09	0.1	0.07	0	0.05	0.01
	C29H11orf84	1.04	2.66	1.04	1.77	0.72	1.66	0.58	0.37	0.71	0.57	0.49	0.84
	C29H11orf85	0	0	0	0	0	0	0	0	0	0	0	0
	C29H11orf86	0	0	0	0	0	0	0	0	0	0	0	0
	C29H11orf95	0.43	1.01	0.18	0.6	0.27	0.13	0.11	0.29	0.2	0.23	0.56	0.21
	C2CD2	4.3	5.96	4.83	6.36	2.94	3.75	3.18	2.7	1.17	2.76	3.18	2.94
	C2CD2L	2.18	5.94	2.46	5.89	4.16	3.64	2.75	1.42	2.56	1.71	1.56	3.1
	C2CD3	1	2.64	1.28	1.44	0.68	1.28	0.8	0.55	0.7	0.75	0.69	0.94
	C2CD4A	0	0.26	0	0.99	0	0.79	0	0	0	0.09	0	0.13
	C2CD5	2.26	4	3.72	2.89	2.22	3.16	2.9	1.65	1.65	1.47	1.88	3.63
	C2H1orf172	3.08	4.84	5.21	5.34	2.89	7.46	2.9	2.46	2.28	2.85	3.35	3.57
	C2H1orf63	4.9	12.39	4.87	9.89	4.11	8.4	3.43	2.08	3.55	2.13	2.61	2.89
	C2H1orf64	0	0	0	0	0	0	0	0	0	0.04	0	0
	C2H2orf47	2.38	3.32	2.1	3.12	1.45	5.43	0.99	0.82	0.98	1.15	0.87	1.44
	C2H2orf57	0	0	0	0	0	0	0	0	0.05	0	0	0
	C2H2orf62	0	0	0	0	0	0	0	0	0	0	0	0
	C2H2orf66	0	0	0	0	0	0	0	0	0	0	0	0
	C2H2orf69	0.67	1.09	0.76	0.99	0.4	0.85	0.35	0.2	0.31	0.22	0.47	0.45
	C2H2orf76	1.61	7.17	5.34	6.05	3.21	8.59	3.16	2.72	2.44	3.46	4.78	2.73
	C2H2orf80	0.1	0	0	0.25	0.32	0	0.16	0.36	0	0.1	0.04	0.2
	C2H2orf88	0	0	0.12	0	0	0	0.36	0	0	0	0	0
	C3	38.43	280.86	89.23	50.25	29.48	170.5	82.52	14.67	16.47	43.94	21.33	23.56
	C3AR1	0.52	1.85	1.08	0.79	0.45	1.24	0.74	0.3	0.27	0.25	0.3	0.35
	C3H1orf109	0.67	1.81	0.59	1.17	0.36	1.12	0.63	0.37	0.29	0.69	0.34	0.6
	C3H1orf110	0	0	0	0	0.11	0	0.07	0.06	0.07	0	0.26	0.03
	C3H1orf111	0	0.04	0	0	0	0.07	0.06	0.02	0.04	0	0	0.03
	C3H1orf122	2.54	9.45	4.93	7.33	3.84	6.58	7.37	2.57	3.87	4.47	4.36	2.24
	C3H1orf123	12.61	35.02	22.63	23.34	11	25.13	16.83	10.21	14.77	8.89	11	11.03
	C3H1orf141	0	0	0	0	0	0	0.03	0	0	0	0	0
	C3H1orf146	0	0	0	0	0	0	0	0	0	0	0	0.09
	C3H1orf162	2.91	11.42	6.34	22.27	1.74	16.13	4.76	3.14	2.7	3.71	2.8	1.24
	C3H1orf168	0.04	0.15	0.13	0.03	0.02	0.1	0.04	0.04	0	0.01	0.05	0.51
	C3H1orf173	0.24	0.83	0.02	0.78	0.46	0.57	0.23	0.04	0.23	0.07	0.07	0.14
	C3H1orf177	0	0	0	0	0	0	0	0	0	0	0	0
	C3H1orf185	0	0.15	0	0	0	0	0	0	0	0	0	0
	C3H1orf189	0.35	0.24	0.18	0.08	0.13	0	0.31	0.05	0.67	0.04	0.1	0.18
	C3H1orf192	3.52	3.64	2.54	4.42	2.24	6.65	2.83	2.27	2.03	4.06	3.21	2.78
	C3H1orf194	0.78	2.62	0.45	1	0.75	1.69	0.27	0	0.9	0.06	0.36	0.18
	C3H1orf210	15.38	11.15	18.33	20.27	11.62	19.94	11.07	9.94	9.02	9.95	10.81	13.76
	C3H1orf216	0.62	1.42	1.45	0.79	0.42	0.76	2.12	0.21	0.74	0.43	0.8	1.52
	C3H1orf226	1.33	3.75	2.66	2.04	1.03	2.18	1.8	0.93	0.96	0.39	1.12	1.96
	C3H1orf228	0.07	0.36	0.19	0.37	0.27	0.31	0.34	0.13	0.41	0.4	0.72	0.18
	C3H1orf43	27.42	41.29	33.78	40.46	18.54	41.89	16.51	15.17	15.7	16.36	17.61	16.28
	C3H1orf50	3.66	7.76	4.88	3.69	2.69	5.25	3.38	3.17	2.88	1.86	2.54	1.97
	C3H1orf51	0.16	0.53	0.17	0.11	0.3	0.25	0.29	0.13	0.04	0.08	0.1	0.24
	C3H1orf52	2.5	5.43	2.76	3.99	2.03	3.49	0.78	1.13	1.43	0.51	1.09	1.46
	C3H1orf54	4.83	37.06	10.87	8.61	5.19	12.37	7.07	3.59	3.92	3.05	4.16	5.01
	C3H1orf56	0.09	0	0	0.06	0	0.21	0	0.04	0	0.12	0	0
	C3H1orf68	0	0	0	0	0	0	0	0	0	0	0	0
	C3H1orf85	8.56	22.12	9.65	11.86	4.89	14.19	8.8	4.97	6.87	5.02	5.56	8.46
	C3H1orf94	0	0	0	0.02	0	0	0	0	0.04	0	0	0
	C3H2orf54	0	0	0	0	0	0	0	0	0.04	0	0	0
	C4BPB	0	0.06	0.06	0	0	0	0.06	0	0	0.04	0	0.06
	C4H7orf10	0.06	0.03	0	0.04	0.06	0	0	0.08	0.05	0.02	0	0.03
	C4H7orf25	2.66	4.06	3.58	2.7	2.08	3.61	1.78	2.47	1.95	1.43	1.94	2.42
	C4H7orf31	0	0	0	0	0	0	0	0	0	0	0	0
	C4H7orf34	0	0	0	0	0	0	0	0	0	0	0	0
	C4H7orf41	11.48	11.02	15.52	21.27	7.38	20.03	5.4	4.82	6.3	5.01	7.4	10.96
	C4H7orf49	1	2.52	2.67	1.5	0.92	2.88	0.89	0.96	1.24	0.62	0.76	0.71
	C4H7orf57	1.68	4.26	0.83	2.99	1.46	2.51	0.91	0.35	1.58	0.77	0.91	1.86
	C4H7orf60	0.61	1.53	0.61	0.99	0.54	1.09	1.36	0.52	0.25	0.26	0.43	1.25
	C4H7orf62	0	0	0	0	0	0	0	0	0	0	0	0
	C4H7orf63	0.18	0.52	0.15	0.34	0.06	0.44	0.06	0.13	0.14	0.1	0.24	0.28
	C4H7orf72	0	0	0	0	0	0	0	0.08	0	0	0	0.21
	C4H7orf73	10.98	35.91	19.32	30.81	14.92	30.37	12.46	12.78	11.22	6.61	13.23	13.51
	C5	3.28	1.11	6.13	2.32	2.11	1.41	3.43	4.15	9.31	2.98	5.43	10.98
	C5AR1	3.01	4.8	6.89	6.12	0.74	2.68	1.04	0.48	0.76	0.7	0.59	0.68
	C5AR2	1.04	5.39	1.91	4.03	0.81	4.54	1.04	0.67	0.61	0.42	0.46	0.79
	C5H12orf10	8.33	16.54	10.51	14.29	5.19	14.94	5.73	5.97	5.74	5.03	5.54	4.85
	C5H12orf23	3.37	6.64	4.13	6.7	3.89	5.46	3.4	2.2	2.57	2.06	2.49	3.83
	C5H12orf29	2.28	3.62	2.19	5.38	1.1	3.92	1.52	1.74	1.48	1.06	0.98	1.43
	C5H12orf39	0.1	1.08	0.05	0.75	0	0.18	0.25	0.13	0.14	0.14	0.04	0.05
	C5H12orf4	0.86	2.23	1.63	0.82	0.96	2.26	0.78	0.58	1.02	0.58	0.79	0.72
	C5H12orf40	0	0	0	0	0	0	0	0	0	0	0	0
	C5H12orf41	7.93	11.4	9.33	10.3	6	12.06	8.19	6.94	6.05	5.81	7.12	8.91
	C5H12orf42	0	0	0	0	0	0	0	0	0	0	0	0
	C5H12orf44	4.67	10.34	7.04	10.59	3.44	9.46	5.06	3.38	4.18	3.74	2.79	4.83
	C5H12orf45	0.62	2.17	1.07	1.58	0.49	1.38	0.61	0.61	0.3	0.32	0.39	0.56
	C5H12orf5	1.19	2.9	0.96	2.08	1.16	1.92	0.99	0.69	0.96	0.84	0.68	0.52
	C5H12orf50	0	0	0	0	0	0	0	0	0	0	0	0
	C5H12orf54	0	0	0	0	0	0	0	0	0	0	0	0
	C5H12orf56	0.01	0	0.05	0.04	0	0.13	0.02	0	0	0.01	0	0.01
	C5H12orf57	21.08	81.02	28.99	50.08	25	57.7	19.41	13.24	16.31	10.62	12.91	16.18
	C5H12orf66	1.16	1.43	1.31	1.02	0.86	0.27	0.42	0.79	0.51	1.09	0.63	1.04
	C5H12orf68	0	0.29	0.1	0	0	0	0	0	0.09	0	0	0
	C5H12orf73	4.23	14.61	6.68	8.78	4.55	10.42	5.31	3.37	4.04	3.35	2.58	3.58
	C5H12orf74	0	0	0	0	0	0	0	0	0	0	0	0
	C5H12orf75	1.17	2.28	0.69	1.18	0.44	1.19	1.82	0.56	0.92	0.36	0.6	0.87
	C5H22orf23	0.29	0.95	0.59	0.58	0.18	0.75	0.09	0.19	0.46	0.06	0.14	0.69
	C6	0	0.48	0.1	0	0	0.16	0	0	0.03	0	0	0
	C6H4orf17	0	0	0	0	0	0	0	0	0	0	0	0
	C6H4orf19	2.59	6.09	2.4	4.79	1.41	5.31	0.88	1.38	1.1	1.26	0.85	0.75
	C6H4orf22	0	0	0	0	0	0	0	0	0	0	0	0
	C6H4orf26	0	0	0	0	0	0	0	0	0	0	0	0
	C6H4orf32	4.55	1.47	5.79	5.59	1.76	2.13	2.81	6.89	1.25	1.89	3.46	4.51
	C6H4orf36	0.08	0.08	0.17	0	0.09	0.2	0.34	0	0.15	0.17	0.13	0.16
	C6H4orf40	5.36	10.22	7.22	4.14	6.55	7.38	9.7	7.96	7.73	2.83	8.06	9.28
	C7	0.62	78.08	2.79	0.73	0.61	6.41	0.65	0.25	0.31	0.27	0.84	0.04
	C7H19orf10	27.07	49.23	31.43	43.46	21.9	43.06	22.59	19.17	25.87	15.41	21.43	14.9
	C7H19orf25	4.71	9.68	6.06	9.67	4.69	10.2	4.42	2.7	2.93	2.81	2.56	3.21
	C7H19orf35	0	0	0	0.1	0	0	0.17	0	0	0.06	0	0
	C7H19orf38	0.05	1.54	0.05	1.12	0	0.34	0.14	0	0.22	0.06	0.04	0.05
	C7H19orf44	0.88	1.58	1.27	0.69	0.55	1.52	0.62	0.42	0.38	0.17	0.65	0.77
	C7H19orf45	0	0	0	0	0	0	0	0	0	0	0	0
	C7H19orf52	2.7	4.8	2.85	5.68	2.65	4.64	1.76	1.9	2.11	1.02	1.35	1.67
	C7H19orf53	34.1	91.5	72.87	48.05	27.27	75.45	28.35	28.86	29.92	18.3	27.18	28.89
	C7H19orf57	0.19	0.35	0.2	0.25	0.25	0.58	0.38	0.25	0.44	0.24	0.28	0.25
	C7H19orf59	0.03	0.27	0.08	0.17	0	0	0.06	0	0	0.04	0.02	0
	C7H19orf60	15	32.25	18.25	23.69	11.97	32.22	12.64	9.69	7.89	5.5	6.92	6.08
	C7H19orf66	5.71	17.65	8.28	4.89	3.27	10.17	2.88	1.49	2.33	1.5	3.27	2.92
	C7H19orf67	0	0.09	0	0	0	0	0	0	0	0	0.03	0
	C7H19orf70	13.37	43.9	19.59	33	15.2	37.19	20.2	13.37	19.92	12.74	16.22	11.84
	C7H19orf71	1.33	2.48	1.74	2.58	0.9	2.41	0.63	0.68	1.35	0.96	0.67	0.89
	C7H19orf77	0.22	0.23	0	0.5	0.14	0.16	0.14	0	0.17	0.06	0.07	0.09
	C7H19orf80	0	0	0	0	0	0	0	0	0	0	0	0
	C7H1orf35	5.2	9.88	5.5	7.54	3.36	10.2	2.62	3.36	5.19	1.52	3.1	2.78
	C7H5orf15	6.02	12.44	6.77	10.3	4.28	9.29	4.76	3.74	3.82	2.58	3.22	5.46
	C7H5orf24	3.15	6.02	3.47	4.69	1.97	5.05	1.7	1.93	1.81	1.17	1.69	2.14
	C7H5orf30	1.23	2.88	1.91	2.29	1.33	1.03	1.14	0.4	0.58	0.84	0.91	1.16
	C7H5orf45	0.5	2.31	1.64	1.15	0.59	1.46	0.83	0.41	0.7	0.28	0.5	0.5
	C7H5orf46	0	0	0	0	0	0	0	0	0	0	0	0
	C7H5orf48	0	0	0	0	0	0	0	0	0	0	0	0
	C7H5orf54	0.04	0.26	0.08	0.05	0.06	0.26	0.06	0.04	0.09	0	0.1	0.08
	C7H5orf63	1.27	0.45	1.25	0.82	1.31	0.7	0.67	1.52	0.72	0.76	0.58	1.02
	C8A	0	0	0	0	0	0	0	0	0	0	0	0
	C8B	0	0	0	0	0	0	0	0	0	0	0	0
	C8G	0.91	1.07	1.88	3.49	1.31	3.89	1.44	0.63	1.15	1.07	1.33	1.6
	C8H4orf27	3.51	7.14	5.79	6.06	2.1	6.63	1.84	1.99	2.15	1.47	2.59	3.09
	C8H8orf58	1.18	1.83	1.59	1.16	0.75	1.19	0.73	0.51	0.86	0.25	0.64	0.35
	C8H8orf74	0	0	0	0	0	0	0	0	0	0	0	0
	C8H9orf131	0	0	0	0.02	0	0	0	0	0	0	0	0
	C8H9orf135	0	0	0	0	0	0	0	0	0	0	0	0
	C8H9orf152	3.4	2.74	4.52	7.02	2.89	4.19	1.41	1.37	1.67	4.26	3.17	4.01
	C8H9orf156	0.89	1.54	0.61	1.19	0.64	1.19	0.73	0.79	0.5	0.63	0.52	0.55
	C8H9orf24	0	0	0	0	0	0	0	0	0	0	0	0
	C8H9orf3	3.97	10.57	4.72	7.73	2.99	6.26	4.5	2.67	3.33	1.95	2.31	4.35
	C8H9orf41	0.74	1.73	0.81	1.82	0.45	1.06	0.67	0.64	0.41	0.26	0.23	0.49
	C8H9orf43	0	0.12	0.03	0.04	0.03	0.3	0.16	0.06	0.17	0.09	0.08	0
	C8H9orf64	0.22	2.25	0.22	1.19	0.36	1.21	0.16	0.11	0.17	0.15	0.31	0.37
	C8H9orf72	1.42	3.44	2.08	2.52	1.23	2.82	1.11	0.93	0.74	0.56	1.05	1.29
	C8H9orf84	0	0	0	0	0	0	0	0	0	0	0	0
	C8H9orf85	4.14	3.3	5.38	4.06	3.24	3.28	9.26	4.29	2.92	1.57	3.63	2.24
	C8H9orf89	3.54	6.6	6.6	6.25	6.23	7.21	3.82	4.15	3.87	3.61	4.55	3.41
	C8H9orf91	1.5	2.13	1.39	3.22	1.68	2.01	1.45	1.08	0.85	1.07	0.85	0.87
	C9	63.26	46.59	51.53	61.87	48.03	54.24	46.68	20.65	15.95	51.37	49.51	73.66
	C9H6orf118	0	0	0	0	0	0	0	0	0	0	0	0
	C9H6orf120	2.72	7.8	4.73	6.77	2.49	5.36	2.97	3.15	2.07	2.04	2.81	2.57
	C9H6orf163	0.04	0	0	0	0	0.05	0.13	0	0.04	0	0.07	0
	C9H6orf165	0.08	1.56	0.2	0	0.06	0.07	0.23	0	0.1	0	0.16	0
	C9H6orf203	2.01	5.4	3.51	3.85	1.93	2.7	2.39	1.97	1.48	1.23	1.87	1.97
	C9H6orf211	1.58	5.02	1.46	3.29	1.43	3.88	1.23	0.78	0.69	0.53	0.61	1.31
	C9H6orf58	0.1	0	0	0	0	0	0	0	0	0	0	0
	CA11	0.36	5.23	0.67	1.02	1.01	1.73	2.68	1.29	1.19	0.94	0.57	0.4
	CA12	15.56	8.32	16.36	21.66	4.54	5.86	2.8	1.85	6.64	0.93	4.1	1.22
	CA13	0.04	0.14	0.02	0	0	0.09	0.06	0	0	0	0	0
	CA14	0	0	0	0	0	0	0	0	0	0	0	0
	CA2	1.07	10.33	1.68	1.92	0.88	1.52	0.75	0.33	0.25	0.64	0.57	0.36
	CA3	0	0.17	0	0	0	0	0.11	0.02	0	0.02	0.05	0.05
	CA4	4	1.71	5.97	9.98	5.19	7.64	1.05	0.86	2.04	4.15	2.02	1.71
	CA5A	0	0	0	0	0	0.18	0	0.05	0	0.07	0	0
	CA5B	1.08	2.27	0.69	1.39	0.56	2.01	0.69	0.64	0.53	0.41	0.42	0.52
	CA6	0.15	0.04	0.08	0.25	0	0.57	0	0	0.04	0	0	0
	CA7	0	0	0	0	0	0	0	0	0	0	0	0
	CA8	0.76	8.38	2.19	3.98	2.73	3.96	2.77	0.51	1.78	1.73	0.83	0.73
	CA9	0.29	0.54	0.61	0.3	0.44	0.62	0.55	0.21	0.33	0.31	0.22	0.15
	CAB39	7.08	13.14	6.55	12.45	4.63	9.46	4.58	3.17	3.74	2.76	3.12	4.25
	CAB39L	7.2	12.68	9.76	10.94	13.81	10.22	16.03	7.6	10.49	7.24	10.16	30.9
	CABIN1	0.74	0.71	0.65	0.52	0.42	0.95	0.66	0.57	0.42	0.65	0.56	0.57
	CABLES1	2.88	7.4	4.94	5.21	2.71	7.11	3.26	2.03	1.5	1.93	1.7	3.97
	CABLES2	1.05	2.22	1.2	1.55	1.02	1.88	0.77	0.46	0.97	0.7	0.63	1.07
	CABP1	0.13	0.07	0	0.5	0	0.47	0.07	0.3	0	0.09	0	0
	CABP2	0.18	0.29	0.07	1.38	0.31	0.7	0.45	0.07	0.2	0.06	0.08	0
	CABP4	0	0	0	0	0	0	0	0	0	0	0	0
	CABP5	0	0	0	0	0	0	0	0	0	0	0	0
	CABP7	0	0	0	0	0	0	0	0	0	0	0	0
	CABS1	0	0	0	0	0	0	0	0	0	0	0	0
	CABYR	2.28	2.5	1.51	1.96	0.88	1.86	1.33	1.16	0.71	0.65	0.88	0.49
	CACHD1	6.67	7	7.08	8.62	9.4	8.01	5.36	6.97	3.94	6.06	6.84	7.51
	CACNA1A	0.02	0.04	0.06	0.02	0.05	0.01	0.02	0.02	0	0	0.01	0.02
	CACNA1B	0.02	0.06	0	0.08	0	0.01	0.01	0	0	0.01	0	0.04
	CACNA1C	0.21	0.78	0.33	0.74	0.16	0.48	0.16	0.07	0.15	0.1	0.18	0.24
	CACNA1D	0.04	0.06	0.07	0	0.06	0.06	0.06	0.04	0.02	0.01	0.06	0.02
	CACNA1E	0	0.07	0	0	0	0	0	0	0	0	0	0
	CACNA1F	0	0	0	0	0	0.03	0	0	0.02	0	0.03	0.01
	CACNA1G	0	0.03	0	0	0	0.09	0.04	0.01	0.08	0.02	0.02	0.05
	CACNA1H	0.19	0.83	0.23	0.66	0.12	0.82	0.17	0.15	0.21	0.08	0.07	0.06
	CACNA1I	0	0.04	0.06	0.01	0	0.02	0	0	0	0	0	0.02
	CACNA1S	0	0	0	0	0	0	0	0	0	0.02	0	0
	CACNA2D1	0.19	0.64	0.23	0.53	0.2	0.62	0.19	0.15	0.13	0.07	0.16	0.19
	CACNA2D2	0.19	0.71	0.41	0.68	0.2	0.74	0.35	0.15	0.2	0.18	0.18	0.69
	CACNA2D3	0	0.06	0	0.06	0	0	0	0	0	0	0	0
	CACNA2D4	0	0.02	0	0	0	0	0	0	0	0	0	0
	CACNB1	0.21	1.03	0.33	0.33	0.21	0.43	0.27	0.19	0.18	0.06	0.2	0.3
	CACNB2	0.3	0.54	0.43	0.42	0.26	0.72	0.29	0.17	0.12	0.07	0.09	0.24
	CACNB3	2.9	12.33	4.67	6.67	3.05	7.09	2.92	3.05	3.18	2.08	2.87	4.01
	CACNB4	0	0.1	0.03	0.13	0.03	0.06	0	0.02	0	0	0.02	0
	CACNG2	0	0	0	0	0	0	0	0	0	0	0	0
	CACNG3	0	0	0	0	0	0	0	0	0	0	0	0
	CACNG5	0	0	0	0	0	0	0	0	0	0	0	0
	CACNG6	0.05	0.42	0.11	0	0	0.57	0.05	0	0.05	0.04	0	0
	CACNG7	0	0	0	0	0	0	0	0	0	0	0	0
	CACTIN	4.68	8.04	5.17	7.09	2.49	7.54	2.35	2.05	1.9	2.27	1.81	3.12
	CACUL1	2.15	3.28	2.47	3.49	1.76	2.35	2.09	1.58	1.16	1.36	2.07	2.99
	CACYBP	13.08	33.98	9.57	33.5	6.9	16.44	6.39	5.49	5.48	4.97	5.29	4.33
	CAD	3.31	3.52	4.46	5.28	2.31	3.45	2.62	2.1	2.64	2.63	1.74	3.35
	CADM1	10.54	18.01	9.76	14.31	5.97	13.32	6.52	5.95	5.32	5.67	6.85	6.78
	CADM2	0	0	0	0	0	0	0	0	0	0	0	0
	CADM3	0.31	1.43	0.18	0.34	0.57	0.54	2.17	0.93	0.21	0.15	0.66	0.48
	CADM4	1.03	2.18	1.59	1.85	1.36	2.4	1.58	0.69	1.24	0.85	0.92	0.83
	CADPS	0.16	1.25	0.04	0.49	0.01	0.43	0.11	0.09	0.11	0.01	0.02	0.05
	CADPS2	3.6	5.54	4.05	4.46	2.95	4.02	3.64	2.99	2.01	2.91	3.62	4.01
	CAGE1	0.21	0.22	0.25	0.31	0.05	0.38	0.2	0.09	0.09	0.03	0.14	0.09
	CALB1	0.04	0	0.15	0.16	0	0.05	0	0.08	0	0.03	0.02	0.15
	CALB2	0	0.04	0	0	0	0	0.08	0	0	0	0	0
	CALCOCO1	21.06	33.37	39.39	34.81	18.05	43.48	14.38	11.15	20.51	9.97	17.36	33.27
	CALCOCO2	57.44	75.04	72.54	93.21	33.97	74.78	44.19	33.51	37.46	29.97	33.23	33.43
	CALCR	0	0	0.08	0	0	0.05	0	0	0	0	0	0
	CALCRL	0.85	3.88	0.95	1.48	0.39	0.89	0.84	0.36	0.34	0.27	0.43	0.6
	CALD1	28.08	49.63	31.79	41.11	24.38	38.26	24.01	20.64	24.88	10.89	23.71	26.47
	CALHM1	0	0	0	0	0	0	0	0	0	0	0	0
	CALHM2	0.71	3.62	1.35	2.48	0.41	1.93	1.07	0.39	0.66	0.78	0.36	0.56
	CALHM3	0	0.05	0	0	0	0	0.06	0.05	0	0	0	0
	CALM1	42.97	98.22	41.99	74.28	32.23	59.47	29.11	25.95	29.95	24.1	27.24	26.86
	CALM2	127.44	231.51	133.78	185.92	103.03	188.56	76.73	56.26	70.56	47.48	57.86	65.95
	CALML4	0.22	1.76	0.42	0.6	0.19	0.8	0.74	0.67	0.35	0.13	0.36	0.46
	CALML6	0	0	0	0	0	0	0	0	0	0	0	0
	CALN1	0	0	0	0	0	0	0	0	0	0	0	0
	CALR	130.23	379.47	137.76	310.05	108.5	277.05	121.22	93.87	77.72	92.96	114.2	53.23
	CALR3	0	0.07	0	0	0	0	0.04	0.03	0	0	0	0
	CALU	10.98	27.5	9.86	14.93	7.04	12.84	8.07	7.57	4.66	5.86	7.32	7.24
[truncated: 22,263 more rows]
