# Supplementary material for: Understanding seasonal weight loss tolerance in dairy goats: a transcriptomics approach
Source: BMC Genomics. 2020 Sep 14;21:629. doi: 10.1186/s12864-020-06968-2 (PMC7489022; doi:10.1186/s12864-020-06968-2)
Supplement: Supplementary file 7 — Additional file 7. Tables summarizing the orthologous groups for each DE gene found in the main comparisons established (obtained via Blast2GO, Cluster of orthologs e-Value 1e-3). [file 12864_2020_6968_MOESM7_ESM.xlsx]

## Sheet: Suppl 7
	Supplementary table 7. Tables summarizing the orthologous groups for each DE gene found in the main comparisons established (obtained via Blast2GO, Cluster of orthologs e-Value 1e-3), p-value and FDR < 0.05, log2FC>1.5 or <-1.5, and raw number counts>100 in at least one sample. MC - Majorera Control; ME - Majorera Restricted; PC - Palmera Control and PE - Palmera Restricted
	MC vs ME					MC vs PC
	OG Category	OG Description	Gene_ID	Gene Symbol		OG Category	OG Description	Gene_ID	Gene Symbol
	A	RNA processing and modification	102174664	RNASE1		A	RNA processing and modification	102174664	RNASE1
	A	RNA processing and modification	102178131	F3		K	Transcription	102177851	RGS4
	A	RNA processing and modification	102180462	IGFBP6		M	Cell wall/membrane/envelope biogenesis	102172638	POSTN
	C	Energy production and conversion	102170215	GK		S	Function unknown	102186766	CD109
	C	Energy production and conversion	102190733	CYGB		S	Function unknown	102191574	LIPG
	E	Amino acid transport and metabolism	102176625	TONSL		T	Signal transduction mechanisms	102177851	RGS4
	E	Amino acid transport and metabolism	102180733	ASRGL1		T	Signal transduction mechanisms	102185727	GABRB1
	E	Amino acid transport and metabolism	102185784	ANPEP		U	Intracellular trafficking, secretion, and vesicular	102179824	IL6R
	F	Nucleotide transport and metabolism	102190787	ENPP1		U	Intracellular trafficking, secretion, and vesicular	102185727	GABRB1
	G	Carbohydrate transport and metabolism	100860779	LALBA		W	Extracellular structures	102172638	POSTN
	G	Carbohydrate transport and metabolism	102170215	GK
	G	Carbohydrate transport and metabolism	102187660	SGMS2
	G	Carbohydrate transport and metabolism	102188856	SLC35D2
	G	Carbohydrate transport and metabolism	102190905	CD37
	I	Lipid transport and metabolism	100861120	TM7SF2
	I	Lipid transport and metabolism	102176625	TONSL
	I	Lipid transport and metabolism	102181762	ELOVL6
	K	Transcription	102168656	RGS2
	K	Transcription	102169205	RGS1
	K	Transcription	102174948	TP53INP2
	K	Transcription	102177851	RGS4
	K	Transcription	102186934	RFX4
	O	Posttranslational modification, protein turnover, chaperones	100861171	MT1MMP
	O	Posttranslational modification, protein turnover, chaperones	102173125	ADIPOQ
	O	Posttranslational modification, protein turnover, chaperones	102175533	CYTIP
	O	Posttranslational modification, protein turnover, chaperones	102176366	PLOD2
	O	Posttranslational modification, protein turnover, chaperones	102179524	EGLN3
	O	Posttranslational modification, protein turnover, chaperones	102179670	ADAMDEC1
	O	Posttranslational modification, protein turnover, chaperones	102179730	AGR2
	O	Posttranslational modification, protein turnover, chaperones	102180259	C7
	O	Posttranslational modification, protein turnover, chaperones	102183473	CTSK
	O	Posttranslational modification, protein turnover, chaperones	102183747	CTSS
	O	Posttranslational modification, protein turnover, chaperones	102185784	ANPEP
	O	Posttranslational modification, protein turnover, chaperones	102191322	ACP5
	P	Inorganic ion transport and metabolism	100860951	HMOX1
	P	Inorganic ion transport and metabolism	102171290	SELENBP1
	P	Inorganic ion transport and metabolism	102171382	TRPM2
	P	Inorganic ion transport and metabolism	102175173	TSTD1
	P	Inorganic ion transport and metabolism	102175938	LOC102175938
	Q	Secondary metabolites biosynthesis, transport and catabolism	102175938	LOC102175938
	Q	Secondary metabolites biosynthesis, transport and catabolism	102187040	HSD17B11
	Q	Secondary metabolites biosynthesis, transport and catabolism	102191547	LOC102191547
	S	Function unknown	100860756	OGN
	S	Function unknown	100860761	LPO
	S	Function unknown	102168726	ASPN
	S	Function unknown	102169149	S100A12
	S	Function unknown	102171290	SELENBP1
	S	Function unknown	102173634	GPNMB
	S	Function unknown	102176625	TONSL
	S	Function unknown	102177874	MFAP5
	S	Function unknown	102179670	ADAMDEC1
	S	Function unknown	102180194	LOC102180194
	S	Function unknown	102182079	PI16
	S	Function unknown	102183894	PRELP
	S	Function unknown	102185436	LOC102185436
	S	Function unknown	102186125	LGALS3
	S	Function unknown	102187040	HSD17B11
	S	Function unknown	102187241	LOC102187241
	S	Function unknown	102187660	SGMS2
	S	Function unknown	102188231	MEDAG
	S	Function unknown	102189820	MYCL
	S	Function unknown	102190787	ENPP1
	S	Function unknown	102190905	CD37
	S	Function unknown	102191096	OLFML3
	S	Function unknown	102191322	ACP5
	S	Function unknown	102173568	SVEP1
	T	Signal transduction mechanisms	100860756	OGN
	T	Signal transduction mechanisms	102168656	RGS2
	T	Signal transduction mechanisms	102168726	ASPN
	T	Signal transduction mechanisms	102169205	RGS1
	T	Signal transduction mechanisms	102169916	CXCR4
	T	Signal transduction mechanisms	102170660	NGEF
	T	Signal transduction mechanisms	102177851	RGS4
	T	Signal transduction mechanisms	102178657	C5AR1
	T	Signal transduction mechanisms	102179524	EGLN3
	T	Signal transduction mechanisms	102182079	PI16
	T	Signal transduction mechanisms	102183894	PRELP
	T	Signal transduction mechanisms	102173568	SVEP1
	U	Intracellular trafficking, secretion, and vesicular transport	100860761	LPO
	U	Intracellular trafficking, secretion, and vesicular transport	102169438	DARC
	U	Intracellular trafficking, secretion, and vesicular transport	102169916	CXCR4
	U	Intracellular trafficking, secretion, and vesicular transport	102171382	TRPM2
	U	Intracellular trafficking, secretion, and vesicular transport	102171570	MSR1
	U	Intracellular trafficking, secretion, and vesicular transport	102174346	LAPTM5
	U	Intracellular trafficking, secretion, and vesicular transport	102175938	LOC102175938
	U	Intracellular trafficking, secretion, and vesicular transport	102180972	RARRES1
	U	Intracellular trafficking, secretion, and vesicular transport	102181944	NKG7
	U	Intracellular trafficking, secretion, and vesicular transport	102186944	LOC102186944
	U	Intracellular trafficking, secretion, and vesicular transport	102188856	SLC35D2
	U	Intracellular trafficking, secretion, and vesicular transport	102189793	CD68
	V	Defense mechanisms	102187241	LOC102187241
	V	Defense mechanisms	102187241	LOC102187241
	V	Defense mechanisms	102173568	SVEP1
	W	Extracellular structures	100861171	MT1MMP
	W	Extracellular structures	102186125	LGALS3
	W	Extracellular structures	102191096	OLFML3
	Z	Cytoskeleton	102178279	ACTG2
	Z	Cytoskeleton	102190599	CNN1
	PC vs PE					ME vs PE
	OG Category	OG Description	Gene_ID	Gene Symbol		OG Category	OG Description	Gene_ID	Gene Symbol
	A	RNA processing and modification	102178131	F3		C	Energy production and conversion	102171407	GPD1
	E	Amino acid transport and metabolism	102173569	VNN2		E	Amino acid transport and metabolism	102172872	CPM
	E	Amino acid transport and metabolism	102176625	TONSL		E	Amino acid transport and metabolism	102185910	ASB11
	E	Amino acid transport and metabolism	102183462	FAP		F	Nucleotide transport and metabolism	102182935	CTPS1
	E	Amino acid transport and metabolism	102185784	ANPEP		F	Nucleotide transport and metabolism	102190787	ENPP1
	E	Amino acid transport and metabolism	102185910	ASB11		F	Nucleotide transport and metabolism	102191092	LOC102191092
	E	Amino acid transport and metabolism	102187618	SDS		G	Carbohydrate transport and metabolism	100860864	S-LZ
	F	Nucleotide transport and metabolism	102182935	CTPS1		I	Lipid transport and metabolism	102181762	ELOVL6
	G	Carbohydrate transport and metabolism	100860779	LALBA		J	Translation, ribosomal structure and biogenesis	102181479	LOC102181479
	H	Coenzyme transport and metabolism	102184072	SPTLC3		K	Transcription	102185438	NR4A1
	I	Lipid transport and metabolism	102170247	GSS		M	Cell wall/membrane/envelope biogenesis	102174841	LOC102174841
	I	Lipid transport and metabolism	102176625	TONSL		O	Posttranslational modification, protein turnover, chaperones	102168230	LOC102168230
	J	Translation, ribosomal structure and biogenesis	102173668	LOC102173668		O	Posttranslational modification, protein turnover, chaperones	102172872	CPM
	K	Transcription	102169205	RGS1		O	Posttranslational modification, protein turnover, chaperones	102178138	SOSTDC1
	K	Transcription	102171520	FOS		O	Posttranslational modification, protein turnover, chaperones	102179670	ADAMDEC1
	K	Transcription	102183991	ATF3		O	Posttranslational modification, protein turnover, chaperones	102188072	MT2A
	K	Transcription	102185438	NR4A1		S	Function unknown	102168274	SLITRK6
	K	Transcription	102186348	CSRNP1		S	Function unknown	102173634	GPNMB
	M	Cell wall/membrane/envelope biogenesis	102189270	TMEM53		S	Function unknown	102179670	ADAMDEC1
	O	Posttranslational modification, protein turnover, chaperones	100860849	HSP70.1		S	Function unknown	102185910	ASB11
	O	Posttranslational modification, protein turnover, chaperones	100861155	MTAP2		S	Function unknown	102190787	ENPP1
	O	Posttranslational modification, protein turnover, chaperones	102172097	ADAMTS5		U	Intracellular trafficking, secretion, and vesicular transport	102169438	DARC
	O	Posttranslational modification, protein turnover, chaperones	102172571	HSPB6		U	Intracellular trafficking, secretion, and vesicular transport	102170076	SELP
	O	Posttranslational modification, protein turnover, chaperones	102173125	ADIPOQ		U	Intracellular trafficking, secretion, and vesicular transport	102186944	LOC102186944
	O	Posttranslational modification, protein turnover, chaperones	102173210	MMP7		U	Intracellular trafficking, secretion, and vesicular transport	102189793	CD68
	O	Posttranslational modification, protein turnover, chaperones	102179386	STC1
	O	Posttranslational modification, protein turnover, chaperones	102183462	FAP
	O	Posttranslational modification, protein turnover, chaperones	102184072	SPTLC3
	O	Posttranslational modification, protein turnover, chaperones	102184364	MMP2
	O	Posttranslational modification, protein turnover, chaperones	102185412	HSPA6
	O	Posttranslational modification, protein turnover, chaperones	102185784	ANPEP
	O	Posttranslational modification, protein turnover, chaperones	102188913	LOC102188913
	O	Posttranslational modification, protein turnover, chaperones	102190790	ERO1L
	P	Inorganic ion transport and metabolism	100861296	LOC100861296
	P	Inorganic ion transport and metabolism	102170233	SLC31A2
	P	Inorganic ion transport and metabolism	102171382	TRPM2
	P	Inorganic ion transport and metabolism	102189447	ALPL
	Q	Secondary metabolites biosynthesis, transport and catabolism	102170247	GSS
	S	Function unknown	100860938	LOC100860938
	S	Function unknown	102168274	SLITRK6
	S	Function unknown	102168726	ASPN
	S	Function unknown	102168908	TMEM2
	S	Function unknown	102169149	S100A12
	S	Function unknown	102173523	LRRC8C
	S	Function unknown	102173569	VNN2
	S	Function unknown	102173884	CCDC80
	S	Function unknown	102176002	TMOD4
	S	Function unknown	102176067	LOC102176067
	S	Function unknown	102176625	TONSL
	S	Function unknown	102180194	LOC102180194
	S	Function unknown	102182079	PI16
	S	Function unknown	102182683	LOC102182683
	S	Function unknown	102183627	ZFP36
	S	Function unknown	102185910	ASB11
	S	Function unknown	102186348	CSRNP1
	S	Function unknown	102186537	GPR110
	S	Function unknown	102187135	SESN1
	S	Function unknown	102189270	TMEM53
	S	Function unknown	102189820	MYCL
	S	Function unknown	102190323	LOC102190323
	S	Function unknown	102191356	MXRA8
	S	Function unknown	102191574	LIPG
	T	Signal transduction mechanisms	102168726	ASPN
	T	Signal transduction mechanisms	102169205	RGS1
	T	Signal transduction mechanisms	102170660	NGEF
	T	Signal transduction mechanisms	102172327	DUSP6
	T	Signal transduction mechanisms	102173523	LRRC8C
	T	Signal transduction mechanisms	102174520	PTPRU
	T	Signal transduction mechanisms	102180080	DUSP1
	T	Signal transduction mechanisms	102182079	PI16
	T	Signal transduction mechanisms	102183627	ZFP36
	T	Signal transduction mechanisms	102185727	GABRB1
	T	Signal transduction mechanisms	102186537	GPR110
	T	Signal transduction mechanisms	102190323	LOC102190323
	U	Intracellular trafficking, secretion, and vesicular transport	102171382	TRPM2
	U	Intracellular trafficking, secretion, and vesicular transport	102179323	GPR160
	U	Intracellular trafficking, secretion, and vesicular transport	102180487	LOC102180487
	U	Intracellular trafficking, secretion, and vesicular transport	102180972	RARRES1
	U	Intracellular trafficking, secretion, and vesicular transport	102181093	HEPACAM2
	U	Intracellular trafficking, secretion, and vesicular transport	102185727	GABRB1
	U	Intracellular trafficking, secretion, and vesicular transport	102186944	LOC102186944
	U	Intracellular trafficking, secretion, and vesicular transport	102188551	S100A13
	U	Intracellular trafficking, secretion, and vesicular transport	102188811	CXCR2
	U	Intracellular trafficking, secretion, and vesicular transport	102190790	ERO1L
	U	Intracellular trafficking, secretion, and vesicular transport	102191695	REEP6
	U	Intracellular trafficking, secretion, and vesicular transport	102191820	RELT
	V	Defense mechanisms	102172327	DUSP6
	V	Defense mechanisms	102180080	DUSP1
	V	Defense mechanisms	102190323	LOC102190323
	W	Extracellular structures	100860938	LOC100860938
	W	Extracellular structures	102173210	MMP7
	W	Extracellular structures	102184364	MMP2
	Z	Cytoskeleton	100861155	MTAP2
	Z	Cytoskeleton	102176002	TMOD4
