# Supplementary material for: Understanding seasonal weight loss tolerance in dairy goats: a transcriptomics approach
Source: BMC Genomics. 2020 Sep 14;21:629. doi: 10.1186/s12864-020-06968-2 (PMC7489022; doi:10.1186/s12864-020-06968-2)
Supplement: Supplementary file 8 — Additional file 8. – Details of the primers built for reference and candidate genes to be used in RT-qPCR, expression values from RNA-Seq and qPCR used for expression profiling and correlation analysis. [file 12864_2020_6968_MOESM8_ESM.xlsx]

## Sheet: Reference genes
	List of Reference Genes
	Capra hircus beta-actin (ACTB) mRNA, complete cds
		Sequence (5'->3')	Template strand	Length	Start	Stop	Tm	GC%	Self complementarity	Self 3' complementarity
	Forward primer	TCCCTGGAGAAGAGCTACGA	Plus	20	711	730	59.38	55	4	0
	Reverse primer	AGGAAGGAAGGCTGGAAGAG	Minus	20	808	789	58.72	55	3	0
	Product length	98
	GeneBank Accession Number	JX046106
	Eficiency	103,99%
	Capra hircus eukaryotic translation elongation factor 1 alpha 1 (EEF1A1) mRNA, partial cds
		Sequence (5'->3')	Template strand	Length	Start	Stop	Tm	GC%	Self complementarity	Self 3' complementarity
	Forward primer	GGTGTCATCAAAGCAGTGGA	Plus	20	154	173	58.1	50	3	0
	Reverse primer	GTGGCAGGTATTGGGGATAA	Minus	20	260	241	56.96	50	3	1
	Product length	107
	GeneBank Accession Number	EF564269
	Eficiency	100,51%
	PREDICTED: Capra hircus peptidylprolyl isomerase E (cyclophilin E) (PPIE), transcript variant X2, mRNA
		Sequence (5'->3')	Template strand	Length	Start	Stop	Tm	GC%	Self complementarity	Self 3' complementarity
	Forward primer	TGACTCCTGGGCATTTTCTT	Plus	20	1179	1198	57.02	45	3	0
	Reverse primer	CCCTGTTCACTCACCAACCT	Minus	20	1313	1294	59.53	55	3	0
	Product length	135
	GeneBank Accession Number	XM_005678655
	Capra hircus partial mRNA for glyceraldehyde-3-phosphate dehydrogenase
		Sequence (5'->3')	Template strand	Length	Start	Stop	Tm	GC%	Self complementarity	Self 3' complementarity
	Forward primer	CACCCTCAAGATTGTCAGCA	Plus	20	324	343	57.81	50	4	1
	Reverse primer	GGTCATAAGTCCCTCCACGA	Minus	20	426	407	58.52	55	4	1
	Product length	103
	GeneBank Accession Number	AJ431207
	Capra hircus heat shock protein-90 mRNA, partial cds
		Sequence (5'->3')	Template strand	Length	Start	Stop	Tm	GC%	Self complementarity	Self 3' complementarity
	Forward primer	CCCATCACTCTTTTTGTGGAA	Plus	21	53	73	56.34	42.86	3	0
	Reverse primer	GGGCTTGTCATCAGACTCCT	Minus	20	172	153	59.09	55	3	1
	Product length	120
	GeneBank Accession Number	AF548366

## Sheet: Candidate genes
	List of Candidate Genes
	Capra hircus dipeptidyl-peptidase 4 (DPP4)
		Sequence (5'->3')	Template strand	Length	Start	Stop	Tm	GC%	Self complementarity	Self 3' complementarity
	Forward primer	GCCCCTGTAGTCAAAAAGCA	Plus	20	1807	1826	58.38	50	2	0
	Reverse primer	ACCACTTCCTCTGCCATCAA	Minus	20	1913	1894	58.93	50	3	0
	Product length	107
	Eficiency	87,07%
	Capra hircus growth-regulated alpha protein-like (LOC102182683)
		Sequence (5'->3')	Template strand	Length	Start	Stop	Tm	GC%	Self complementarity	Self 3' complementarity
	Forward primer	GCCGAAGTCATAGCCACTCT	Plus	20	199	218	59.54	55	3	1
	Reverse primer	GCCTGGTTTAGCATCTTATCG	Minus	21	296	276	56.84	47.62	3	2
	Product length	98
	Eficiency	88,13%
	Capra hircus ribonuclease, RNase A family, 1 (pancreatic) (RNASE1)
		Sequence (5'->3')	Template strand	Length	Start	Stop	Tm	GC%	Self complementarity	Self 3' complementarity
	Forward primer	TCTGGAAGAGGAGGATTGC	Plus	19	11	29	56.1	52.63	3	2
	Reverse primer	GCTGGAGAAAACTGGGTCTG	Minus	20	83	64	58.47	55	3	1
	Product length	73
	Eficiency	90,87%
	Capra hircus lipase, endothelial (LIPG)
		Sequence (5'->3')	Template strand	Length	Start	Stop	Tm	GC%	Self complementarity	Self 3' complementarity
	Forward primer	ATGAAACCCCAAACCCTTTT	Plus	20	3152	3171	55.58	40	3	2
	Reverse primer	ACCTGCCATCACAACTCCTT	Minus	20	3257	3238	59.23	50	3	0
	Product length	106
	Eficiency	87,07%
	Capra hircus ELOVL fatty acid elongase 6 (ELOVL6)
		Sequence (5'->3')	Template strand	Length	Start	Stop	Tm	GC%	Self complementarity	Self 3' complementarity
	Forward primer	ACATAGTTGTTGGGTTGGTCA	Plus	21	4352	4372	57.41	42.86	3	2
	Reverse primer	TCAAGGAGGTGGTCTGTTTG	Minus	20	4432	4413	57.36	50	3	1
	Product length	81
	Eficiency	80,67%
	Capra hircus glycerol kinase (GK)
		Sequence (5'->3')	Template strand	Length	Start	Stop	Tm	GC%	Self complementarity	Self 3' complementarity
	Forward primer	TGGAGCGATTTGAACCTC	Plus	18	1486	1503	54.61	50	3	2
	Reverse primer	TTGTAACCCAACCCATTGAT	Minus	20	1581	1562	54.79	40	3	2
	Product length	96
	Eficiency	83,29%

## Sheet: Expression data RNASeq & qPCR
	DE genes in RNA-Seq		FPKM												Average FPKM				Standard Deviation FPKM				Log2 Average FPKM
	Symbol	Gene ID2	ME1	ME2	ME3	PE1	PE2	PE3	MC1	MC2	MC3	PC1	PC2	PC3	MC	ME	PC	PE	StMC	StME	StPC	StPE	Log2MC	Log2ME	Log2PC	Log2PE
	DPP4	102184205	5.47	7.71	5.69	2.62	1.58	2.88	2.83	2.82	0.81	3.53	12.3	10.16	2.15333	6.29	8.66333	2.36	1.16337	1.23467	4.57255	0.687895	1.10657	2.65306	3.11492	1.23879
	ELOVL6	102181762	0.41	1.84	0.61	3.97	2.03	1.55	4.59	0.82	1.2	2.04	1.62	1.32	2.20333	0.953333	1.66	2.51667	2.07563	0.77436	0.361663	1.2813	1.13969	-0.0689474	0.731183	1.33151
	GK	102170215	0.58	3.12	2.87	3.46	2.54	4.43	3.18	3.78	2.23	1.68	1.09	1.39	3.06333	2.19	1.38667	3.47667	0.781558	1.39989	0.295014	0.94511	1.6151	1.13093	0.471621	1.7977
	LIPG	102191574	0.24	0.4	0.11	0.14	0.39	0.1	0.94	0.96	0.39	2.68	1.1	10.63	0.763333	0.25	4.80333	0.21	0.323471	0.145258	5.10751	0.157162	-0.389615	-2	2.26404	-2.25154
	LOC102182683	102182683	9.08	15.5	10.68	48.08	10.02	41.15	9.07	3.68	9.88	3.39	2.92	3.61	7.54333	11.7533	3.30667	33.0833	3.37017	3.34188	0.352467	20.2718	2.9152	3.555	1.72538	5.04803
	RNASE1	102174664	0.7	3.05	0.66	0.16	0.07	0.24	377.3	286.05	971.79	1.76	2.25	1.8	545.047	1.47	1.93667	0.156667	372.376	1.36847	0.272091	0.085049	9.09024	0.555816	0.953576	-2.67423
	Relative gene expression obtained using RT-qPCR per sample, with technical duplicates
	Sample	GK	ELOVL6	LIPG	DPP4	LOC102182683	RNASE1		DPP4	Gene Expression:	StDev GE:		RNASE1	Gene Expression:	StDev GE:
	MC 1	0.750911	1.37171	0.797529	0.833113	0.955677	0.589497		MC	0.971684	0.56507		MC	1.05921	0.377094
	MC 1	1.1484	1.28938	1.08687	1.06707	0.945535	0.720952		ME	0.862607	0.435724		ME	0.00993531	0.0106013
	MC 2	1.94631	1.47522	1.66208	1.89738	0.784894	1.18338		PC	3.83809	1.57913		PC	0.0102658	0.0102536
	MC 2	1.88741	1.37171	1.62606	0.971684	0.770385	0.918473		PE	0.561772	0.0233312		PE	0.00213408	0.00306102
	MC 3	0.580615	1.57615	1.21325	0.494491	1.19911	1.45136
	MC 3	0.54369	1.1461	0.893717	0.566365	1.07846	1.49158		ELOVL6	Gene Expression:	StDev GE:		GK	Gene Expression:	StDev GE:
	ME 1	0.121856	0.0423892	0.128854	1.3097	0.869881	0.00993531		MC	1.37171	0.191648		MC	1.14289	0.636974
	ME 1	0.253363	0.152052	0.107717	1.3186	0.707316	8.57797e-08		ME	0.152052	0.0673981		ME	0.253363	0.147959
	ME 2	0.151856	0.208395	0.111157	0.994005	0.57324	0.0184873		PC	0.569119	0.0517677		PC	0.534525	0.0802757
	ME 2	0.164742	0.141615	0.128022	0.851227	0.620382	0.0196923		PE	0.579952	0.22624		PE	0.565929	0.0346022
	ME 3	0.400197	0.163581	0.168519	0.332446	0.868307	0.00993531
	ME 3	0.428164	0.204279	0.128854	0.369667	0.776514	0.00156149		LOC102182683	Gene Expression:	StDev GE:
	PC 1	0.613688	0.561843	4.72573	2.01729	0.668528	0.0249335		MC	0.955677	0.1857
	PC 1	0.455091	0.514261	2.81906	2.24869	0.595872	0.00887499		ME	0.73594	0.124701
	PC 2	0.459885	0.606204	0.70053	3.83809	0.454148	1.04655e-06		PC	0.561836	0.085565
	PC 2	0.621089	0.640818	0.8955	5.35799	0.489752	6.56778e-09		PE	2.36382	0.957635
	PC 3	0.52287	0.508829	10.1562	4.9181	0.638411	0.00791189
	PC 3	0.534525	0.582759	9.0574	4.64836	0.524304	0.0198737		LIPG	Gene Expression:	StDev GE:
	PE 1	0.565929	0.781474	0.0672359	0.576827	3.40011	2.90772e-06		MC	1.21325	0.407051
	PE 1	0.576995	0.780515	0.193305	0.55875	3.22101	0.00403892		ME	0.128854	0.0278925
	PE 2	0.561394	0.545782	0.269727	0.561772	1.10679	0.00662856		PC	4.72573	4.54867
	PE 2	0.588151	0.561908	0.218607	0.533656	2.36382	0.00213408		PE	0.193305	0.0786001
	PE 3	0.594791	0.579952	0.173528	0.592416	1.84951	1.00705e-10
	PE 3	0.508315	0.230082	0.237428	0.54721	2.24166	1.13047e-09

## Sheet: Expression profiles
		Average FPKM				Standard Deviation FPKM				Average qPCR Expression Ratio				Standard Deviation (qPCR)
	gene symbol	MC	ME	PC	PE	sdMC	sdME	sdPC	sdPE	MC2	ME3	PC4	PE5	sdMC2	sdME3	sdPC4	sdPE5
	DPP4	2.15333	6.29	8.66333	2.36	1.16337	1.23467	4.57255	0.687895	0.971684	0.862607	3.83809	0.561772	0.56507	0.435724	1.57913	0.0233312
	ELOVL6	2.20333	0.953333	1.66	2.51667	2.07563	0.77436	0.361663	1.2813	1.37171	0.152052	0.569119	0.579952	0.191648	0.0673981	0.0517677	0.22624
	GK	3.06333	2.19	1.38667	3.47667	0.781558	1.39989	0.295014	0.94511	1.14289	0.253363	0.534525	0.565929	0.636974	0.147959	0.0802757	0.0346022
	LIPG	0.763333	0.25	4.80333	0.21	0.323471	0.145258	5.10751	0.157162	1.21325	0.128854	4.72573	0.193305	0.407051	0.0278925	4.54867	0.0786001
	LOC102182683	7.54333	11.7533	3.30667	33.0833	3.37017	3.34188	0.352467	20.2718	0.955677	0.73594	0.561836	2.36382	0.1857	0.124701	0.085565	0.957635
	RNASE1	545.047	1.47	1.93667	0.156667	372.376	1.36847	0.272091	0.085049	1.05921	0.00993531	0.0102658	0.00213408	0.377094	0.0106013	0.0102536	0.00306102

## Sheet: Correlation RNA-Seq & qPCR
	gene symbol	RNA-Seq	qPCR			RNA-Seq	qPCR
		MC vs. ME Log2FC
	RNASE1	-9.75163	-6.7362		RNASE1	-9.75163	-6.7362
	GK	-1.50691	-2.17341		GK	-1.50691	-2.17341
	ELOVL6	-2.32549	-3.17334		ELOVL6	-2.32549	-3.17334
					LIPG	-4.99529	-4.61159
					DPP4	-2.81436	-2.77233
		PC vs. PE Log2FC			LOC102182683	2.18417	2.0729
	LIPG	-4.99529	-4.61159		RNASE1	-8.07952	-6.68899
	DPP4	-2.81436	-2.77233		DPP4	2.05017	1.98183
	LOC102182683	2.18417	2.0729		LIPG	2.61019	1.96166
					ELOVL6	1.72413	1.93137
		MC vs. PC Log2FC
	RNASE1	-8.07952	-6.68899
	DPP4	2.05017	1.98183
	LIPG	2.61019	1.96166
		ME vs. PE Log2FC
	ELOVL6	1.72413	1.93137
