# Supplementary material for: Understanding seasonal weight loss tolerance in dairy goats: a transcriptomics approach
Source: BMC Genomics. 2020 Sep 14;21:629. doi: 10.1186/s12864-020-06968-2 (PMC7489022; doi:10.1186/s12864-020-06968-2)
Supplement: Supplementary file 9 — Additional file 9. – Output of the edgeR analysis for the Majorera Control and Majorera Restricted comparison. The Log2 Fold Change (Log2FC), Log2 of counts per million (Log2Counts), calculated P-value and FDR is shown. Raw reads for each gene in each sample are described: Majorera Control (MC1, MC2 and MC3) and Majorera Restricted (ME1, ME2 and ME3). NCBI gene and transcripts IDs are provided. Only genes with Log2FC > 0.5 or Log2FC < 0.5 are provided. [file 12864_2020_6968_MOESM9_ESM.xls]

## Sheet: MControl_vs_MExperimental
	Supplementary Material 9 – Output of the edgeR analysis for the Majorera Control and Majorera Restricted comparison .
						raw number of mapped reads
	gene symbol	Log2FC	Log2Counts	P-value	FDR	MC1	MC2	MC3	ME1	ME2	ME3	Gene ID	Transcript ID
	RNASE1	-9.75163	8.32232	1.68419e-45	2.54347e-41	5603	4847	16046	11	47	10	GeneID:102174664	Genbank:XM_005685393.1
	LOC102168959	-7.76105	-0.662216	0.000131218	0.0132997	54.35	0	2.89	0	0	0	GeneID:102168959	Genbank:XM_005697356.1
	LOC102169125	-6.87363	-1.4483	3.18768e-05	0.0045004	21	7	2	0	0	0	GeneID:102169125	Genbank:XM_005692259.1
	LOC102175876	-6.55751	-0.154766	0.00024659	0.0199144	80	2	0	1	0	0	GeneID:102175876	Genbank:XM_005689815.1
	MYH2	-6.54043	0.361576	9.80444e-08	4.48188e-05	27.88	3	83.13	0	1	1	GeneID:102181155	Genbank:XM_005693576.1
	LOC102169695	-5.75813	-2.2061	0.0124335	0.222647	14	0	0	0	0	0	GeneID:102169695	Genbank:XM_005692261.1
	MUC6	-5.72352	-0.595288	0.000350366	0.0243835	0	5	52	0	2	0	GeneID:102175667	Genbank:XM_005701420.1
	KRT24	-5.55279	-2.32961	0.0107905	0.204465	11	1	0	0	0	0	GeneID:102190817	Genbank:XM_005693787.1
	RBP2	-5.50675	-2.3892	0.0194561	0.274861	0	11	0	0	0	0	GeneID:102183916	Genbank:XM_005675505.1
	LEP	-5.45391	-2.39403	0.00476317	0.129144	8	2	1	0	0	0	GeneID:100860794	Genbank:XM_005679433.1,Genbank:XM_005679434.1
	NXPE2	-5.40919	0.583923	8.13333e-05	0.00959606	1	112.4	17.03	0	0	5	GeneID:102181880	Genbank:XM_005689475.1
	LOC102172100	-5.3745	-2.45791	0.00671701	0.156302	1	2	7	0	0	0	GeneID:102172100	Genbank:XR_310847.1
	ALS2CR12	-5.35437	-2.45966	0.00307059	0.0970127	3	3	4	0	0	0	GeneID:102170830	Genbank:XM_005676368.1,Genbank:XM_005676367.1
	LOC102188576	-5.28799	-2.4647	0.0298871	0.336581	10.46	0	0	0	0	0	GeneID:102188576	Genbank:XM_005701236.1,Genbank:XM_005701238.1,Genbank:XM_005701237.1
	ANKS1B	-5.1987	0.0640216	1.17749e-08	8.46785e-06	48	34	10	2	0	2	GeneID:102190026	Genbank:XM_005680492.1,Genbank:XM_005680493.1,Genbank:XM_005680491.1,Genbank:XM_005680490.1,Genbank:XM_005680489.1,Genbank:XM_005680488.1,Genbank:XM_005680487.1,Genbank:XM_005680486.1,Genbank:XM_005680494.1
	LOC102186944	-5.15384	6.28021	1.74909e-07	7.33742e-05	3875	2153	506	3	127	220	GeneID:102186944	Genbank:XM_005701233.1,Genbank:XM_005701232.1
	GPR1	-4.65437	0.184867	5.9818e-06	0.00122077	53	44	2	0	6	2	GeneID:102182643	Genbank:XM_005676422.1,Genbank:XM_005676419.1,Genbank:XM_005676418.1,Genbank:XM_005676417.1,Genbank:XM_005676420.1,Genbank:XM_005676421.1
	CIDEC	-4.63135	0.812015	2.06711e-12	3.85415e-09	70	29	52	2	3	6	GeneID:102183371	Genbank:XM_005695622.1,Genbank:XM_005695623.1,Genbank:XM_005695624.1
	rna31111	-4.60618	-1.37327	9.82087e-05	0.0107635	3	7	20	1	1	0
	NXPE4	-4.56023	4.68619	4.62923e-08	2.49681e-05	45	1232.6	765.97	52	44	60	GeneID:102181614	Genbank:XM_005689474.1
	LOC102180194	-4.51789	5.93385	2.13378e-06	0.000537073	235	2123	2462	150	14	170	GeneID:102180194	Genbank:XM_005699771.1
	PAG-2	-4.49417	-1.36693	0.00019498	0.0176323	5	7	18	2	0	0	GeneID:100861384	Genbank:XM_005699737.1
	LOC102186320	-4.37654	-1.26706	0.00098789	0.0484387	25	8	0	0	3	0	GeneID:102186320	Genbank:XM_005688551.1
	SEC14L3	-4.32772	1.09047	7.06524e-08	3.44191e-05	40	117	22	9	6	1	GeneID:102189786	Genbank:XM_005691630.1,Genbank:XM_005691631.1
	SUSD1	-4.28071	4.30966	2.60033e-07	0.000103343	24.4	924	615	43	72	44.01	GeneID:102175211	Genbank:XM_005684399.1
	DGAT2	-4.24389	0.850961	5.42236e-07	0.000190438	93	6	55	2	9	5	GeneID:102174409	Genbank:XM_005690002.1,Genbank:XM_005690003.1
	ADIPOQ	-4.2025	3.03328	5.6844e-27	4.29229e-23	272	157	239	22	23	22.28	GeneID:102173125	Genbank:XM_005675149.1,Genbank:XM_005675150.1,Genbank:XM_005675148.1
	THRSP	-4.17559	0.958381	6.45176e-08	3.24782e-05	89	19	57	1	19	1	GeneID:102178144	Genbank:XM_005699494.1
	TRAPPC3L	-4.14642	-0.584794	0.000248419	0.0199554	44	9	3	3	1	1	GeneID:102174208	Genbank:XM_005684538.1
	PI16	-4.10495	3.44581	3.47288e-10	4.37061e-07	470	381	45	24	70	15	GeneID:102182079	Genbank:XM_005696276.1
	FNDC5	-3.98394	-0.272519	2.11562e-05	0.00332814	26	39	4	1	7	1	GeneID:102183017	Genbank:XM_005676690.1,Genbank:XM_005676687.1,Genbank:XM_005676688.1,Genbank:XM_005676689.1
	TMPRSS11E	-3.93668	-1.78448	0.00123425	0.0556747	3	14	3	0	0	2	GeneID:102186288	Genbank:XM_005681664.1
	SERPINA11	-3.8593	-2.32667	0.0384409	0.377357	1	0	10	0	0	1	GeneID:102172209	Genbank:XM_005695351.1,Genbank:XM_005695352.1
	NPR3	-3.83511	-2.40181	0.00458106	0.126941	1	5	4	0	1	0	GeneID:102185687	Genbank:XM_005694841.1
	ANGPTL5	-3.82853	-1.33537	0.00203549	0.0767177	16	14	0	0	3	1	GeneID:102175316	Genbank:XM_005689374.1
	LOC102181869	-3.8095	-2.40417	0.00427002	0.12076	4	5	1	0	1	0	GeneID:102181869	Genbank:XM_005685342.1
	TUSC5	-3.69642	-0.291597	1.71954e-05	0.00285368	37	9	21	5	3	1	GeneID:102174059	Genbank:XM_005693295.1
	FSTL4	-3.67268	-1.62507	0.00140425	0.0602473	14	7	2	0	1	2	GeneID:102172708	Genbank:XM_005682931.1
	LOC102183486	-3.66684	-2.47442	0.0114322	0.212344	6	0	3	0	1	0	GeneID:102183486
	LOC102171788	-3.65615	-2.47554	0.0170302	0.25979	7	2	0	0	1	0	GeneID:102171788	Genbank:XR_310199.1
	BPI	-3.65438	-0.766521	3.03465e-05	0.00445648	29	6	12	1	4	2	GeneID:102185756	Genbank:XM_005688549.1
	LOC102189941	-3.61099	0.830157	5.91339e-06	0.00122077	12	52	79	9	3	8	GeneID:102189941
	LOC102184696	-3.58737	-2.46307	0.0328535	0.350391	1	2	6	0	0	1	GeneID:102184696	Genbank:XR_311214.1
	SCGB2A2	-3.53173	5.35094	1.02582e-07	4.48188e-05	441	1018	1655	213	50	172	GeneID:102180465	Genbank:XM_005699772.1
	KERA	-3.53012	-0.545732	0.00012028	0.0124416	32	19	4	0	8	2	GeneID:102175745	Genbank:XM_005679811.1,Genbank:XM_005679809.1,Genbank:XM_005679810.1
	MUCL1	-3.50903	6.5861	9.61676e-14	2.42054e-10	2816	1892	2748	357	225	528	GeneID:102184404	Genbank:XM_005679839.1
	LOC102170599	-3.50832	-0.192845	1.60594e-06	0.000440963	32	27	12	1	10	2	GeneID:102170599	Genbank:XM_005701720.1
	LOC102169411	-3.43978	-2.03698	0.0159285	0.252314	8.56	5.47	1	2	0	0	GeneID:102169411	Genbank:XM_005692260.1
	AQP7	-3.43549	-1.41913	0.000733973	0.0404365	13	3	11	2	0	2	GeneID:102190690	Genbank:XM_005684061.1,Genbank:XM_005684062.1
	PIPOX	-3.42377	-0.551563	3.80185e-06	0.000844347	24	18	12	4	3	2	GeneID:102169216	Genbank:XM_005693276.1
	HYAL4	-3.39901	-2.15396	0.00523421	0.136524	2	7	4	1	1	0	GeneID:102189274	Genbank:XM_005679411.1
	LOC102170538	-3.3714	-1.06284	0.0152012	0.246723	32	3	2	5	0	0	GeneID:102170538	Genbank:XM_005690279.1
	LOC102185919	-3.36816	1.45638	1.08708e-09	1.17265e-06	38	68	110	9	15	16	GeneID:102185919	Genbank:XR_310184.1
	ATP2B3	-3.33388	-1.84456	0.00171134	0.067656	8	5	5	1	1	1	GeneID:102168898	Genbank:XM_005700551.1
	LOC102178150	-3.32046	-1.84085	0.00266802	0.0887499	6	3	9	2	1	0	GeneID:102178150	Genbank:XM_005700074.1
	SEZ6	-3.29681	-1.27306	0.000280681	0.0213007	5	16	9	0	4	2	GeneID:102169899	Genbank:XM_005693362.1
	LOC102174856	-3.28535	-0.879851	0.00280436	0.0912748	12	27	2	0	10	0	GeneID:102174856	Genbank:XM_005688592.1
	JAKMIP2	-3.26345	-1.49594	0.0152373	0.246723	23	1	1	1	4	0	GeneID:102172352	Genbank:XM_005683113.1,Genbank:XM_005683115.1,Genbank:XM_005683112.1,Genbank:XM_005683114.1
	PLB1	-3.25878	-1.1939	0.000103888	0.0111271	10	9	13	2	2	2	GeneID:102171250	Genbank:XM_005686861.1
	LOC102179132	-3.21503	-0.523834	0.00129097	0.0566313	43	10	2	4	3	3	GeneID:102179132	Genbank:XM_005693471.1,Genbank:XM_005693472.1
	CACNA1G	-3.21179	-1.82093	0.00879362	0.179461	5	1	12	0	4	0	GeneID:102187163	Genbank:XM_005694260.1
	DDAH1	-3.20762	0.798324	1.0731e-06	0.000330755	72	29	38	12	16	1	GeneID:102188184	Genbank:XM_005678156.1
	LOC102172041	-3.19859	1.32962	5.63358e-08	2.93373e-05	79	95.07	25	15	16	9	GeneID:102172041
	LPO	-3.17247	10.1573	1.31965e-12	2.84706e-09	21981	29283	34534	7168	4384	4801	GeneID:100860761	Genbank:XM_005693183.1
	CPXM2	-3.14716	2.84551	3.6585e-06	0.000824636	153	378	23	29	74	26	GeneID:102178789	Genbank:XM_005698585.1,Genbank:XM_005698586.1
	PRG4	-3.11441	3.59152	3.37506e-07	0.000127425	733	116	103	35	107	72	GeneID:102176716	Genbank:XM_005690980.1,Genbank:XM_005690981.1,Genbank:XM_005690982.1
	LOC102183984	-3.0335	-2.33812	0.0197112	0.2765	1	4	5	1	1	0	GeneID:102183984	Genbank:XR_310555.1
	LOC102169221	-3.03148	-1.91909	0.0142528	0.239162	4	11	1	0	4	0	GeneID:102169221	Genbank:XR_309730.1,Genbank:XR_309729.1
	AOC1	-3.00927	1.70271	7.03639e-09	5.59282e-06	141	75	39	15	38	11	GeneID:102177774	Genbank:XM_005679653.1
	LOC102181690	-2.97965	1.82327	0.0001632	0.0157087	106	141	27	11	4	42	GeneID:102181690	Genbank:XR_310343.1
	LOC102185436	-2.91958	4.58309	3.06636e-07	0.000118739	828	301	676	222	152	41	GeneID:102185436	Genbank:XM_005679942.1
	PNPLA3	-2.9089	1.2289	0.000337812	0.0237153	76	89	17	27	6	5	GeneID:102169567	Genbank:XM_005709739.1
	LRRC31	-2.87782	-1.90481	0.0243006	0.307102	3	13	0	0	2	2	GeneID:102190076	Genbank:XM_005675367.1
	DRD5	-2.86964	-1.38915	0.0007473	0.0407127	8	11	7	1	5	1	GeneID:102168337	Genbank:XM_005681898.1
	ADAMTS16	-2.83635	-1.11288	0.00218184	0.0799761	23	7	3	2	6	1	GeneID:102180970	Genbank:XM_005694890.1
	LOC102184450	-2.81429	-1.90374	0.00430211	0.121102	8	5	3	2	2	0	GeneID:102184450	Genbank:XR_310470.1,Genbank:XR_310472.1,Genbank:XR_310471.1
	LOC102179325	-2.79976	-2.09581	0.0149898	0.24526	4	7	2	1	0	2	GeneID:102179325	Genbank:XM_005675399.1
	WDR66	-2.77805	-1.89402	0.00918812	0.185507	4	7	5	2	1	1	GeneID:102169119	Genbank:XM_005691402.1
	STMN4	-2.77151	-0.761332	0.000214667	0.0183158	17	11	15	4	2	5	GeneID:102183599	Genbank:XM_005684034.1,Genbank:XM_005684032.1,Genbank:XM_005684035.1,Genbank:XM_005684033.1
	FRMPD2	-2.75507	-2.16103	0.0159878	0.252314	5	5	2	1	1	1	GeneID:102189832	Genbank:XM_005699379.1
	REEP1	-2.75425	-2.1643	0.0255518	0.311627	7	4	1	0	1	2	GeneID:102185845	Genbank:XM_005686757.1
	CLGN	-2.75212	-1.16359	0.00126758	0.0565748	8	10	13	2	1	5	GeneID:102182716	Genbank:XM_005691227.1
	LOC102190285	-2.74675	-1.19869	0.00468198	0.128325	5	5	20	2	2	4	GeneID:102190285	Genbank:XM_005678339.1
	MEP1B	-2.7387	1.57325	1.33941e-06	0.000388995	45	80	97	28	12	17	GeneID:102181352	Genbank:XM_005697008.1
	LOC102183076	-2.72909	-2.29677	0.0396251	0.382579	3	0	7	0	3	0	GeneID:102183076	Genbank:XM_005687077.1
	LOC102185269	-2.71361	-2.22592	0.0254531	0.31125	3	2	6	1	2	0	GeneID:102185269	Genbank:XM_005683261.1
	LOC102182381	-2.71294	0.108371	0.000208556	0.0179978	54	11	17	5	18	3	GeneID:102182381	Genbank:XM_005680094.1
	SERPINA14	-2.69622	-0.116386	0.00736715	0.164341	22	1	45	4	19	1	GeneID:100861383	Genbank:XM_005695353.1
	KCNIP3	-2.68286	1.23537	0.000559261	0.0335157	142	13	26	8	46	8	GeneID:102174849	Genbank:XM_005709495.1
	FUT3	-2.67572	-1.65285	0.00220105	0.080485	8	8	4	1	4	1	GeneID:102181295	Genbank:XM_005682507.1
	TUBA8	-2.67315	-0.574087	3.06896e-05	0.00445648	19	14	16	3	8	4	GeneID:102176404	Genbank:XM_005681053.1
	PRSS27	-2.6719	-0.247361	0.000239618	0.0196215	39	13	11	4	13	3	GeneID:102174527	Genbank:XM_005697447.1
	PLK5	-2.67116	-2.14976	0.047637	0.413932	3	2	7	2	0	1	GeneID:102178270	Genbank:XM_005683302.1
	LIPG	-2.63861	0.987564	1.52586e-06	0.000434784	57	66	26	15	25	7	GeneID:102191574	Genbank:XM_005697191.1
	PEBP4	-2.62585	-0.583889	0.00588139	0.146637	2	29	17	5	4	5	GeneID:102175684	Genbank:XM_005684000.1
	LOC102178108	-2.57347	-2.21368	0.0331515	0.350821	3	6	2	0	0	3	GeneID:102178108
	RFX4	-2.54859	3.60234	1.88831e-06	0.000500303	159	558	157	87	64	110	GeneID:102186934	Genbank:XM_005680577.1,Genbank:XM_005680576.1,Genbank:XM_005680578.1
	PLIN4	-2.52237	0.132155	2.16363e-05	0.00336858	39	25	17	8	13	6	GeneID:102171863	Genbank:XM_005682558.1
	TECTB	-2.51742	0.395274	4.14059e-05	0.0054852	32	44	21	12	8	10	GeneID:102177030	Genbank:XM_005698480.1
	PCOLCE2	-2.51658	1.78771	9.83558e-05	0.0107635	173	70	16	15	61	19	GeneID:102187536	Genbank:XM_005675586.1
	COL6A6	-2.45828	-0.682214	0.000912306	0.0463894	25	9.41	10	3	10	3	GeneID:102178401	Genbank:XM_005675709.1
	KCND2	-2.45552	0.202685	0.000685358	0.0384768	25	52	7	7	12	10	GeneID:102183127	Genbank:XM_005679386.1
	LOC102188098	-2.44413	-1.89282	0.0289436	0.33089	4	9	2	0	6	0	GeneID:102188098	Genbank:XM_005677021.1
	SVEP1	-2.43985	1.74243	7.73977e-06	0.00147957	116	106	24	14	45	31	GeneID:102173568	Genbank:XM_005684394.1
	LOC102176685	-2.42657	-2.11604	0.0154318	0.247401	6	2	4	1	2	1	GeneID:102176685	Genbank:XM_005702051.1
	RAPGEFL1	-2.40823	0.506122	9.48282e-05	0.0107057	30	31	42	17	9	8	GeneID:102177375	Genbank:XM_005694305.1
	GDF6	-2.38133	-2.42724	0.0418313	0.38996	1	5	2	0	3	0	GeneID:102169777	Genbank:XM_005689313.1
	LAMB4	-2.38084	0.431118	6.22155e-05	0.00782982	25	35	37	7	30	4	GeneID:102174902	Genbank:XM_005679219.1
	SLC10A6	-2.37078	0.570994	7.91547e-06	0.00149424	49	24	35	7	23	12	GeneID:102185257	Genbank:XM_005681873.1,Genbank:XM_005681872.1
	C8H9orf43	-2.36584	-2.02655	0.0142749	0.239266	5	2	6	0	4	1	GeneID:102172811	Genbank:XM_005684326.1
	MYL3	-2.36108	-2.42814	0.0373475	0.373525	3	1	4	0	3	0	GeneID:102175068	Genbank:XM_005696023.1
	OLFML3	-2.35973	5.93076	0.000201662	0.0178305	1286	2812	217	295	1225	339	GeneID:102191096	Genbank:XM_005677850.1
	LOC102179403	-2.35817	2.0942	5.79072e-05	0.00734886	189.09	77.99	44.58	16.57	109.06	14	GeneID:102179403	Genbank:XM_005690428.1
	NCKAP5	-2.33716	1.77033	0.000320683	0.0227369	86	138	22	11	28	51	GeneID:102175445	Genbank:XM_005676205.1
	KCNC3	-2.3323	-2.24802	0.0491173	0.420217	3	5	2.23	0	4	0	GeneID:102188248	Genbank:XM_005692858.1
	ELOVL6	-2.32549	3.01463	6.55669e-06	0.00132025	396	79	113	37	162	51	GeneID:102181762	Genbank:XM_005681308.1,Genbank:XM_005681307.1,Genbank:XM_005681309.1
	ACTG2	-2.32535	5.04579	1.3709e-14	4.14066e-11	773	845	706	219	393	283	GeneID:102178279	Genbank:XM_005686352.1,Genbank:XM_005686353.1
	LOC102168680	-2.32407	-1.70723	0.0153176	0.246723	10.65	4	3.11	2	5	0	GeneID:102168680	Genbank:XM_005697355.1
	LOC102187241	-2.31527	2.60739	1.193e-09	1.20111e-06	135	198	100	37	64	64	GeneID:102187241	Genbank:XM_005688462.1,Genbank:XM_005688461.1
	PNLDC1	-2.31189	0.107094	0.00207084	0.0772192	32	36	9	1	15	15	GeneID:102183329	Genbank:XM_005684949.1
	CLEC4G	-2.2884	-1.20006	0.0194423	0.274861	14	13	1	2	9.01	1	GeneID:102171965	Genbank:XM_005682410.1
	SLC10A4	-2.27979	-1.81524	0.0184897	0.269435	4	5	7	1	2	3	GeneID:102190114	Genbank:XM_005681596.1
	LOC102179314	-2.27259	1.68006	3.1886e-05	0.0045004	93	81	55	6	88	18	GeneID:102179314	Genbank:XM_005692948.1
	LOC102187962	-2.2667	-1.00828	0.0263683	0.317613	3	10	20	6	0	5	GeneID:102187962	Genbank:XM_005688464.1
	MMP27	-2.24042	-1.03217	0.0121796	0.220282	16	14	2	3	10	1	GeneID:102171174	Genbank:XM_005689364.1,Genbank:XM_005689363.1
	SLC10A1	-2.23041	-1.42804	0.0210452	0.28598	11	11	1	3	4	2	GeneID:102177168	Genbank:XM_005686021.1
	LALBA	-2.21978	14.158	1.03871e-07	4.48188e-05	570610	398436	309538	198183	131365	137761	GeneID:100860779	Genbank:XM_005680021.1
	MFAP5	-2.21064	3.95796	1.30974e-05	0.00229996	554	454	92	104	317	81	GeneID:102177874	Genbank:XM_005680893.1
	LOC102169503	-2.18989	0.966425	0.00150554	0.0626354	84	49	7	11	38	14	GeneID:102169503	Genbank:XM_005691187.1
	LOC102185323	-2.18419	2.84638	2.35018e-06	0.000581843	206	70	227	28	103	90	GeneID:102185323	Genbank:XM_005696753.1
	ACTN2	-2.18148	-1.2182	0.0159889	0.252314	17	4	6	1	11	1	GeneID:102172326	Genbank:XM_005698999.1
	KY	-2.17175	-0.912993	0.0195344	0.275027	5	12	18	8	2	3	GeneID:102169426	Genbank:XM_005675600.1
	SH2D3A	-2.17168	0.413556	4.1296e-05	0.0054852	25	29	39	8	20	13	GeneID:102187209	Genbank:XM_005682530.1
	ITGBL1	-2.17119	0.0956509	0.0182611	0.269316	37	34	3	2	35	3	GeneID:102179491	Genbank:XM_005687729.1
	LOC102183203	-2.15797	0.40104	0.00928315	0.186557	51	20	21	2	48	2	GeneID:102183203	Genbank:XM_005678789.1
	ALDOC	-2.14645	1.25579	4.50797e-05	0.00581875	45	80	42	29	31	11	GeneID:102187622	Genbank:XM_005693256.1
	CRYGS	-2.14427	-1.98677	0.0336736	0.352507	6	2	5	0	5	1	GeneID:102177003	Genbank:XM_005675164.1
	TYR	-2.14082	-0.398801	0.00748548	0.165514	20	7	24	0	19	7	GeneID:102182281	Genbank:XM_005699429.1
	OGN	-2.14008	3.00483	4.27639e-06	0.000935971	212	284	64	66	82	84	GeneID:100860756	Genbank:XM_005684167.1,Genbank:XM_005684166.1
	LOC102174945	-2.13461	-2.06271	0.0361122	0.365773	2	5	5	1	2	2	GeneID:102174945
	ANKRD35	-2.12864	0.659154	0.00127116	0.0565748	51	40	20	2	22	26	GeneID:102186360	Genbank:XM_005677743.1
	SLC6A20	-2.12211	-1.16216	0.038367	0.377302	12	0	16	3	8	2	GeneID:102186441	Genbank:XM_005696134.1
	EGLN3	-2.11732	3.7901	2.29687e-12	3.85415e-09	319	269	363	80	221	141	GeneID:102179524	Genbank:XM_005695224.1
	LOC102178993	-2.10944	0.892688	0.00069731	0.0390029	61	12	57	9	27	23	GeneID:102178993	Genbank:XM_005681751.1
	PCP4	-2.10861	1.06666	0.00392056	0.114302	77	67	4	18	35	14	GeneID:102179523	Genbank:XM_005675627.1
	ESR2	-2.10631	-0.57646	0.00254559	0.0867799	19	19	7	7	10	3	GeneID:100860823	Genbank:XM_005685967.1
	MYCL	-2.0896	2.97444	1.99334e-09	1.84158e-06	190	217	135	48	94	99.5	GeneID:102189820	Genbank:XM_005678652.1
	HAVCR1	-2.0769	1.51302	0.000304798	0.0219193	76	93	30	16	21	47	GeneID:102177058	Genbank:XM_005683359.1
	CNTNAP1	-2.06962	0.0520893	0.000573778	0.0342498	28	29	14	4	24	8	GeneID:102189067	Genbank:XM_005693860.1
	LOC102170534	-2.04029	0.0384134	0.000290741	0.021492	26	26	18	9	19	6	GeneID:102170534	Genbank:XM_005688788.1
	ADAM33	-2.03589	-0.873489	0.0112852	0.210406	11	20	4	2	9	6	GeneID:102170333	Genbank:XM_005688235.1
	LOC100860938	-2.02322	7.97211	0.00309356	0.0975344	5269	10533	1212	696	8438	1293	GeneID:100860938	Genbank:XM_005675869.1
	PCNXL2	-2.00732	-0.607555	0.0104355	0.201016	8	22	13	5	4	10	GeneID:102176665	Genbank:XM_005699010.1
	THBS3	-2.0056	1.78049	1.25025e-05	0.00222132	105	80	52.06	15	92	24	GeneID:102190652	Genbank:XM_005677404.1
	LOC102185617	-1.99579	-0.0028849	0.0022852	0.0823655	27	13	27	2	26	9	GeneID:102185617	Genbank:XM_005696754.1
	SLC12A8	-1.99233	-1.07712	0.0298365	0.336262	18	3	9	7	4	2	GeneID:102168769	Genbank:XM_005675045.1
	TM7SF2	-1.98744	4.33984	2.07303e-09	1.84158e-06	515	392	462	180	209	238	GeneID:100861120	Genbank:XM_005699883.1,Genbank:XM_005699882.1
	MYH7B	-1.98235	1.44266	0.000171315	0.0162717	43	35	106	29	35	24	GeneID:102175493	Genbank:XM_005688670.1
	SELENBP1	-1.97356	6.928	1.47554e-08	9.68851e-06	2557	3355	2251	1178	1274	1311	GeneID:102171290	Genbank:XM_005677603.1
	LOC102178643	-1.96128	-0.678727	0.00529508	0.137163	13	10	17	4	16	2	GeneID:102178643
	COL4A4	-1.961	-1.69369	0.0386514	0.378297	6	6	5	3	3	2	GeneID:102190083	Genbank:XM_005676627.1
	OXTR	-1.94935	-0.453994	0.0100745	0.196514	11	17	20	10	3	8	GeneID:102185124	Genbank:XM_005695703.1
	IDO1	-1.94744	1.4208	0.0193617	0.274296	132	3	51	12	30	46	GeneID:102184119	Genbank:XM_005698878.1,Genbank:XM_005698879.1
	CADM3	-1.93417	0.152639	0.0129689	0.227211	47	23	5	7	32	4	GeneID:102169922	Genbank:XM_005677258.1,Genbank:XM_005677259.1
	PDE6A	-1.93392	-1.29838	0.0281813	0.32564	3	5	16	3	5	4	GeneID:102182870	Genbank:XM_005683158.1,Genbank:XM_005683159.1
	CSN1S2	-1.92978	15.8325	3.21897e-06	0.000736559	1092364	1510436	1268257	692499	433864	612719	GeneID:100861229	Genbank:XM_005681722.1
	SLC34A3	-1.92608	-0.681801	0.00473431	0.129057	12	14	14	6	5	8	GeneID:102185174	Genbank:XM_005701760.1
	FCAMR	-1.90949	-1.3457	0.044654	0.401909	17	4	2	1	10	2	GeneID:102176985	Genbank:XM_005690419.1
	C26H10orf90	-1.90583	-1.86136	0.0413095	0.387343	5	6	3	0	7	1	GeneID:102174184	Genbank:XM_005698641.1
	TLCD1	-1.90406	0.229402	0.000755647	0.0408951	42	20	17	9	20	12	GeneID:102168760	Genbank:XM_005693358.1
	SYT3	-1.90021	-1.23666	0.0338444	0.353471	14	7	4	1	13	1	GeneID:102176725	Genbank:XM_005692744.1
	GFRA3	-1.89946	-0.195914	0.00509785	0.134202	32	9	17	11	13	5	GeneID:102186954	Genbank:XM_005682988.1
	PLA2G4F	-1.89927	-0.522734	0.00504406	0.133641	18	11	16	3	9	11	GeneID:102188141	Genbank:XM_005685526.1
	ME1	-1.89298	1.13262	0.00823566	0.173708	28	100	18	14	71	7	GeneID:100860863	Genbank:XM_005684467.1
	VGLL1	-1.88489	-0.609111	0.035752	0.364385	22	17	3	0	12	11	GeneID:102176949	Genbank:XM_005700439.1
	ANO4	-1.87706	-1.12172	0.0371698	0.373065	6	15	7	6	2	5	GeneID:102171036	Genbank:XM_005680510.1,Genbank:XM_005680511.1,Genbank:XM_005680508.1,Genbank:XM_005680509.1
	WNT5A	-1.87659	4.0612	1.05305e-08	7.95159e-06	421	408	284	177	192	181	GeneID:102170921	Genbank:XM_005696086.1
	MEDAG	-1.87341	2.73485	1.99989e-05	0.00317919	233	157	61	37	159	64	GeneID:102188231	Genbank:XM_005687620.1
	PSTK	-1.86692	-1.14784	0.0293204	0.33243	6	5	16	2	5	7	GeneID:102176662	Genbank:XM_005698577.1,Genbank:XM_005698576.1
	SLC2A9	-1.86038	0.519896	0.00524377	0.136537	49	35	13	23	14	9	GeneID:102191784	Genbank:XM_005681965.1
	TRIM6	-1.85751	-0.545597	0.0225342	0.293625	27	15	2	4	16	5	GeneID:102170894	Genbank:XM_005689803.1
	RET	-1.85675	3.03105	0.00145071	0.0607349	267	245	40	123	76	59	GeneID:102172412	Genbank:XM_005699074.1
	AFMID	-1.84141	0.0917896	0.00128054	0.0566313	24	28	18	4	22	14	GeneID:102180346	Genbank:XM_005694095.1,Genbank:XM_005694096.1,Genbank:XM_005694097.1
	HHIPL2	-1.84072	7.19268	5.31833e-07	0.000190438	3417	3596	2634	1921	1692	1189	GeneID:102180064	Genbank:XM_005690491.1
	LOC102186026	-1.83622	-0.565736	0.0035407	0.106517	17	13	13	6	10	7	GeneID:102186026	Genbank:XR_310446.1,Genbank:XR_310445.1
	CILP	-1.83405	2.0384	0.00195806	0.0750522	143	89	44	16	154	17	GeneID:102183602	Genbank:XR_310300.1,Genbank:XM_005685106.1,Genbank:XM_005685105.1,Genbank:XM_005685103.1,Genbank:XM_005685104.1
	LOC102171710	-1.83033	-1.37121	0.027336	0.32328	10.25	3.67	8.1	0	9.22	3.61	GeneID:102171710	Genbank:XR_310273.1
	DOCK3	-1.81183	0.253696	0.0111047	0.208845	13	33	31	10	38	2	GeneID:102175341	Genbank:XM_005696098.1
	SCNN1B	-1.79627	-1.47213	0.0413197	0.387343	9	8	3	2	9	1	GeneID:100861026	Genbank:XM_005697601.1,Genbank:XM_005697602.1
	ZNF469	-1.7948	0.231133	0.001235	0.0556747	28	31	18	14	18	10	GeneID:102187252	Genbank:XM_005691916.1
	WDR72	-1.7891	1.29805	0.000291741	0.021492	74	61	29	22	30	35	GeneID:102190234	Genbank:XM_005685755.1,Genbank:XM_005685754.1
	HSF2BP	-1.7847	-1.31337	0.0364413	0.368093	5	8	10	5	7	1	GeneID:102186248	Genbank:XM_005675652.1
	OBSCN	-1.78001	-1.20858	0.0380331	0.377135	13	8	4	1	13	2	GeneID:102182963	Genbank:XM_005682154.1
	LOC102191547	-1.77785	3.30963	0.000554821	0.0333821	211	62	373	48	231	124	GeneID:102191547	Genbank:XM_005692427.1,Genbank:XM_005692426.1
	P2RY2	-1.77759	0.890047	0.000531798	0.0322539	58	42	23	10	40	23	GeneID:102180611	Genbank:XM_005709543.1
	C16H1orf105	-1.77589	0.64986	0.0162387	0.253868	11	29	62	9	12	33	GeneID:102177740	Genbank:XM_005690652.1,Genbank:XM_005690653.1
	LOC102186442	-1.76604	-0.174223	0.0215334	0.287956	16	22	19	3	6	21	GeneID:102186442	Genbank:XM_005696202.1
	INCA1	-1.76121	-1.26667	0.0254838	0.311373	13	6	5	2	8	4	GeneID:102173119	Genbank:XM_005693450.1,Genbank:XM_005693449.1,Genbank:XM_005693447.1,Genbank:XM_005693451.1,Genbank:XM_005693448.1
	CCDC157	-1.75176	-1.48284	0.049997	0.424168	7	7	6	5	1	4	GeneID:102168565	Genbank:XM_005691721.1
	PRELP	-1.75082	4.25278	1.93517e-05	0.00310904	498	581	172	200	406	140	GeneID:102183894	Genbank:XM_005690372.1
	TONSL	-1.74584	2.19963	1.59867e-06	0.000440963	106	80	115	35	114	40	GeneID:102176625	Genbank:XM_005688889.1
	CHRDL2	-1.73842	0.222156	0.0161398	0.253636	17	47	11	3	23	20	GeneID:102187245	Genbank:XM_005689975.1,Genbank:XM_005689974.1
	LOC102184002	-1.73786	1.52676	0.000207482	0.0179978	48.58	74.89	63.66	39.7	31.09	29.91	GeneID:102184002	Genbank:XM_005675013.1
	SEMA3B	-1.73415	0.169951	0.00183174	0.0709308	36	20	17	8	27	10	GeneID:102173510	Genbank:XM_005695931.1
	ASPN	-1.72941	2.71709	1.41611e-05	0.00245818	195	165	73	44	176	59	GeneID:102168726	Genbank:XM_005684162.1
	FREM1	-1.72234	-1.45934	0.0279343	0.325011	9	4	7	2	7	3	GeneID:102189672	Genbank:XM_005683654.1
	PLOD2	-1.71916	3.89343	1.83058e-07	7.47172e-05	373	384	211	168	209	166	GeneID:102176366	Genbank:XM_005675474.1
	ADAMTS12	-1.71459	0.11465	0.00304647	0.0964884	35	22	13	10	22	10	GeneID:102179883	Genbank:XM_005694823.1
	NGEF	-1.71384	3.82391	6.32639e-09	5.30784e-06	370	297	255	111	248	189	GeneID:102170660	Genbank:XM_005678820.1
	HMGB3	-1.70372	1.00706	0.000196738	0.0176853	34	45	51	15	45	22	GeneID:102169745	Genbank:XM_005700481.1,Genbank:XM_005700480.1
	TSTD1	-1.69878	3.13536	1.06387e-06	0.000330755	300	144	133	65	195	100	GeneID:102175173	Genbank:XM_005677198.1
	LOC102175427	-1.69225	4.71736	0.00873422	0.178974	171.76	1325.59	175.5	311.33	308.98	321.14	GeneID:102175427	Genbank:XM_005691668.1
	SPIRE2	-1.69022	2.82869	1.25993e-06	0.000373088	117	124	215	72	137	72	GeneID:102180617	Genbank:XM_005692061.1
	CRIP3	-1.6883	0.819209	0.00102158	0.0496075	51	38	26	13	25	29	GeneID:102174255	Genbank:XM_005696331.1
	COL8A1	-1.67984	1.71774	0.000382289	0.025707	111	75	30	36	63	31	GeneID:102175894	Genbank:XM_005674830.1,Genbank:XM_005674831.1,Genbank:XM_005674829.1
	MSLN	-1.67885	-0.851188	0.0358307	0.364517	5	15	13	8	10	2	GeneID:102175077	Genbank:XM_005697375.1
	HSPB6	-1.67759	3.51185	0.00160043	0.0645308	336	325	82	47	414	86	GeneID:102172571	Genbank:XM_005692506.1
	ARHGAP44	-1.67551	-1.0704	0.0459827	0.407111	20	4	4	3	9	5	GeneID:102176072	Genbank:XM_005694231.1
	LHB	-1.6567	-1.17915	0.0255665	0.311627	11.74	7	5.68	2	13.08	2	GeneID:102180531	Genbank:XM_005692831.1
	SMKR1	-1.65318	-0.648683	0.0180624	0.26771	8	13	17	2	20	5	GeneID:102172122	Genbank:XM_005679588.1
	ELOVL7	-1.65104	2.87901	0.00241485	0.0838368	42	115	305	54	161	93	GeneID:102182633	Genbank:XM_005694673.1
	SLC35D2	-1.65032	3.20256	1.85139e-08	1.07537e-05	175	199	215	83	208	93	GeneID:102188856	Genbank:XM_005684224.1
	GDF9	-1.64584	0.0478442	0.0112719	0.210406	32	12	22	14	10	13	GeneID:100860859	Genbank:XM_005682927.1
	UPK2	-1.64251	-0.81569	0.014036	0.237194	16	10	8	5	10	6	GeneID:102171082	Genbank:XM_005689523.1
	DKKL1	-1.63541	1.37708	0.00659299	0.154129	117	26	27	14	79	25	GeneID:102168383	Genbank:XM_005692715.1,Genbank:XM_005692713.1,Genbank:XM_005692714.1
	CNN1	-1.62601	5.09026	5.32859e-07	0.000190438	729	571	865	253	892	352	GeneID:102190599	Genbank:XM_005682391.1
	POSTN	-1.62543	3.36874	0.0462163	0.407448	80	392	176	23	541	17	GeneID:102172638	Genbank:XM_005687491.1,Genbank:XM_005687495.1,Genbank:XM_005687496.1,Genbank:XM_005687497.1,Genbank:XM_005687492.1,Genbank:XM_005687494.1,Genbank:XM_005687493.1
	IGFBP6	-1.62273	3.44039	0.000636266	0.035854	301	191	205	46	438	65	GeneID:102180462	Genbank:XM_005680088.1
	GABRA3	-1.62064	-0.379438	0.0306102	0.34069	8	31	8	4	13	13	GeneID:102171854	Genbank:XM_005700489.1,Genbank:XM_005700488.1
	AGR2	-1.61861	2.77448	2.67798e-06	0.000631919	132	160	144	94	124	54	GeneID:102179730	Genbank:XM_005678998.1,Genbank:XM_005678997.1
	MAMDC2	-1.60304	1.26851	0.00324602	0.100454	65	22	67	27	66	13	GeneID:102187485	Genbank:XM_005683720.1
	TP53INP2	-1.58713	5.14339	2.63984e-06	0.000631919	574	607	1034	286	786	442	GeneID:102174948	Genbank:XM_005688668.1
	C3H1orf228	-1.58395	-1.15994	0.0299421	0.336949	9	4	12	2	10	5	GeneID:102178788	Genbank:XM_005678780.1
	SGMS2	-1.58265	2.43826	5.25448e-05	0.00672485	159	73	115	52	152	40	GeneID:102187660	Genbank:XM_005681329.1
	COL1A1	-1.5779	7.84912	0.0234038	0.300238	4090	9622	841	855	9568	1615	GeneID:100860828	Genbank:XM_005693673.1
	C7H19orf57	-1.57562	-0.236784	0.00702746	0.161045	17	13	22	9	16	9	GeneID:102190952	Genbank:XM_005682315.1
	TTC23L	-1.57101	0.567983	0.00268615	0.0891565	27	21	45	14	27	20	GeneID:102177839	Genbank:XM_005694815.1
	ADAMTS17	-1.55881	0.788186	0.00129843	0.0566729	37	39	33	21	23	24	GeneID:102180429	Genbank:XM_005694948.1
	NREP	-1.55436	3.92271	0.00120394	0.0548323	175	633	140	125	363	182	GeneID:102185569	Genbank:XM_005685030.1
	CR2	-1.5496	0.227969	0.00277388	0.0908702	31	20	22	8	29	14	GeneID:102186615	Genbank:XM_005690447.1,Genbank:XM_005690448.1,Genbank:XM_005690449.1
	CCDC80	-1.54692	4.52329	0.00857483	0.177274	585	654	216	91	1057	107	GeneID:102173884	Genbank:XM_005674976.1
	LOC100860940	-1.53313	7.69959	0.0185054	0.269435	4124	7998	926	868	8729	1451	GeneID:100860940	Genbank:XM_005678936.1
	LOC102190792	-1.53081	-0.0817907	0.0369977	0.371749	30	17	12	12	5	17	GeneID:102190792	Genbank:XR_310344.1
	SPEF2	-1.53047	-0.562723	0.0441972	0.400399	5	24	11	9	13	5	GeneID:102175524	Genbank:XM_005694805.1
	GK	-1.50691	2.90311	0.000240364	0.0196215	150	195	123	34	148	147	GeneID:102170215	Genbank:XM_005700968.1,Genbank:XM_005700966.1,Genbank:XM_005700969.1,Genbank:XM_005700967.1
	C5	-1.50649	4.90659	0.0138063	0.235331	342	474	1025	341	113	618	GeneID:102183419	Genbank:XM_005684364.1
	LOC102180292	-1.49193	1.26053	0.00229955	0.0824888	35	80	34	25	43	34	GeneID:102180292	Genbank:XM_005700301.1
	SPTLC3	-1.48984	4.50833	0.000280136	0.0213007	388	627	395	394	276	208	GeneID:102184072	Genbank:XM_005687817.1
	PPIF	-1.4827	0.527862	0.0257188	0.312978	20	52	16	13	52	6	GeneID:102187374	Genbank:XM_005699299.1
	ECM1	-1.47543	3.29165	0.00031984	0.0227369	366	157	98	85	274	103	GeneID:102186921	Genbank:XM_005677667.1,Genbank:XM_005677668.1
	LOC102168759	-1.46894	2.14044	0.0130257	0.227662	42	138	92	58	24	83	GeneID:102168759
	LOC102185049	-1.4659	0.821853	0.01528	0.246723	36	16	57	27	41	10	GeneID:102185049	Genbank:XM_005696752.1
	DHRS12	-1.46068	2.34139	7.49913e-06	0.00147775	109	110	96	51	127	55	GeneID:102183247	Genbank:XM_005687604.1
	SRRM5	-1.45888	-1.07409	0.0442409	0.40042	10	6	10	3	14	3	GeneID:102183906	Genbank:XM_005692768.1
	LOC102174841	-1.452	1.83276	0.0114454	0.212344	33	121	65	31	33	79	GeneID:102174841	Genbank:XM_005683531.1
	TMEM25	-1.44894	3.15676	9.99975e-06	0.00184166	219	190	145	98	128	146	GeneID:102169316	Genbank:XM_005689517.1
	SLC16A1	-1.44685	5.63088	0.00230773	0.0825202	979	1495	584	901	450	521	GeneID:100861278	Genbank:XM_005677870.1,Genbank:XM_005677872.1,Genbank:XM_005677871.1
	FBN1	-1.44657	5.15038	0.00233867	0.0825202	1068	893	260	235	1274	323	GeneID:102180397	Genbank:XM_005685803.1
	PCK2	-1.43009	4.02656	0.000378986	0.025707	281	257	458	248	170	225	GeneID:102179952	Genbank:XM_005685336.1
	EBPL	-1.42754	2.54706	0.000715547	0.0397286	89	186	84	85	79	77	GeneID:102181608	Genbank:XM_005687598.1
	ITGA11	-1.42489	1.12453	0.00958	0.189982	77	44	15	19	51	30	GeneID:102171074	Genbank:XM_005685314.1
	CCL16	-1.42146	-0.635371	0.0349027	0.359305	16	8	13	8	17	3	GeneID:102169576	Genbank:XM_005701404.1
	GABRB3	-1.416	1.82931	0.0153631	0.246723	70	113	37	60	21	54	GeneID:102168302	Genbank:XM_005694918.1
	FAM198B	-1.41205	4.05981	7.53457e-06	0.00147775	237	414	363	189	337	219	GeneID:102191727	Genbank:XM_005691306.1
	MAPK13	-1.40885	2.92894	2.48098e-05	0.00374677	198	167	106	57	198	109	GeneID:100860996	Genbank:XM_005696263.1
	STC1	-1.408	3.72451	9.49914e-05	0.0107057	193	424	189	140	347	140	GeneID:102179386	Genbank:XM_005684015.1
	SPARC	-1.40355	7.51965	0.0019969	0.0755819	3712	5576	1946	1250	7070	1507	GeneID:100860800	Genbank:XM_005683193.1
	LOXL4	-1.40267	0.256122	0.0137089	0.234199	32	28	12	9	38	11	GeneID:102174272	Genbank:XM_005698389.1
	NOV	-1.40085	3.46136	0.00337529	0.103246	125	99	439	123	262	127	GeneID:102181319	Genbank:XM_005689131.1
	NIPAL2	-1.39955	4.76681	0.000115896	0.0121971	419	744	491	394	384	356	GeneID:102179398	Genbank:XM_005689210.1
	LOC102172254	-1.39781	1.6416	0.00887679	0.180914	104	56	33	17	126	25	GeneID:102172254	Genbank:XM_005682411.1
	KCTD14	-1.39239	1.6725	0.0005895	0.0343556	53	56	85	30	88	36	GeneID:102178427	Genbank:XM_005699495.1
	KANK4	-1.38854	0.321922	0.0383396	0.377302	22	46	7	15	35	9	GeneID:102187732	Genbank:XM_005678330.1
	ABHD11	-1.38404	3.91437	2.80795e-06	0.000652396	334	272	315	148	442	153	GeneID:102170657	Genbank:XM_005697789.1,Genbank:XM_005697787.1,Genbank:XM_005697788.1,Genbank:XM_005697786.1
	IVNS1ABP	-1.38119	6.7487	0.000633417	0.0358272	2441	907	3185	1034	2666	1405	GeneID:102175606	Genbank:XM_005690977.1
	MSTN	-1.37775	4.63872	0.0120735	0.218714	293	1017	197	403	267	333	GeneID:100860887	Genbank:XM_005675859.1
	LOC102189549	-1.35853	0.141869	0.0134646	0.232391	15	25	25	8	28	16	GeneID:102189549
	APLN	-1.3565	1.23372	0.0173346	0.261525	43	84	16	28	39	37	GeneID:102188120	Genbank:XM_005700400.1
	LOC102191067	-1.35554	0.354783	0.0463403	0.407888	22	22	33	22	7	21	GeneID:102191067	Genbank:XR_310593.1
	AK8	-1.35546	-0.246298	0.0160492	0.252737	15	20	14	8	19	11	GeneID:102179018	Genbank:XM_005687289.1
	INSIG1	-1.34895	5.98327	0.00203707	0.0767177	1157	731	1912	1065	758	781	GeneID:102183937	Genbank:XM_005679674.1
	LYPD5	-1.34383	0.519672	0.0101019	0.196596	39	29	18	10	46	16	GeneID:102188342	Genbank:XM_005692620.1
	PHKG1	-1.34353	3.3351	1.21762e-05	0.00218911	206.64	164.5	238.64	101.09	194.45	168.01	GeneID:102185139	Genbank:XM_005697755.1
	PCCB	-1.34137	3.68526	5.73166e-06	0.00121915	312	239	231	137	376	129	GeneID:102191181	Genbank:XM_005675535.1
	CRADD	-1.33844	1.94475	0.00084704	0.0445714	93	73	68	31	68	77	GeneID:102179736	Genbank:XM_005679822.1
	LOC102188530	-1.3337	3.68461	0.0387984	0.378977	209	513	53	64	583	100	GeneID:102188530	Genbank:XM_005694265.1
	LOC102176867	-1.32977	-0.478408	0.0346855	0.358045	16	9	16	9	13	9	GeneID:102176867	Genbank:XM_005681636.1
	CTNS	-1.32501	5.30289	0.000295353	0.021548	808.02	994.03	577.57	597.02	513.59	564.93	GeneID:102187709	Genbank:XM_005693413.1
	C15H11orf34	-1.32326	2.50355	0.00311963	0.0977441	175	50	121	72	78	97	GeneID:102177258	Genbank:XM_005689457.1
	SDSL	-1.32255	4.14949	0.00117276	0.0539575	340	263	462	246	176	315	GeneID:102187342	Genbank:XM_005691472.1
	SDF2L1	-1.32246	1.49887	0.00086474	0.0448773	71	46	54	32	75	31	GeneID:102186895	Genbank:XM_005691768.1
	NDNF	-1.31466	0.00173098	0.0285275	0.328371	17	15	26	12	31	6	GeneID:102189657	Genbank:XM_005681260.1
	SLC17A9	-1.3016	2.7477	0.00015644	0.0153879	178	100	128	97	162	63	GeneID:102190213	Genbank:XM_005701396.1
	QPCT	-1.29624	0.404849	0.0116349	0.214805	22	30	26	19	24	17	GeneID:102174483	Genbank:XM_005686498.1
	IDH1	-1.29535	6.00095	0.000475598	0.0295575	1263	1881	695	896	1385	725	GeneID:102190002	Genbank:XM_005676446.1
	rna31108	-1.29102	6.74592	4.04889e-05	0.00545949	1739.63	1904.01	2722.07	1250.23	2395.15	1482.04
	SEMA3C	-1.28962	3.49396	0.00544568	0.139155	398	223	68	167	246	117	GeneID:102183759	Genbank:XM_005679082.1
	GFPT2	-1.28573	1.88457	0.0237868	0.303093	146	62	18	50	99	33	GeneID:102170134	Genbank:XM_005682027.1
	F13A1	-1.27937	3.30401	0.00731643	0.163936	357	164	81	59	378	114	GeneID:102169238	Genbank:XM_005696897.1
	MRAP2	-1.27356	2.9932	0.000339194	0.0237153	181	168	128	64	141	169	GeneID:102184625	Genbank:XM_005684720.1
	FGGY	-1.27338	2.3775	0.000135611	0.0135629	86	121	102	60	116	75	GeneID:102168317	Genbank:XM_005678344.1,Genbank:XM_005678345.1
	TMEM97	-1.27138	4.71489	0.000163307	0.0157087	638.24	448.47	486.28	388.97	381.85	392.17	GeneID:102190452	Genbank:XM_005693351.1
	ARSG	-1.26917	2.1179	0.00661884	0.154273	41	114	101	46	65	87	GeneID:102179519	Genbank:XM_005694500.1
	TMEM205	-1.26865	3.46625	6.42687e-05	0.00802137	227	182	249	124	184	201	GeneID:102187938	Genbank:XM_005682380.1,Genbank:XM_005682381.1,Genbank:XM_005682382.1
	LOC102187599	-1.26067	2.20115	0.0135666	0.232821	89	140	46	75	43	77	GeneID:102187599	Genbank:XM_005686835.1
	LRP8	-1.25761	1.66758	0.00117547	0.0539575	65	74	50	44	68	40	GeneID:102189540	Genbank:XM_005678488.1
	NUCB2	-1.2468	5.67453	0.000203671	0.0178305	924	1201	894	786	799	717	GeneID:102186500	Genbank:XM_005689581.1
	LOC102168723	-1.24408	0.704835	0.00945046	0.188784	43.37	30.23	23.32	15.45	50.31	18.82	GeneID:102168723	Genbank:XM_005702159.1
	FAM161B	-1.24044	1.92567	0.00340464	0.103455	66	112	47	56	75	49	GeneID:102187407	Genbank:XM_005686065.1
	CDCA3	-1.23668	2.29355	0.00151773	0.0627967	113	130	49	56	124	66	GeneID:102169566	Genbank:XM_005680938.1
	CSN2	-1.2366	18.886	0.00494948	0.132062	8077337	10204843	10188055	8748808	4249132	7195810	GeneID:100860784	Genbank:XM_005681721.1
	CSN3	-1.23521	16.8502	0.00076255	0.0408951	2011282	2711529	2226798	1810854	1540647	1859405	GeneID:100861231	Genbank:XM_005681725.1
	CLCN4	-1.23442	1.05932	0.00897322	0.182142	43	49	31	26	32	38	GeneID:102176028	Genbank:XM_005701124.1,Genbank:XM_005701125.1
	KIAA1549	-1.2336	2.19029	0.00233576	0.0825202	112	109	51	48	83	86	GeneID:102176301	Genbank:XM_005679601.1
	FADS1	-1.23244	2.2793	0.00135456	0.0586147	108	92	88	83	71	65	GeneID:102178247	Genbank:XM_005699765.1,Genbank:XM_005699766.1
	ATP7B	-1.22956	0.783007	0.048691	0.41862	22	48	31	29	13	31	GeneID:102183524	Genbank:XM_005687605.1
	TMEM53	-1.22833	3.24742	0.000374774	0.025707	161	152	245	102	163	183	GeneID:102189270	Genbank:XM_005678555.1
	EBP	-1.2235	4.46562	0.000186129	0.0172038	387.38	390.63	518.58	328.09	370.23	323.1	GeneID:102177226	Genbank:XM_005700790.1
	TMTC4	-1.21396	4.931	0.002738	0.0898897	432	942	412	434	431	518	GeneID:102179020	Genbank:XM_005687728.1,Genbank:XM_005687727.1
	CLN6	-1.20516	2.61045	0.000192841	0.0176317	119	127	113	60	129	113	GeneID:102170521	Genbank:XM_005685312.1
	FBLN2	-1.20502	1.44211	0.00877042	0.17923	72	43	45	15	95	40	GeneID:102171934	Genbank:XM_005696156.1
	CXCL6	-1.20488	5.86581	4.37039e-05	0.00568979	1062	1061	1289	762	1361	774	GeneID:102181582	Genbank:XM_005681937.1
	CREG1	-1.20426	6.38669	0.00142051	0.0604868	2041	748	2137	899	2081	1270	GeneID:102173620	Genbank:XM_005677108.1
	DGKA	-1.20381	3.6807	3.48115e-05	0.00481475	280	218	257	118	311	223	GeneID:102175275	Genbank:XM_005680383.1,Genbank:XM_005680384.1,Genbank:XM_005680381.1,Genbank:XM_005680382.1
	SLC28A3	-1.2028	7.01334	0.000216152	0.0183389	2856	2723	2029	1429	2317	2423	GeneID:102179946	Genbank:XM_005684114.1
	ST6GALNAC2	-1.20107	5.87448	0.00357564	0.106929	859	1350	1208	918	607	1035	GeneID:102190459	Genbank:XM_005694421.1
	LOC102186545	-1.19977	3.28136	0.00091967	0.0466069	164	218	187	177	140	123	GeneID:102186545	Genbank:XR_311068.1,Genbank:XR_311069.1,Genbank:XR_311067.1
	PQLC2	-1.19932	0.606447	0.0333119	0.351556	19	37	32	21	19	29	GeneID:102170008	Genbank:XM_005677040.1
	TNXB	-1.19861	5.77068	0.000129317	0.0131956	1489	953	793	565	1359	860	GeneID:102174446	Genbank:XM_005696557.1
	MFGE8	-1.19574	10.2272	0.00866421	0.178266	14620	21456	33208	23804	14010	14244	GeneID:100861394	Genbank:XM_005695029.1
	ARSD	-1.19545	1.29185	0.00535448	0.137757	64	47.49	33	24	68	35	GeneID:102181292	Genbank:XM_005701372.1
	CTPS1	-1.19224	2.56832	0.000478612	0.0296229	142	129	79	64	186	68	GeneID:102182935	Genbank:XM_005678624.1,Genbank:XM_005678625.1
	ART3	-1.18938	1.37521	0.0378737	0.37647	49	26	75	26	112	13	GeneID:102186102	Genbank:XM_005681783.1,Genbank:XM_005681782.1,Genbank:XM_005681781.1,Genbank:XM_005681785.1,Genbank:XM_005681784.1,Genbank:XM_005681786.1
	FDPS	-1.18686	5.31032	9.98533e-05	0.0108488	815.76	722.49	783.92	611.76	873.9	459.63	GeneID:102186540	Genbank:XM_005677388.1,Genbank:XM_005677389.1,Genbank:XM_005677390.1,Genbank:XM_005677386.1,Genbank:XM_005677387.1
	CDH23	-1.18367	2.3066	0.000475523	0.0295575	95	89	105	69	98	74	GeneID:102173999	Genbank:XM_005699161.1,Genbank:XM_005699163.1,Genbank:XM_005699162.1,Genbank:XM_005699164.1,Genbank:XM_005699165.1,Genbank:XM_005699166.1
	ACADSB	-1.18191	5.40645	0.00483215	0.129945	575	1316.84	572	655	571	701	GeneID:102177588	Genbank:XM_005698580.1,Genbank:XM_005698581.1
	TMEM252	-1.18056	1.78938	0.00803477	0.171839	40.61	70.02	88.92	32.62	66.25	71.13	GeneID:102186308	Genbank:XM_005683716.1
	GGT6	-1.17727	3.22085	0.000711331	0.0396403	214	114	218	77	227	177	GeneID:102189518	Genbank:XM_005693420.1
	C8H9orf85	-1.17385	1.53006	0.0208049	0.285114	91	48	32	43	34	54	GeneID:102170318	Genbank:XM_005683750.1
	KLHL5	-1.17222	3.98215	0.000298494	0.0216724	334	373	218	245	280	227	GeneID:102169466	Genbank:XM_005681513.1,Genbank:XM_005681514.1,Genbank:XM_005681515.1
	CAB39L	-1.17116	5.1404	0.000212911	0.0182692	910	479	682	410	773	582	GeneID:102186131	Genbank:XM_005687457.1,Genbank:XM_005687459.1,Genbank:XM_005687458.1
	MAP3K13	-1.16959	2.94685	0.000453938	0.0289256	187	116	149	76	154	153	GeneID:102178859	Genbank:XM_005675173.1,Genbank:XM_005675172.1
	SHCBP1	-1.16909	1.46962	0.00729678	0.163936	52	58	51	27	49	59	GeneID:102181708	Genbank:XM_005692065.1
	GPR160	-1.16829	3.69502	0.0131745	0.229219	228	378	150	276	133	153	GeneID:102179323	Genbank:XM_005675333.1,Genbank:XM_005675334.1
	ATP13A4	-1.16817	3.12861	0.00958591	0.189982	163	173	174	156	65	155	GeneID:102186157	Genbank:XM_005675108.1
	C6H4orf40	-1.16709	2.38595	0.000273585	0.0211503	108	101	96	63	119	82	GeneID:102178810	Genbank:XM_005681928.1
	RANBP17	-1.16318	0.524075	0.0195497	0.275027	25	32	25	11	43	22	GeneID:102186520	Genbank:XM_005694523.1
	PGM5	-1.16271	3.37064	0.00038147	0.025707	139.39	209.98	248.08	127.38	206.75	176.87	GeneID:102179194	Genbank:XM_005683770.1
	MGME1	-1.16202	2.05437	0.0014319	0.0605096	73	77	91	39	100	75	GeneID:102188873	Genbank:XM_005688066.1,Genbank:XM_005688067.1
	IVD	-1.15555	3.61597	0.000204257	0.0178305	291	182	243	115	278	234	GeneID:102176611	Genbank:XM_005685485.1,Genbank:XM_005685486.1
	PGLYRP1	-1.15388	3.90256	0.00159149	0.0645308	441	249	191	110	378	299	GeneID:102168570	Genbank:XM_005692793.1
	ELN	-1.15377	4.08332	0.00205973	0.0769951	401	443	149	178	536	214	GeneID:102169447	Genbank:XM_005697784.1,Genbank:XM_005697783.1,Genbank:XM_005697782.1
	SOD3	-1.153	4.35271	8.68486e-05	0.0100891	424	400	365	204	654	266	GeneID:102169467	Genbank:XM_005681678.1
	LOC102169680	-1.14747	0.986387	0.033893	0.353733	68	30	18	24	38	35	GeneID:102169680	Genbank:XR_310436.1,Genbank:XR_310437.1
	LOC102191556	-1.14567	0.901792	0.0293695	0.332736	60	29	20	26	33	31	GeneID:102191556	Genbank:XR_309720.1
	ACSL1	-1.14411	6.81493	0.00151296	0.0627714	1731	2026	2717	1927	1793	1561	GeneID:102177866	Genbank:XM_005698715.1,Genbank:XM_005698714.1,Genbank:XM_005698717.1,Genbank:XM_005698718.1,Genbank:XM_005698716.1
	EXPH5	-1.14018	1.42319	0.0239683	0.304944	83	56	18	32	66	40	GeneID:102191064	Genbank:XM_005689421.1
	EPB41L3	-1.13982	6.53673	0.0243264	0.307102	711	2029	2536	1822	1002	1287	GeneID:102172400	Genbank:XM_005697125.1
	PLEKHB1	-1.1385	3.55549	0.000116301	0.0121971	210	229	240	163	225	191	GeneID:102182710	Genbank:XM_005689957.1,Genbank:XM_005689958.1
	MGAT4A	-1.13512	1.89079	0.00390217	0.114207	56	62	95	44	80	64	GeneID:102177532	Genbank:XM_005686430.1
	DUSP22	-1.13272	0.1122	0.0449285	0.403155	12	26	22	13	31	12	GeneID:102180274	Genbank:XM_005696930.1
	PSPH	-1.13097	2.59357	0.00210045	0.0779386	94	109	144	105	108	79	GeneID:102184397	Genbank:XM_005697753.1,Genbank:XM_005697752.1
	PLXNB3	-1.12978	2.81665	0.00985161	0.193975	159	105	145	102	64	152	GeneID:102191685	Genbank:XM_005700548.1
	FRK	-1.12722	0.0560104	0.0412576	0.387343	17	26	15	14	22	15	GeneID:102176125	Genbank:XM_005684546.1
	RASEF	-1.12696	5.3042	0.000891456	0.0457917	848	726	713	647	589	622	GeneID:102186118	Genbank:XM_005684221.1
	FIBIN	-1.12206	0.79861	0.0379222	0.37647	27	55	17	19	43	28	GeneID:102179218	Genbank:XM_005690019.1
	RPA3	-1.12134	1.87857	0.0113232	0.210854	70	34	107	45	107	46	GeneID:102170292	Genbank:XM_005678964.1
	CD99L2	-1.11988	0.695431	0.0351803	0.361424	22	39	31	30	26	21	GeneID:102169465	Genbank:XM_005700479.1
	DHCR24	-1.1197	7.94754	0.00548265	0.139863	4909	5263	4069	4200	2609	4320	GeneID:102172859	Genbank:XM_005678362.1
	LOC102173234	-1.11956	-0.0092852	0.0456091	0.406545	15	26	14	11	24	15	GeneID:102173234	Genbank:XM_005675908.1
	DMPK	-1.11845	2.58909	0.00114142	0.0528766	95	105	145	57	203	78.9	GeneID:102173496	Genbank:XM_005692648.1
	ABCA3	-1.11829	5.65542	0.00503579	0.133641	963.11	1005.58	934.21	835.84	522.66	917.9	GeneID:102173435	Genbank:XM_005709715.1
	SLC25A35	-1.11676	2.60447	0.00102827	0.0496482	97	133	119	100	126	78	GeneID:102175439	Genbank:XM_005693554.1,Genbank:XM_005693553.1
	PIGR	-1.1154	9.66654	0.00311858	0.0977441	27031	10431	10246	10321	17660	13354	GeneID:102176714	Genbank:XM_005690418.1
	CD320	-1.11419	2.48838	0.000791013	0.0420629	120	100	104	56	195	67	GeneID:102175758	Genbank:XM_005682424.1
	VKORC1	-1.11304	4.94819	0.000128207	0.0131713	626	586	567	381	932	374	GeneID:102171296	Genbank:XM_005698022.1
	CHRNE	-1.1111	2.12828	0.0168413	0.257665	113	76	65	62	43	96	GeneID:102185309	Genbank:XM_005694185.1
	ACACA	-1.11045	7.15059	0.0138817	0.236045	2448	3667	2045	2825	1358	2109	GeneID:100861224	Genbank:XM_005693156.1,Genbank:XM_005693157.1
	CSN1S1	-1.11026	10.9509	0.00257776	0.0874517	46692	37570	30279	37963	32142	23532	GeneID:100750242	Genbank:XR_310083.1
	AAK1	-1.10975	2.24441	0.00618137	0.149688	119	106	50	70	82	80	GeneID:102187324	Genbank:XM_005686834.1
	RAC3	-1.10434	1.90136	0.0225229	0.293625	57	44	111	32	159	34	GeneID:102178569	Genbank:XM_005694382.1
	LOC102171051	-1.10391	1.42332	0.0224119	0.293349	91	35	30	31	58	48	GeneID:102171051	Genbank:XM_005682111.1
	SAMD12	-1.1005	4.27531	0.0135071	0.232592	290	647	173	312	300	316	GeneID:102182326	Genbank:XM_005689135.1,Genbank:XM_005689134.1
	BDH1	-1.10024	4.75081	0.00661958	0.154273	283	517	724	433	412	443	GeneID:102180798	Genbank:XM_005675092.1
	PPP1R9A	-1.09993	3.56497	0.000901912	0.0461602	274	268	142	185	229	175	GeneID:102188108	Genbank:XM_005678941.1,Genbank:XM_005678943.1,Genbank:XM_005678942.1,Genbank:XM_005678944.1,Genbank:XM_005678945.1
	LOC102169098	-1.0948	5.15612	0.000294031	0.021548	626	650	761	490	729	585	GeneID:102169098	Genbank:XM_005702031.1,Genbank:XM_005702032.1,Genbank:XM_005702030.1,Genbank:XR_311353.1
	SLC16A7	-1.09289	2.07756	0.0187679	0.270968	110	80	53	32	195	35	GeneID:102191307	Genbank:XM_005680253.1,Genbank:XM_005680254.1,Genbank:XM_005680255.1
	ACTA2	-1.09275	7.66834	0.000580621	0.0343556	4590	3090	4013	1824	6204	3339	GeneID:102191486	Genbank:XM_005698192.1
	GALE	-1.09225	2.82652	0.00258267	0.0874517	188	154	69	96	191	92	GeneID:102181448	Genbank:XM_005676860.1,Genbank:XM_005676861.1
	TNFSF13	-1.09192	4.03391	0.000382693	0.025707	252	376	306	216	329	285	GeneID:100860886	Genbank:XM_005693510.1,Genbank:XM_005693508.1,Genbank:XM_005693509.1,Genbank:XM_005693511.1,Genbank:XM_005693512.1,Genbank:XM_005693513.1
	VIL1	-1.0917	1.63727	0.0155499	0.248502	40	42	94	38	77	49	GeneID:102169060	Genbank:XM_005676542.1
	GOT1	-1.09094	3.37825	0.00304662	0.0964884	281	225	97	130	340	113	GeneID:100861063	Genbank:XM_005698316.1
	LOC100861284	-1.09083	6.15692	0.000182612	0.0170867	1632	1263	1211	979	1714	1031	GeneID:100861284	Genbank:XM_005678973.1
	BTD	-1.09013	3.33853	0.000927307	0.0466806	147	170	258	122	330	116	GeneID:102179988	Genbank:XM_005675715.1,Genbank:XM_005675714.1
	LOC102169480	-1.08938	5.61016	0.000868393	0.0449126	865	1055	871	551	906	1002	GeneID:102169480	Genbank:XM_005685235.1
	SUOX	-1.08798	4.16704	0.000383	0.025707	404	336	293	267	328	297	GeneID:102174192	Genbank:XM_005680376.1,Genbank:XM_005680377.1,Genbank:XM_005680378.1
	MYCBPAP	-1.087	0.623082	0.0357822	0.364385	19	24	43	21	38	21	GeneID:102187710	Genbank:XM_005694262.1
	TMEM255A	-1.08598	0.227136	0.0436476	0.397807	28	23	14	11	42	12	GeneID:102189017	Genbank:XM_005700336.1,Genbank:XM_005700338.1,Genbank:XM_005700337.1,Genbank:XM_005700335.1
	ATOX1	-1.08151	4.90411	0.000266319	0.0207317	544	524	639	443	742	388	GeneID:102168628	Genbank:XM_005683195.1,Genbank:XM_005683194.1
	SERHL2	-1.0815	1.8583	0.00233651	0.0825202	74	60	73	44	103	50	GeneID:102172608	Genbank:XM_005681132.1
	LOC102170307	-1.08099	13.0843	0.00725534	0.163718	170642	161119	164431	164708	97007	135658	GeneID:102170307	Genbank:XR_310084.1
	FUCA2	-1.08062	1.05062	0.013651	0.233738	51	37	30	26	52	31	GeneID:102179566	Genbank:XM_005684863.1
	BSCL2	-1.0782	4.73678	0.000502843	0.0308556	512	443	566	428	545	374	GeneID:102184406	Genbank:XM_005699788.1
	MAP1A	-1.07744	2.12185	0.00957679	0.189982	96	94	59	40	183	40	GeneID:102181244	Genbank:XM_005695382.1
	PRKAR2B	-1.07711	3.038	0.00156683	0.0642026	100	197	168	121	189	117	GeneID:102174359	Genbank:XM_005679217.1
	PC	-1.0768	3.99229	0.00128814	0.0566313	382	236	296	193	267	332	GeneID:102179922	Genbank:XM_005700015.1
	LRRC3B	-1.07231	1.5574	0.017762	0.264997	79	58	32	51	69	32	GeneID:102170941	Genbank:XM_005698922.1
	LOC102169755	-1.07158	2.07455	0.0146013	0.242203	66	49	123	32	131	75	GeneID:102169755	Genbank:XM_005701837.1
	LOC102171650	-1.06749	1.26263	0.0291682	0.331967	27	54	54	43	43	33	GeneID:102171650	Genbank:XM_005694362.1
	NKAIN2	-1.06735	1.71031	0.0394171	0.381421	41	82	62	28	43	90	GeneID:102183327	Genbank:XM_005684495.1,Genbank:XM_005684494.1
	NSDHL	-1.06448	4.43187	0.00097993	0.0482049	387	445	395	382	497	235	GeneID:102173170	Genbank:XM_005700492.1,Genbank:XM_005700494.1,Genbank:XM_005700493.1
	BOLA3	-1.06104	1.88944	0.00992989	0.194653	81	71	59	58	121	28	GeneID:102184445	Genbank:XM_005686454.1
	KIAA1161	-1.06076	1.77592	0.0241272	0.305935	64	84	47	51	39	73	GeneID:102184432	Genbank:XM_005684215.1
	OGFOD3	-1.05848	3.02429	0.000500458	0.0308487	142	128	191	104	222	117	GeneID:102175801	Genbank:XM_005694374.1
	LOXL1	-1.05763	2.62318	0.0270715	0.32217	174	130	50	43	281	64	GeneID:102176563	Genbank:XM_005695163.1,Genbank:XM_005695162.1
	SLC25A21	-1.05761	4.02104	0.00539317	0.138047	237	425	257	274	223	282	GeneID:102185121	Genbank:XM_005695245.1,Genbank:XM_005695244.1
	CYSLTR1	-1.05667	3.87192	0.00208228	0.0774545	341	204	291	236	224	255	GeneID:102184981	Genbank:XM_005700599.1
	MSMO1	-1.05621	4.90767	0.00224782	0.0816024	543	589	571	526.03	452	474	GeneID:102180413	Genbank:XM_005691137.1,Genbank:XM_005691143.1,Genbank:XM_005691142.1,Genbank:XM_005691138.1,Genbank:XM_005691141.1,Genbank:XM_005691139.1,Genbank:XM_005691140.1
	GLCCI1	-1.05561	2.0625	0.00765622	0.167087	48	107	80	46	115	68	GeneID:102170577	Genbank:XM_005678965.1
	COL5A3	-1.05481	2.92824	0.000749447	0.0407127	191	132	113	78	237	115	GeneID:102186297	Genbank:XM_005682449.1
	CCDC28A	-1.05247	2.81049	0.00605734	0.147877	144	126	129	56	129	178	GeneID:102174938	Genbank:XM_005684850.1
	FASN	-1.05177	11.3924	0.0327586	0.350391	52670	50146	49788	57630	18098	42420	GeneID:100861286	Genbank:XM_005694379.1
	LOC102177400	-1.05113	5.28259	0.00531748	0.137508	603	681	911	728	556	580	GeneID:102177400	Genbank:XM_005678906.1
	VMAC	-1.05102	3.15832	0.000632617	0.0358272	140	161	203	106	202	164	GeneID:102180754	Genbank:XM_005682505.1
	CAMK2G	-1.04906	3.93654	0.000861213	0.0448484	293	310	265.97	200	265	307	GeneID:102185715	Genbank:XM_005699295.1
	TSPAN6	-1.04869	6.98707	0.00362679	0.107818	3043	2475	1734	1819	1900	2500	GeneID:102169264	Genbank:XM_005700118.1
	PRADC1	-1.04852	3.86179	0.00198329	0.0755819	271	268	285	249	213	244	GeneID:102182600	Genbank:XM_005686372.1
	DHCR7	-1.04838	3.29395	0.0127725	0.225781	163	243	150	192	105	159	GeneID:102171848	Genbank:XM_005700056.1
	LOC100861305	-1.04429	1.66517	0.0201437	0.278581	66	66	48	59	43	51	GeneID:100861305	Genbank:XM_005685695.1
	GSS	-1.04405	5.94357	0.00326214	0.100746	1191	1070	1225	1129	917	929	GeneID:102170247	Genbank:XM_005688487.1,Genbank:XM_005688485.1,Genbank:XM_005688486.1
	PLEKHH1	-1.04077	2.34678	0.00928955	0.186557	77	127	83	79	76	96	GeneID:102171077	Genbank:XM_005685999.1
	ABCB6	-1.03981	3.15107	0.000235683	0.0196215	175	151	177	107	222	151	GeneID:100861157	Genbank:XM_005676573.1
	ANGPTL1	-1.03668	1.57268	0.0397981	0.382579	71	71	26	25	131	28	GeneID:102184927	Genbank:XM_005690918.1
	FIGF	-1.03407	1.48252	0.016237	0.253868	36	50	70	37	64	47	GeneID:102185645	Genbank:XM_005701076.1
	PER1	-1.03149	5.16116	0.00748465	0.165514	709	611	703	607	415	677	GeneID:102173685	Genbank:XM_005693546.1
	PDE7B	-1.02748	2.5035	0.00611062	0.148603	112	149	60	84	132	85	GeneID:102179199	Genbank:XM_005684794.1,Genbank:XM_005684795.1,Genbank:XM_005684793.1
	GAA	-1.02737	3.88627	0.000287988	0.021492	330	269	240	155	463	228	GeneID:102175798	Genbank:XM_005694082.1,Genbank:XM_005694081.1
	LOC102188370	-1.02733	2.50598	0.00107294	0.0509546	115	105	101	57	162	99	GeneID:102188370	Genbank:XM_005677753.1,Genbank:XM_005677752.1,Genbank:XM_005677751.1
	DBI	-1.02718	5.4607	0.00142586	0.0604868	1006	755	738	724	798	701	GeneID:102182266	Genbank:XM_005676252.1
	SHROOM2	-1.02589	0.9953	0.0471077	0.410988	26	41	44	37	30	31	GeneID:102189471	Genbank:XM_005701198.1
	PARP2	-1.02189	1.6171	0.0086504	0.178224	55	58	59	40	64	57	GeneID:102179855	Genbank:XM_005685414.1,Genbank:XM_005685415.1,Genbank:XM_005685413.1
	HSD17B12	-1.02039	3.15324	0.00299047	0.0955443	249	113	145	129	280	95	GeneID:102186887	Genbank:XM_005690127.1
	LOC102176235	-1.01861	2.19616	0.00238879	0.0832509	90	85	83	59	146	56	GeneID:102176235	Genbank:XM_005683538.1,Genbank:XM_005683537.1,Genbank:XM_005683536.1
	COX1	-1.01701	14.1581	0.000960268	0.0475474	316225	385606	325174	263942	385791	306767	GeneID:1485858
	NABP1	-1.01362	2.76996	0.00449042	0.124659	160	120	106	86	113	149	GeneID:102190362	Genbank:XM_005676283.1,Genbank:XR_309793.1,Genbank:XM_005676282.1
	HMCN1	-1.01175	2.17778	0.00280031	0.0912748	101	72	82	49	132	74	GeneID:102175882	Genbank:XM_005690978.1
	COBLL1	-1.00803	6.59664	0.0160769	0.25291	1851	2480	1122	1824	1216	1602	GeneID:102191186	Genbank:XM_005676233.1
	GCSH	-1.00325	1.64524	0.0167351	0.256583	42.85	82.51	48.44	43.56	89.23	40.92	GeneID:102180872	Genbank:XM_005691826.1
	RASSF7	-1.00252	1.94679	0.0162022	0.253823	82	38	96	57	86	62	GeneID:102185814	Genbank:XM_005700101.1
	DEGS1	-1.00217	4.93665	0.000473483	0.0295575	543	570	602	436	786	453	GeneID:102181802	Genbank:XM_005690589.1
	FAM189A2	-1.00149	3.78275	0.00618495	0.149688	233	254	283	233	177	262	GeneID:102180312	Genbank:XM_005683774.1
	C15H11orf71	-1.00094	0.969043	0.0224316	0.293349	46	33	30	27	50	29	GeneID:102181058	Genbank:XM_005689472.1
	COL9A1	-1.00092	1.97769	0.00704298	0.161156	70	69	81	54	79	74	GeneID:102185378	Genbank:XM_005688762.1
	DQX1	-0.999638	0.99007	0.0493308	0.4209	35	23	52	32	37	33	GeneID:102170607	Genbank:XM_005686319.1,Genbank:XM_005686320.1,Genbank:XM_005686322.1,Genbank:XM_005686321.1
	ATP13A1	-0.998282	4.49827	0.00077183	0.0411879	468	345	456	335	515	358	GeneID:102186853	Genbank:XM_005682162.1
	CD151	-0.997378	1.4741	0.0165085	0.255423	45	47	62	23	92	47	GeneID:102183301	Genbank:XM_005700092.1
	DDO	-0.996195	3.57271	0.0163157	0.254285	188	272	205	165	127	286	GeneID:102182791	Genbank:XM_005684574.1,Genbank:XM_005684573.1
	MOSPD1	-0.995036	2.37634	0.00916166	0.18522	101	108	82	55	94	123	GeneID:102180575	Genbank:XM_005700302.1
	PDE4D	-0.9948	3.38506	0.00216995	0.0797339	258	183	149	177	198	164	GeneID:102183183	Genbank:XM_005694676.1,Genbank:XM_005694677.1,Genbank:XM_005694675.1,Genbank:XM_005694678.1,Genbank:XM_005694679.1
	GHR	-0.988726	3.25353	0.0302794	0.338537	226	248	64	101	408	90	GeneID:100860790	Genbank:XM_005694745.1,Genbank:XM_005694744.1,Genbank:XM_005694746.1,Genbank:XM_005694747.1
	HSD17B7	-0.987611	4.14	0.0123937	0.222293	355	363	271	230	209	431	GeneID:102179058	Genbank:XM_005677120.1
	PAPSS2	-0.986979	3.10746	0.00199602	0.0755819	118	209	152	123	252	112	GeneID:102187555	Genbank:XM_005698180.1
	SERPINA5	-0.984863	1.60489	0.0331851	0.350821	69	34	66	27	131	32	GeneID:102173891	Genbank:XM_005695358.1
	LOXL3	-0.982543	0.905209	0.0465002	0.408093	42.87	27.37	33.13	11.1	71.95	29.59	GeneID:102170055	Genbank:XM_005686317.1
	SLMO1	-0.981099	0.563482	0.0428472	0.393839	31	26	24	23	33	22	GeneID:102179252	Genbank:XR_311057.1,Genbank:XR_311052.1,Genbank:XR_311053.1,Genbank:XR_311054.1,Genbank:XR_311055.1,Genbank:XR_311056.1,Genbank:XM_005697151.1,Genbank:XM_005697152.1
	RILP	-0.980978	2.70768	0.00625642	0.150453	104	121	138	97	107	131	GeneID:102175986	Genbank:XM_005693381.1
	PPP2R2B	-0.979487	4.72267	0.0154917	0.247835	423	661	387	469	321	496	GeneID:102170971	Genbank:XM_005683107.1,Genbank:XM_005683109.1,Genbank:XM_005683106.1,Genbank:XM_005683108.1
	TMEM106C	-0.977415	3.08605	0.00121953	0.0553075	199	169	109	116	233	127	GeneID:102186375	Genbank:XM_005680031.1,Genbank:XM_005680032.1,Genbank:XM_005680033.1
	GLYCAM1	-0.976371	14.035	0.0431788	0.396164	386037	288705	267315	385080	132488	250711	GeneID:100860769	Genbank:XM_005679840.1
	ATP6	-0.974342	12.4778	0.00180877	0.0704024	93844	119455	103640	87967	121127	93793	GeneID:1485861
	IL18	-0.972124	2.33356	0.0172971	0.261324	131	100	52	38	186	83	GeneID:100861190	Genbank:XM_005689451.1,Genbank:XM_005689450.1
	LOC102174582	-0.971739	0.670643	0.0345681	0.35771	30	28	29	23	39	24	GeneID:102174582
	LOC102187557	-0.971494	1.60919	0.0128277	0.225785	56.08	56.37	57.42	49.91	66.77	45.9	GeneID:102187557	Genbank:XM_005679095.1
	LOC102181343	-0.971215	2.8487	0.0210917	0.28598	230.18	109.83	68.08	57.49	263.56	117.75	GeneID:102181343	Genbank:XM_005695767.1
	LOC102176407	-0.971213	2.8487	0.0210755	0.28598	230.18	109.83	68.08	57.49	263.56	117.75	GeneID:102176407	Genbank:XM_005700571.1
	H-FABP	-0.971164	9.33315	0.0337055	0.352507	9666	10572	15425	15205	7264	7994	GeneID:100860846	Genbank:XM_005676734.1
	CITED2	-0.969202	4.18921	0.0382603	0.377215	608	179	250	388	240	260	GeneID:102175484	Genbank:XM_005684852.1
	TGFBI	-0.968549	4.44518	0.0251012	0.310199	428	483	304	171	1121	182	GeneID:102182971	Genbank:XM_005683315.1
	DIRC2	-0.968122	1.54589	0.0208479	0.285186	74	56	33	37	68	54	GeneID:102188802	Genbank:XM_005675033.1
	LOC102189996	-0.965274	6.41098	0.019788	0.276702	1430	2346	958	1365	1181	1709	GeneID:102189996	Genbank:XM_005675592.1
	ADAMTS3	-0.964631	1.15817	0.0417395	0.389827	37	57	29	41	48	29	GeneID:102180478	Genbank:XM_005681933.1
	LOC102188568	-0.958642	4.46961	0.00265934	0.0886565	448	490	297	282	473	443	GeneID:102188568	Genbank:XM_005700260.1
	FGD6	-0.956611	3.45518	0.0260508	0.315547	285	187	144	255	139.03	138	GeneID:102182279	Genbank:XM_005679832.1,Genbank:XM_005679831.1
	C1QTNF1	-0.950462	3.24693	0.0268951	0.321414	252.2	195.47	84.66	83.07	442.24	96.64	GeneID:102176825	Genbank:XM_005694083.1
	LOC102178538	-0.949588	1.94283	0.0178051	0.265181	68	62	82	48	70	86	GeneID:102178538	Genbank:XM_005702055.1
	LOC102184120	-0.947436	2.81886	0.0151554	0.246708	210	99	87	62	282	98	GeneID:102184120	Genbank:XM_005679557.1
	ENTPD5	-0.946406	1.70705	0.0183859	0.269331	58	75	47	55	72	49	GeneID:102187956	Genbank:XM_005686068.1,Genbank:XM_005686067.1,Genbank:XM_005686069.1,Genbank:XM_005686070.1
	ICAM3	-0.946169	2.87629	0.00738651	0.164473	104.5	109	190.11	90.84	261.54	90	GeneID:102181860	Genbank:XM_005682356.1
	TMED3	-0.944479	5.8888	0.00120543	0.0548323	1308	899	1087	727	1693	990	GeneID:102179706	Genbank:XM_005695169.1
	SETD7	-0.943799	4.65099	0.00549751	0.139923	508	616	273	405	604	370	GeneID:102191824	Genbank:XM_005691253.1
	DYRK1B	-0.940849	2.41249	0.00774435	0.168109	120	70	105	52	147	107	GeneID:102185300	Genbank:XM_005692546.1
	CDH13	-0.939334	3.82274	0.017401	0.261931	351	299	140	126	633	162	GeneID:102183172	Genbank:XM_005691833.1
	LOC102170034	-0.929389	2.89356	0.0407332	0.38559	137	136	137	99	68	201	GeneID:102170034	Genbank:XR_310032.1
	GPT2	-0.928882	5.19602	0.0172019	0.261089	722	799	507	827	696	375	GeneID:102173681	Genbank:XM_005691949.1
	COL17A1	-0.92874	5.1923	0.00300097	0.0956132	546	680	778	494	814	701	GeneID:102187830	Genbank:XM_005698433.1
	PCOLCE	-0.928736	5.04954	0.0261446	0.316122	766	709	366	241	1588	396	GeneID:102181355	Genbank:XM_005697822.1
	C17H4orf33	-0.928619	1.84034	0.0144646	0.241109	72	65	60	59	72	61	GeneID:102171903	Genbank:XM_005691257.1,Genbank:XM_005691256.1
	SPNS3	-0.927581	2.21922	0.0200617	0.278467	100	69	88	68	71	103	GeneID:102189241	Genbank:XM_005693419.1
	HMCN2	-0.926359	1.12078	0.0481912	0.415401	32	37	49	26	42	49	GeneID:102183523	Genbank:XM_005687304.1
	MIEF2	-0.925677	1.39549	0.0330724	0.350781	44	39	60	33	99	28	GeneID:102168857	Genbank:XM_005693615.1
	LOC102173470	-0.923433	1.40209	0.0472178	0.411473	25.21	61.49	56.79	43.16	63.96	39.47	GeneID:102173470
	LOC102178087	-0.922738	5.86866	0.00289745	0.093299	1063	871	1277	627.02	1983	933	GeneID:102178087	Genbank:XM_005688518.1
	SLC27A4	-0.922339	2.1014	0.017541	0.262802	81	51	103	54	151	54	GeneID:102190047	Genbank:XM_005687250.1
	MMAB	-0.922205	3.21165	0.0019879	0.0755819	163	181	165	139	195	170	GeneID:102177459	Genbank:XM_005691585.1,Genbank:XM_005691586.1
	ALDH1A1	-0.921924	5.81743	0.0301732	0.338537	639	1548	891	962	765	1128	GeneID:102171605	Genbank:XM_005683753.1
	C18H19orf54	-0.91964	3.40202	0.021588	0.287956	152	240	187	230	144	155	GeneID:102189787	Genbank:XM_005692419.1
	TESK2	-0.919363	2.25667	0.00519456	0.135804	98.49	92.64	72.42	65.87	128.18	77.53	GeneID:102184868	Genbank:XM_005678540.1,Genbank:XM_005678541.1
	SDC2	-0.917732	7.02498	0.0235869	0.301283	2344	2299	2511	2616	1501	2292	GeneID:102183082	Genbank:XM_005689222.1
	SFXN2	-0.916677	0.939833	0.043843	0.398866	34	39	31	33	40	30	GeneID:102170293	Genbank:XM_005698377.1,Genbank:XM_005698376.1
	WFDC1	-0.91647	2.78467	0.0359856	0.365225	170	163	49	71	286	82	GeneID:102182247	Genbank:XM_005691901.1
	HN1	-0.91622	4.56672	0.00142483	0.0604868	384	444	470	310	683	384	GeneID:102172192	Genbank:XM_005709697.1
	ARG2	-0.916095	2.70212	0.0211761	0.286304	83	97	174	127	150	78	GeneID:102171613	Genbank:XM_005686001.1
	TKT	-0.912725	8.37467	0.0136764	0.233908	5418	7773	5007	4994	5079	7165	GeneID:102175812	Genbank:XM_005695848.1,Genbank:XM_005695849.1,Genbank:XM_005695850.1
	PPP1R16A	-0.910304	1.24581	0.0439869	0.399212	49	29	51	42	66	26	GeneID:102175494	Genbank:XM_005688885.1
	CSAD	-0.909469	4.15315	0.00139687	0.0602473	359	335	285	284	435	275	GeneID:102180652	Genbank:XM_005679925.1,Genbank:XM_005679922.1,Genbank:XM_005679924.1,Genbank:XM_005679923.1
	NBAS	-0.907635	4.70367	0.00871389	0.178801	362	688	373	343	581	522	GeneID:102186698	Genbank:XM_005687089.1
	PROM2	-0.905825	8.12053	0.03124	0.343617	6914	3851	4635	4023	3249	6817	GeneID:102174576	Genbank:XM_005686245.1
	NMNAT2	-0.904956	1.83227	0.0184049	0.269331	59	77	58	63	87	48	GeneID:102170807	Genbank:XM_005690957.1,Genbank:XM_005690959.1,Genbank:XM_005690958.1
	EHHADH	-0.904135	3.6263	0.00527982	0.137146	267	279	135	133	405	208	GeneID:102179598	Genbank:XM_005675175.1
	LOC102172488	-0.901483	6.85494	0.00628587	0.150894	1402	2388	2488	1777	3030	1774	GeneID:102172488	Genbank:XM_005675553.1,Genbank:XM_005675552.1,Genbank:XM_005675554.1
	NUDT4	-0.900507	3.74613	0.010721	0.204198	198	383	152	203	375	196	GeneID:102175468	Genbank:XM_005680075.1
	MUC20	-0.900485	4.16719	0.0345	0.357352	333	399	254	329	180	379	GeneID:102174698	Genbank:XM_005675240.1
	RECQL	-0.899925	1.52456	0.0277698	0.324714	44.12	70.03	42.46	42.71	75.26	45.49	GeneID:102190590	Genbank:XM_005680793.1
	OSBPL1A	-0.892041	5.85727	0.0146423	0.242203	914	1187	1056	1154	893	940	GeneID:100861010	Genbank:XM_005697037.1,Genbank:XM_005697036.1,Genbank:XM_005697035.1
	LOC100861228	-0.89185	3.8707	0.00249816	0.0855493	330	242	232	152	418	293	GeneID:100861228	Genbank:XM_005690478.1
	SHPK	-0.890946	2.93791	0.00573023	0.143512	110	163	143	128	174	123	GeneID:102186993	Genbank:XM_005693410.1
	PCSK7	-0.890767	4.72589	0.00222649	0.0812187	486	512	448	411	624	446	GeneID:102180688	Genbank:XM_005689628.1
	ADIPOR2	-0.890756	3.409	0.00416103	0.11879	211	187	183	191	204	176	GeneID:102173644	Genbank:XM_005681042.1
	RAB15	-0.88699	2.45631	0.0304418	0.339286	126	89	85	49	268	53	GeneID:102189215	Genbank:XM_005685983.1
	COL5A2	-0.886886	4.52983	0.0387938	0.378977	481	574	213	203	1112	252	GeneID:102183732	Genbank:XM_005675868.1
	LOC102175051	-0.883876	2.15957	0.0373154	0.373525	101.82	106.44	36.7	75	97	73.91	GeneID:102175051	Genbank:XM_005691878.1
	SPHK2	-0.882542	4.83137	0.00603469	0.147877	774	381	417	397	752	492	GeneID:102184187	Genbank:XM_005692682.1
	DPT	-0.880066	5.15179	0.0307588	0.34187	818	537	594	247	1789	429	GeneID:102191261	Genbank:XM_005690613.1
	COX2	-0.880057	11.1596	0.00350633	0.105905	35857	49676	38713	29511	67307	38630	GeneID:1485859
	ARL10	-0.879753	3.96664	0.0165291	0.255423	284	258	309	189	237	407	GeneID:102175673	Genbank:XM_005709593.1
	LOC102186193	-0.877828	1.51184	0.0399077	0.383008	37	50	66	48	74	40	GeneID:102186193	Genbank:XR_311222.1
	C1H3orf70	-0.876017	2.37266	0.0322284	0.34815	110	111	62	97	79	95	GeneID:102180539	Genbank:XM_005675256.1
	LOC102174620	-0.874398	2.75302	0.0292209	0.33205	78	134	151	102	107	150	GeneID:102174620	Genbank:XR_309917.1
	ENPP5	-0.873664	4.43585	0.00332215	0.102182	379	457	341	249	598	426	GeneID:102182358	Genbank:XR_310993.1,Genbank:XM_005696364.1
	UROS	-0.87217	1.24868	0.047892	0.414716	33	44	50	25	64	49	GeneID:102181751	Genbank:XM_005698596.1,Genbank:XM_005698595.1
	LOC102177862	-0.871668	1.45668	0.028745	0.330055	53	40	55	43	67	45	GeneID:102177862	Genbank:XR_309926.1,Genbank:XR_309925.1
	MFSD12	-0.870357	3.96745	0.00338409	0.103246	388	242	228	234	380	275	GeneID:102175390	Genbank:XM_005682661.1
	LOC102174906	-0.86942	5.2488	0.0291541	0.331967	593.9	611.57	850.38	739.12	483.13	715.91	GeneID:102174906	Genbank:XM_005699263.1
	NUCB1	-0.868278	6.03153	0.00532861	0.13756	1475	1011	1090	812	2442	865	GeneID:100860935	Genbank:XM_005692829.1
	ATP6V1C2	-0.868127	3.77875	0.00248157	0.0851744	232.44	214.37	296.51	202.67	401.66	205.12	GeneID:102182700	Genbank:XM_005687001.1,Genbank:XM_005687005.1,Genbank:XM_005687004.1,Genbank:XM_005687003.1,Genbank:XM_005687002.1
	LDLR	-0.868	5.31875	0.0478025	0.414374	488	505	1149	875	968	372	GeneID:102186579	Genbank:XM_005682375.1
	MARC2	-0.867445	4.20064	0.00299248	0.0955443	415	315	275	263	434	346	#N/A	#N/A
	TECR	-0.86697	5.64737	0.00630475	0.150894	1021	823	886	901	991	832	GeneID:102187120	Genbank:XM_005682303.1
	SLC25A26	-0.86626	2.1841	0.0147722	0.242753	99	80	68	45	128	96	GeneID:102178223	Genbank:XM_005695756.1,Genbank:XM_005695757.1
	ODC1	-0.865064	4.55136	0.0191731	0.273316	309	533	422	365	901	208	GeneID:102184631	Genbank:XM_005687011.1,Genbank:XM_005687010.1
	SLC25A1	-0.864618	4.44492	0.00446626	0.124446	432	348	404	367	464	374	GeneID:102188525	Genbank:XM_005709768.1
	EPHX1	-0.863526	7.15927	0.00399366	0.115763	2566	2319	2862	2158	3374	2561	GeneID:100860945	Genbank:XM_005690527.1,Genbank:XM_005690526.1
	LOC102179098	-0.86152	5.57509	0.00465167	0.128025	846.91	890.29	846.73	853.13	1164.41	675.5	GeneID:102179098	Genbank:XM_005702123.1
	LTBP4	-0.85672	6.73161	0.00595748	0.147192	1937	1719	2097	1058	3784	1850	GeneID:102188621	Genbank:XM_005692557.1
	ACSS2	-0.856577	8.03516	0.0124838	0.222849	5086	4686	4466	4505	4293	5161	GeneID:102169772	Genbank:XM_005688483.1,Genbank:XM_005688484.1
	NID1	-0.854383	4.35682	0.0164626	0.255423	452	472	194	210	734	346	GeneID:102178881	Genbank:XM_005699017.1
	SMTN	-0.851659	4.52734	0.00993372	0.194653	375	342	525	411	475	385	GeneID:102170811	Genbank:XM_005691729.1
	POLD2	-0.851186	3.70365	0.00263519	0.0880458	264	254	189	181	327	245	GeneID:102185977	Genbank:XM_005679334.1
	LOC102179771	-0.851065	5.69134	0.00510902	0.134202	801	1151	835	822	1330	828	GeneID:102179771	Genbank:XM_005685277.1
	SLC25A5	-0.850722	4.76288	0.00397595	0.115471	596	511	371	347	771	495	GeneID:102173075	Genbank:XM_005700280.1
	DNAJC1	-0.848363	3.19802	0.00464734	0.128025	182	182	133	127	211	185	GeneID:102176139	Genbank:XM_005688037.1
	GCK	-0.847579	6.55045	0.0250514	0.310103	1644	2167	1260	1407	1420	2171	GeneID:102185429	Genbank:XM_005679332.1
	MUC15	-0.845438	6.83396	0.0454501	0.406202	2215	2141	1823	2452	1232	2044	GeneID:102178191	Genbank:XM_005690015.1
	MARC1	-0.844992	6.92124	0.0334447	0.352219	1801.35	2227.39	2483.16	2076.04	1538.63	2675.45	#N/A	#N/A
	POMT2	-0.843919	2.63226	0.00475091	0.129144	127	106	102	91	175	100	GeneID:102169594	Genbank:XM_005686154.1
	SLC9A8	-0.839232	2.29641	0.0360575	0.365463	93	110	62	100	88	77	GeneID:102190707	Genbank:XM_005688646.1
	SSR4	-0.838993	7.24852	0.00760061	0.166477	3227	2532	2482	2101	3242	3236	GeneID:102191120	Genbank:XM_005700546.1
	LOC102181641	-0.838584	2.80522	0.0324638	0.349692	161	103	115	142	99	125	GeneID:102181641	Genbank:XM_005696813.1
	REEP6	-0.835449	2.88372	0.0235723	0.301283	128	145	124	139	109	143	GeneID:102191695	Genbank:XM_005682918.1,Genbank:XM_005682917.1
	LOC102181144	-0.833993	4.21685	0.00739485	0.164473	359.58	318.66	323.78	238.1	387.99	426.08	GeneID:102181144
	ND4	-0.833319	12.4263	0.00465407	0.128025	90863	108832	96142	82513	148903	92218	GeneID:1485865
	RASD1	-0.832813	1.74489	0.0295205	0.333946	61	58	60	33	130	51	GeneID:102171188	Genbank:XM_005693624.1,Genbank:XM_005693625.1
	DPAGT1	-0.832004	3.96631	0.00484515	0.129967	290	302	250	246	329	303	GeneID:102174764	Genbank:XM_005689538.1,Genbank:XM_005689539.1
	APOA1BP	-0.830825	4.57218	0.00635166	0.151059	472	342	468	376	539	437	GeneID:102174611	Genbank:XM_005677339.1,Genbank:XM_005677340.1
	LPCAT3	-0.830606	3.83962	0.00282281	0.0916775	278.86	266.32	226.51	218.12	453.52	198.2	GeneID:102190030	Genbank:XM_005680925.1
	PDF	-0.830473	1.56185	0.0446387	0.401909	57	67	34	40	74	57	GeneID:102182902	Genbank:XM_005709573.1
	HMGCR	-0.830462	5.24816	0.0251777	0.310199	490	702	836	724	627	684	GeneID:102169762	Genbank:XM_005685053.1,Genbank:XM_005685054.1,Genbank:XM_005685055.1
	ADCK1	-0.82967	1.3031	0.0475664	0.413906	40	46	45	37	56	47	GeneID:102173749	Genbank:XM_005686171.1
	SHROOM1	-0.82966	2.96667	0.00443753	0.123874	156	132	133	89	234	151	GeneID:102180490	Genbank:XM_005709395.1
	DUSP16	-0.829473	3.83096	0.00245007	0.0842845	306	235	228	199	405	245	GeneID:102168517	Genbank:XM_005680873.1
	CEP85	-0.829199	1.47055	0.0414795	0.388118	54	52	42	49	70	40	GeneID:102170833	Genbank:XM_005676818.1
	TLN2	-0.828744	4.67241	0.0109589	0.206877	435	598	339	429	563	447	GeneID:102175583	Genbank:XM_005685694.1
	BSG	-0.826781	7.92959	0.00410139	0.117755	4694.09	4199.71	4239.27	3802.87	6534.59	3978.5	GeneID:102183059	Genbank:XM_005682881.1
	RFT1	-0.82673	3.40845	0.0112056	0.209725	241	166	167	183	195	205	GeneID:102176469	Genbank:XR_310960.1,Genbank:XM_005695851.1,Genbank:XR_310961.1
	MYOC	-0.824296	4.779	0.0189002	0.271581	641	402	443	225	1167	445	GeneID:102175502	Genbank:XM_005690643.1,Genbank:XM_005690644.1
	ZMPSTE24	-0.821225	2.06262	0.0330532	0.350781	86	85	53	63	154	45	GeneID:102187287	Genbank:XM_005678642.1
	SDHA	-0.820224	6.19247	0.00409197	0.117755	1541	1200	1203	1020	2232	1194	GeneID:102183107	Genbank:XM_005694893.1
	PBX1	-0.819899	5.49497	0.022082	0.290743	806	1149	472	743	976	828	GeneID:102170836	Genbank:XM_005677102.1
	TMEM8A	-0.819602	4.39684	0.0110577	0.208455	466	381	291	256	466	490	GeneID:102170930	Genbank:XM_005697362.1
	SEC11C	-0.818713	6.1921	0.0124577	0.222647	1279.27	1128.58	1507.76	1270.31	1419.73	1358.03	GeneID:100861334	Genbank:XM_005697284.1
	MAP2K4	-0.818412	5.19243	0.015293	0.246723	560	859	538	669	754	615	GeneID:102175799	Genbank:XM_005694230.1
	PCYT2	-0.817957	3.5875	0.00481601	0.129945	239	212	195	211	281	195	GeneID:102168574	Genbank:XM_005694055.1,Genbank:XM_005694056.1
	TMEM2	-0.817859	4.79023	0.0206665	0.28399	665	357	474.07	274	1222	370	GeneID:102168908	Genbank:XM_005683746.1,Genbank:XM_005683745.1
	LRRC45	-0.8178	2.47919	0.0107287	0.204198	98	102.35	98.28	65	155	114	GeneID:102190456	Genbank:XM_005694049.1
	RDH11	-0.817386	3.70646	0.00701131	0.160919	219	225	254	234	276	223	GeneID:102171883	Genbank:XM_005686005.1,Genbank:XM_005686003.1,Genbank:XM_005686002.1,Genbank:XM_005686004.1
	CUEDC1	-0.816381	4.10992	0.0120784	0.218714	236	313	370	309	369	293	GeneID:102185304	Genbank:XM_005693181.1
	PDP2	-0.816008	2.8942	0.00673409	0.156459	139	127	132	123	177	128	GeneID:102176634	Genbank:XM_005692112.1,Genbank:XM_005692113.1
	PANK3	-0.815039	4.69344	0.0456885	0.406595	440	657	292	548	392	429	GeneID:102182632	Genbank:XM_005694510.1,Genbank:XM_005694509.1
	LOC102178017	-0.813419	1.91704	0.0332916	0.351556	80	61	61	72	86	56	GeneID:102178017
	ZHX3	-0.812895	4.1963	0.0190875	0.273316	337	398	249	374	337	289	GeneID:102189599	Genbank:XM_005688560.1
	DHTKD1	-0.812812	4.12649	0.020142	0.278581	335	397	207	255	324	394	GeneID:102173669	Genbank:XM_005688029.1
	PAEP	-0.810902	15.7411	0.0318636	0.345904	1099551	836757	1004699	989083	763289	1149626	GeneID:100861187	Genbank:XM_005687294.1,Genbank:XM_005687295.1
	ABCC10	-0.81038	2.43671	0.0249041	0.309039	124	95	72	65	119	128	GeneID:102174986	Genbank:XM_005696334.1,Genbank:XM_005696336.1,Genbank:XM_005696335.1
	ATP13A2	-0.809583	3.18299	0.0342453	0.355249	207	133	149	168	122	191	GeneID:102183471	Genbank:XM_005677064.1
	PSTPIP2	-0.808718	1.6994	0.0452021	0.404649	72	36	65	38	95	63	GeneID:102184213	Genbank:XM_005697169.1
	COL4A1	-0.807077	7.30646	0.00557327	0.141221	3116	2987	2395	1999	5105	2726	GeneID:102171079	Genbank:XM_005687780.1
	ND4L	-0.806867	8.40812	0.00853819	0.177121	6219	7370	4624	5264	8855	5876	GeneID:1485864
	TP53I13	-0.806722	2.51249	0.0252556	0.310265	118	70	117	83	118	123	GeneID:102171006	Genbank:XM_005693365.1
	KRTCAP3	-0.806439	3.99316	0.00534176	0.137664	295	231	325	211	419	316	GeneID:102179208	Genbank:XM_005687064.1
	ND3	-0.805049	9.6087	0.00528532	0.137146	13240	14484	13967	11396	22428	13203	GeneID:1485863
	OTUD1	-0.804905	1.73437	0.0476066	0.413906	61	74	42	54	72	63	GeneID:102177539	Genbank:XM_005688041.1
	ORAI1	-0.804327	5.86244	0.0383666	0.377302	682	784	1606	939	1165	1165	GeneID:102171809	Genbank:XM_005691414.1,Genbank:XM_005691415.1
	HTATIP2	-0.804258	3.06001	0.0104722	0.20121	137	145	162	116	323	98	GeneID:102186278	Genbank:XM_005699517.1
	MVK	-0.802645	2.77045	0.0106633	0.203845	123	139	102	116	162	116	GeneID:102176815	Genbank:XM_005691582.1,Genbank:XM_005691584.1,Genbank:XM_005691583.1
	PLD2	-0.802204	3.83567	0.0125529	0.223161	190	276	291	264	400	182	GeneID:102176556	Genbank:XM_005693462.1,Genbank:XM_005693461.1
	ERLEC1	-0.801238	5.12781	0.0128066	0.225785	750	685	445	597	753	634	GeneID:102175863	Genbank:XM_005686734.1
	SLC39A9	-0.800475	5.54421	0.0328448	0.350391	767	1216	511	851	895	844	GeneID:102175303	Genbank:XM_005686014.1,Genbank:XM_005686016.1,Genbank:XM_005686015.1
	RNF103	-0.79644	3.30886	0.00844356	0.176369	221	143	167	119	259	214	GeneID:102188411	Genbank:XM_005686700.1
	AIFM1	-0.794951	4.41933	0.00979496	0.193617	348	452	339	373	488	367	GeneID:102176309	Genbank:XM_005700380.1,Genbank:XM_005700379.1,Genbank:XM_005700378.1
	GPX4	-0.793924	5.94528	0.00810302	0.172112	1301	963	1037	743	2276	956	GeneID:100860867	Genbank:XM_005682902.1
	TIMM10	-0.792831	2.9403	0.0150237	0.24555	112	180	115	88	282	123	GeneID:102171447	Genbank:XM_005690284.1,Genbank:XM_005690283.1
	BCKDHA	-0.792033	4.03288	0.00592584	0.147192	299	328	246	229	406	330	GeneID:102171539	Genbank:XM_005692437.1
	NEB	-0.790252	4.58184	0.0439161	0.399039	350	431	488	522	335	409	GeneID:102180806	Genbank:XM_005676136.1,Genbank:XM_005676139.1,Genbank:XM_005676143.1,Genbank:XM_005676138.1,Genbank:XM_005676142.1,Genbank:XM_005676144.1,Genbank:XM_005676145.1,Genbank:XM_005676148.1,Genbank:XM_005676140.1,Genbank:XM_005676146.1,Genbank:XM_005676147.1,Genbank:XM_005676149.1,Genbank:XM_005676150.1,Genbank:XM_005676141.1,Genbank:XM_005676137.1
	GPAA1	-0.790073	5.85096	0.00925175	0.186293	1065	1052	961	972	1265	1064	GeneID:102170249	Genbank:XM_005688787.1
	SERTAD4	-0.789606	3.0996	0.0190313	0.272945	185	185	89	138	200	159	GeneID:102189231	Genbank:XM_005691031.1
	MARVELD3	-0.789415	1.70851	0.0309588	0.34252	66	53	54	38	107	58	GeneID:102185948	Genbank:XM_005692479.1
	IRF6	-0.789301	4.7244	0.0184034	0.269331	450	300	652	385	866	396	GeneID:102190443	Genbank:XM_005691036.1
	LOC102191280	-0.788973	1.82652	0.0403179	0.384152	57	59	71	43	84	81	GeneID:102191280	Genbank:XM_005695409.1,Genbank:XM_005695410.1,Genbank:XR_310923.1
	PIGZ	-0.788738	4.83695	0.0148155	0.2432	473	549	497	431	555	629	GeneID:102177928	Genbank:XM_005675079.1
	APOPT1	-0.784202	2.3277	0.022392	0.293349	89	100	77	72	112	107	GeneID:102184007	Genbank:XM_005695463.1
	LOC102190095	-0.783253	2.16851	0.0199502	0.278035	81	88	69	71	137	66	GeneID:102190095	Genbank:XM_005698118.1
	NAGK	-0.781684	3.69749	0.00411961	0.118054	226	258	205	187	399	213	GeneID:102187774	Genbank:XM_005686464.1
	SQLE	-0.780138	5.49349	0.0252894	0.310265	668	928	788	877	800	806	GeneID:102187506	Genbank:XM_005688851.1
	MAP3K15	-0.779938	2.21422	0.0224625	0.293349	75	99	71	74	136	71	GeneID:102168436	Genbank:XM_005701032.1
	IGFBP7	-0.779209	5.94339	0.0315812	0.343881	1328	1108	854	602	2945	761	GeneID:102184134	Genbank:XM_005681709.1
	SLC35B1	-0.778974	4.36372	0.0118256	0.216211	364	378	351	404	485	298	GeneID:102188349	Genbank:XM_005693686.1,Genbank:XM_005693687.1
	LOC102169976	-0.778154	5.26527	0.00632006	0.150961	750	634	663	531	1051	740	GeneID:102169976	Genbank:XM_005688786.1
	TPM2	-0.77764	5.60984	0.0174267	0.261931	782	685	1114	516	1790	870	GeneID:102178827	Genbank:XM_005683843.1,Genbank:XM_005683841.1,Genbank:XM_005683842.1,Genbank:XM_005683844.1
	MFAP4	-0.775302	3.66276	0.0202867	0.27979	257	227	190	145	581	143	GeneID:102190636	Genbank:XM_005693608.1
	EPS8L1	-0.769163	2.04817	0.0275899	0.324504	79	65	74	44	140	78	GeneID:102187979	Genbank:XM_005692976.1
	LAMA4	-0.768436	4.205	0.0191675	0.273316	364	401	216	219	752	258	GeneID:102177440	Genbank:XM_005684551.1,Genbank:XM_005684550.1
	PRUNE2	-0.766832	3.02049	0.0081784	0.172984	159	151	120	118	221	151	GeneID:102188590	Genbank:XM_005683795.1
	AKR1A1	-0.766637	5.02284	0.00788042	0.169772	586	634	503	413	989	619	GeneID:102181747	Genbank:XM_005678531.1,Genbank:XM_005678529.1,Genbank:XM_005678530.1,Genbank:XM_005678532.1
	MGAT4B	-0.766334	3.63448	0.0056705	0.142893	200	215	240	162	401	217	GeneID:102173548	Genbank:XM_005682037.1
	TRIT1	-0.765659	3.45293	0.00692801	0.159736	192	161	225	156	314	199	GeneID:102190093	Genbank:XM_005678653.1
	MVD	-0.762298	3.3146	0.0171446	0.261006	139	167	216	186	250	150	GeneID:102169040	Genbank:XM_005691861.1
	AZIN1	-0.762009	6.30638	0.0227417	0.295582	1068	1609.01	1482	1510	1728	1300	GeneID:102171441	Genbank:XM_005689183.1,Genbank:XM_005689184.1,Genbank:XM_005689185.1
	TMEM88	-0.761732	2.03846	0.0341028	0.354453	61	72	82	63	101	79	GeneID:102168860	Genbank:XM_005694209.1
	FOXRED1	-0.760395	2.45818	0.023222	0.298844	105	104	81	56	172	117	GeneID:102190300	Genbank:XM_005699617.1
	NDUFS8	-0.760075	4.79296	0.00730534	0.163936	582	440	450	405	843	469	GeneID:102185248	Genbank:XM_005699955.1,Genbank:XM_005699956.1
	PTRHD1	-0.758639	2.64626	0.0302209	0.338537	97	133	99	75	142	153	GeneID:102191712	Genbank:XM_005686944.1
	CCDC6	-0.758607	5.92639	0.0278685	0.324997	953	884	1361	769	1314	1479	GeneID:102172968	Genbank:XM_005699076.1
	AKT1S1	-0.758048	3.37611	0.00829797	0.17452	226	178	147	153	271	200	GeneID:102186333	Genbank:XM_005692851.1
	C23H6orf136	-0.757189	2.21279	0.026964	0.321751	87	88	69	53	135	98	GeneID:102183279	Genbank:XM_005696675.1
	CCDC3	-0.755978	2.88389	0.0146586	0.242203	136	128	125	121	164	145	GeneID:102174221	Genbank:XM_005688031.1
	ND1	-0.755951	11.0864	0.0114388	0.212344	33766	37481.8	43117	34072.8	60064.7	37720.6	GeneID:1485856
	CCDC115	-0.75562	4.03921	0.00714581	0.161793	286	300	281	234	420	333	GeneID:102189524	Genbank:XM_005675818.1
	PEMT	-0.755287	4.84498	0.0314071	0.343881	475	508	531	480	464	652	GeneID:102170908	Genbank:XM_005693623.1
	MECR	-0.754274	2.97163	0.0135236	0.232612	127	142	143	123	181	157	GeneID:102174887	Genbank:XM_005676749.1,Genbank:XM_005676750.1,Genbank:XM_005676751.1,Genbank:XM_005676752.1,Genbank:XM_005676753.1,Genbank:XM_005676754.1
	LOC102171230	-0.753692	2.57311	0.0402105	0.383612	91	109	112	100	102	132	GeneID:102171230	Genbank:XR_310106.1
	SMYD3	-0.753261	2.75536	0.0258664	0.314015	129	120	107	91	138	163	GeneID:102171177	Genbank:XM_005690552.1,Genbank:XM_005690553.1
	C18H19orf40	-0.752532	2.28706	0.0278504	0.324997	114	69	75	62	138	99	GeneID:102186622	Genbank:XM_005692245.1
	GYLTL1B	-0.750917	3.36801	0.0244562	0.30728	176	232	136	173	204	214	GeneID:102183620	Genbank:XM_005690201.1
	RBM3	-0.750368	4.01348	0.0229998	0.29731	367	337	155	218	464	313	GeneID:102176209	Genbank:XM_005700789.1,Genbank:XM_005700786.1,Genbank:XM_005700788.1,Genbank:XM_005700785.1,Genbank:XM_005700787.1
	ECM2	-0.750111	5.17498	0.0173039	0.261324	725	778	412	475	1222	612	GeneID:102168258	Genbank:XM_005684161.1,Genbank:XM_005684160.1
	PYGB	-0.749386	3.71165	0.0107369	0.204198	210	229	249	192	492	169	GeneID:102185666	Genbank:XM_005688129.1
	UCHL3	-0.747298	2.6542	0.0289947	0.330973	123	142	67	101	172	108	GeneID:102182142	Genbank:XM_005687661.1,Genbank:XM_005687662.1
	SERINC2	-0.746511	5.73883	0.0383747	0.377302	869	837	1098	860	861	1259	GeneID:102169921	Genbank:XM_005676727.1,Genbank:XM_005676729.1,Genbank:XM_005676728.1,Genbank:XM_005676730.1
	ATP8	-0.746426	8.91699	0.0134978	0.232592	8464	9172	7835	8345	11644	8534	GeneID:1485860
	ND6	-0.745409	10.1449	0.0129223	0.226658	18989.8	21855.4	18730	19415.2	29244.8	19056.1	GeneID:1485867
	POMT1	-0.744029	3.07708	0.0089496	0.181971	147	150	146	118	228	168	GeneID:102176050	Genbank:XM_005687278.1
	MPDU1	-0.743726	4.01719	0.0068578	0.158601	312	247	294	253	475	270	GeneID:102191171	Genbank:XM_005693522.1
	XAF1	-0.742705	2.36549	0.0341016	0.354453	117	98	57	68	157	96	GeneID:102190635	Genbank:XM_005693424.1,Genbank:XM_005693425.1
	CHPT1	-0.741718	5.1472	0.028204	0.32564	453.55	749.74	647.27	610.34	735.37	699.7	GeneID:102175100	Genbank:XM_005680524.1
	SARDH	-0.741574	3.44678	0.0248686	0.308853	210	178	186	230	211	175	GeneID:102176539	Genbank:XM_005687353.1
	CDK16	-0.74043	3.9329	0.0122285	0.220638	232	265	302	258	365	281	GeneID:102168520	Genbank:XM_005700835.1
	GSTZ1	-0.739291	2.89621	0.0191307	0.273316	103	132	153	104	196	152	GeneID:102169876	Genbank:XM_005686156.1,Genbank:XM_005686160.1,Genbank:XM_005686158.1,Genbank:XM_005686162.1,Genbank:XM_005686159.1,Genbank:XM_005686155.1,Genbank:XM_005686157.1,Genbank:XM_005686161.1
	TM9SF4	-0.736759	5.34268	0.0134096	0.231707	692	786	653	729	1064	643	GeneID:102184260	Genbank:XM_005688371.1,Genbank:XM_005688372.1
	GDE1	-0.736486	3.53383	0.0128833	0.226381	154	241	209	183	337	194	GeneID:102177211	Genbank:XM_005697536.1
	MMACHC	-0.73571	2.27118	0.047808	0.414374	90	114	49	62	158	86	GeneID:102183931	Genbank:XM_005678536.1
	GPHN	-0.735267	3.48881	0.0182609	0.269316	204	241	145	178	252	231	GeneID:102191246	Genbank:XM_005685989.1,Genbank:XM_005685988.1
	YKT6	-0.734732	4.71883	0.0125752	0.223161	422	491	466	438	665	475	GeneID:102185143	Genbank:XM_005679331.1
	TP53INP1	-0.732032	3.24584	0.0491238	0.420217	249	124	130	102	212	253	GeneID:102184356	Genbank:XM_005689228.1,Genbank:XM_005689227.1,Genbank:XM_005689226.1
	STARD13	-0.731422	3.27009	0.0272969	0.32328	188	183	136	185	178	184	GeneID:102180134	Genbank:XM_005687521.1
	TAGLN	-0.729066	7.24818	0.0219372	0.289847	2595	2008	3348	1861	5524	2603	GeneID:102185937	Genbank:XM_005689491.1
	ACSL3	-0.728785	4.22092	0.0222938	0.293021	379	352	251	356	395	328	GeneID:102185694	Genbank:XM_005676610.1
	GGH	-0.728415	2.32524	0.0396987	0.382579	89	71	101	67	206	62	GeneID:102190334	Genbank:XM_005689090.1
	LOC102177552	-0.727715	3.30281	0.0153422	0.246723	137	161	215	130	329	173	GeneID:102177552	Genbank:XM_005691130.1
	FASTK	-0.727339	3.54836	0.0117324	0.215996	199	176	236	194	302	210	GeneID:102186744	Genbank:XM_005679682.1
	LOC102191294	-0.727121	11.0159	0.0145615	0.241922	34035.2	39266.8	35079.8	33087.1	53356.8	38678.9	GeneID:102191294
	LOC102174123	-0.726844	4.23288	0.0111833	0.209725	319	305	359	301	481	353	GeneID:102174123	Genbank:XM_005684847.1
	FKBP11	-0.726644	5.13152	0.012354	0.222108	726	500	618	558	1017	593	GeneID:102180567	Genbank:XM_005680011.1,Genbank:XM_005680009.1,Genbank:XM_005680010.1
	MAN2A1	-0.725908	5.37442	0.021475	0.287956	662	931	578	750	1173	613	GeneID:102182591	Genbank:XM_005683493.1,Genbank:XM_005683494.1
	LOC102169002	-0.723905	3.32465	0.0227523	0.295582	166.4	189.26	167.54	207.84	227.78	148.82	GeneID:102169002	Genbank:XM_005701973.1
	CARS	-0.72371	3.64703	0.0442936	0.40042	156	230	264	269	239	202	GeneID:102174367	Genbank:XM_005700062.1
	CHPF2	-0.722491	3.18125	0.0192819	0.273699	178	148	149	164	191	173	GeneID:102188381	Genbank:XM_005679688.1
	NDUFS7	-0.721529	2.93059	0.0131062	0.228557	153	116	130	114	214	142	GeneID:100860782	Genbank:XM_005683297.1
	FUCA1	-0.721309	4.68698	0.0152176	0.246723	484	446	420	323	690	575	GeneID:102180711	Genbank:XM_005676857.1
	SEC31B	-0.721114	2.18461	0.0328002	0.350391	89	74	74	60	123	96	GeneID:102182375	Genbank:XM_005698329.1
	RPN2	-0.719722	7.03621	0.0158355	0.251735	2464	2254	2162	2388	3503	2058	GeneID:102181316	Genbank:XM_005688532.1
	AGRN	-0.719722	4.67027	0.0233815	0.300238	491	391	452	239	912	533	GeneID:102169403	Genbank:XM_005690869.1
	NDUFA3	-0.713499	3.28616	0.0117508	0.215996	157.12	159.52	190.34	130.79	293.07	190.31	GeneID:102172091	Genbank:XM_005692999.1
	ATG9A	-0.713177	3.91649	0.0123377	0.222108	296	250	244.29	197	400	333	GeneID:102174886	Genbank:XM_005676569.1,Genbank:XM_005676567.1,Genbank:XM_005676568.1,Genbank:XM_005676570.1,Genbank:XM_005676571.1,Genbank:XM_005676572.1
	ALDH18A1	-0.712569	4.18808	0.018671	0.270497	347	308	298	351	412	309	GeneID:102188107	Genbank:XM_005698261.1,Genbank:XM_005698259.1,Genbank:XM_005698260.1
	KIF13B	-0.712373	3.56759	0.0236007	0.301283	245	251	126	190	322	215	GeneID:102188499	Genbank:XM_005683581.1
	LACTB2	-0.712171	2.845	0.0201628	0.27859	112	143	118	105	185	148	GeneID:102177905	Genbank:XM_005689055.1
	AGA	-0.711671	2.25145	0.0358897	0.364742	79	99	69	80	135	78	GeneID:102190099	Genbank:XM_005698686.1,Genbank:XM_005698687.1
	AGPAT4	-0.710995	3.60344	0.0219594	0.289886	252	228	157	183	474	151	GeneID:102185364	Genbank:XM_005684958.1,Genbank:XM_005684959.1,Genbank:XM_005684957.1
	SLC16A5	-0.708962	2.35582	0.0316055	0.343881	94	96	76	70	135	109	GeneID:102172757	Genbank:XM_005694147.1,Genbank:XM_005694150.1,Genbank:XM_005694148.1,Genbank:XM_005694149.1
	HACL1	-0.708541	1.76524	0.0493617	0.420926	66	60	50	45	113	59	GeneID:102182450	Genbank:XM_005675796.1
	SLC39A7	-0.708032	5.55468	0.0223297	0.293238	886	798	772	757	1008	1007	GeneID:102182003	Genbank:XM_005696448.1
	KDELR3	-0.707986	4.89353	0.0137288	0.234274	503.46	477.84	565.99	385.67	1002.33	538.68	GeneID:102183218	Genbank:XM_005681170.1
	GRSF1	-0.707543	4.88457	0.0212607	0.286422	510	618	413	389	787	649	GeneID:102174284	Genbank:XM_005681735.1
	HINT2	-0.706543	2.9155	0.0272853	0.32328	145	127	121	114	162	171	GeneID:102179766	Genbank:XM_005683935.1
	LOC102176448	-0.705474	4.15578	0.0147553	0.242753	335	259	335	232	505	378	GeneID:102176448	Genbank:XM_005691126.1
	ELOVL1	-0.705376	4.82392	0.0140413	0.237194	501	459	515	469	766	503	GeneID:102170380	Genbank:XR_309915.1,Genbank:XM_005678575.1,Genbank:XM_005678573.1,Genbank:XM_005678572.1,Genbank:XM_005678571.1,Genbank:XM_005678574.1
	NDUFA7	-0.705161	3.01058	0.0184947	0.269435	152	162	106	112	233	159	GeneID:102176032	Genbank:XM_005682425.1
	AK3	-0.70497	4.99642	0.0368635	0.371142	531	540	589	612	577	631	GeneID:102176121	Genbank:XM_005683761.1
	ABCD1	-0.703397	2.23725	0.0318831	0.345904	82	82	80	74	129	87	GeneID:102181759	Genbank:XM_005700512.1
	PIGK	-0.702759	4.18179	0.0159395	0.252314	319	303	322	335	450	306	GeneID:102182090	Genbank:XM_005678231.1,Genbank:XM_005678232.1
	CYTB	-0.702659	12.471	0.0189507	0.272048	88426	110669	95831	94483	154905	99816	GeneID:1485868
	COL4A2	-0.700794	6.30581	0.0143312	0.239678	1404	1403	1313	1191	2198	1522	GeneID:102171347	Genbank:XM_005709485.1
	MGST3	-0.700496	5.0591	0.027401	0.32351	484	459	780	511	1013	581	GeneID:100860758	Genbank:XM_005677094.1,Genbank:XM_005677093.1
	COX3	-0.699951	12.3687	0.0176793	0.264303	86143	92308	96229	88804	148044	90258	GeneID:1485862
	GALM	-0.698924	5.06871	0.027727	0.324714	542	715	487	589	759	646	GeneID:102177347	Genbank:XM_005686511.1
	WDR13	-0.698108	3.40226	0.0104116	0.200843	175	183	190	148	339	190	GeneID:102175379	Genbank:XM_005700781.1,Genbank:XM_005700784.1,Genbank:XM_005700783.1,Genbank:XM_005700782.1
	LOC102178736	-0.697612	6.56823	0.0311975	0.3434	1696	2098	1154	1656	2329	1735	GeneID:102178736	Genbank:XM_005686187.1
	OGDH	-0.697152	5.84482	0.0186815	0.270497	878	969	1129	953	1802	889	GeneID:102183291	Genbank:XM_005679325.1,Genbank:XM_005679326.1,Genbank:XM_005679323.1,Genbank:XM_005679324.1
	TMEM79	-0.695944	3.23679	0.024529	0.307417	150	132	205	158	236	178	GeneID:102177674	Genbank:XM_005677351.1
	RNF181	-0.695944	3.88868	0.0156437	0.249473	213	254	298	207	515	245	GeneID:102169189	Genbank:XM_005686717.1
	HAGHL	-0.6951	2.88661	0.0466678	0.408093	108	157	117	138	141	149	GeneID:102189084	Genbank:XM_005697344.1,Genbank:XM_005697346.1,Genbank:XM_005697345.1
	SEC61A1	-0.694739	7.88188	0.0195077	0.275027	4396	3864	4020	3989	5794	4477	GeneID:102175814	Genbank:XM_005696167.1
	MARS	-0.693786	4.91955	0.0499988	0.424168	403	599	560	674	749	379	GeneID:102174910	Genbank:XM_005680282.1,Genbank:XM_005680283.1,Genbank:XM_005680284.1
	BCAP31	-0.69167	6.63575	0.0174404	0.261931	1694	1556	1906	1614	3008	1655	GeneID:102182019	Genbank:XM_005700514.1,Genbank:XM_005700513.1
	FAM117A	-0.691314	3.18504	0.0123476	0.222108	171	159	142	143	285	150	GeneID:102189618	Genbank:XM_005694269.1
	PHGDH	-0.69055	3.31411	0.0289861	0.330973	136	176	200	162	226	208	GeneID:102178128	Genbank:XM_005677984.1
	KRTCAP2	-0.690504	4.73216	0.0192833	0.273699	472	435	472	396	660	567	GeneID:102177578	Genbank:XM_005677542.1
	PHKG2	-0.690407	2.72592	0.0209989	0.28598	113	126	103	101	191	122	GeneID:100861337	Genbank:XM_005697712.1,Genbank:XM_005697711.1
	TM7SF3	-0.688871	3.93252	0.0219096	0.289736	263	322	207	261	368	293	GeneID:102169651	Genbank:XM_005680732.1,Genbank:XM_005680733.1
	JDP2	-0.688265	3.2719	0.0423114	0.391056	144	119	234	178	240	166	GeneID:102172069	Genbank:XM_005686098.1,Genbank:XM_005686097.1
	SERP1	-0.687441	2.70726	0.0336009	0.352507	94	128	114	104	158	134	GeneID:102182544	Genbank:XM_005675577.1
	IARS2	-0.684386	4.01396	0.0201366	0.278581	359	279	205	215	481	331	GeneID:102178192	Genbank:XM_005690484.1
	CUTA	-0.684016	5.16352	0.0196723	0.276364	753	558	556	454	1321	619	GeneID:102169061	Genbank:XM_005696229.1,Genbank:XM_005696228.1,Genbank:XM_005696227.1,Genbank:XM_005696230.1
	IMPDH1	-0.683097	2.34277	0.0327891	0.350391	87	80	94	81	156	84	GeneID:102170200	Genbank:XM_005679582.1
	HEXA	-0.682063	4.55653	0.0218451	0.289137	361	379	473	306	864	399	GeneID:102180045	Genbank:XM_005685182.1,Genbank:XM_005685181.1
	MMP15	-0.682	3.43287	0.013352	0.231241	194	207	158	154	327	206	GeneID:102168287	Genbank:XM_005692095.1
	PIP5K1B	-0.680133	3.70282	0.0325405	0.350269	220	256	197	257	265	240	GeneID:102186592	Genbank:XM_005683719.1,Genbank:XM_005683717.1,Genbank:XM_005683718.1
	MKNK2	-0.679645	4.29627	0.0496372	0.42256	304	207	499	335	590	315	GeneID:102180932	Genbank:XM_005709746.1
	CHP1	-0.676896	6.77858	0.0251544	0.310199	1939	1934	1809	1925	2591	2107	GeneID:102181125	Genbank:XM_005685503.1
	MTUS1	-0.676012	4.81482	0.0181414	0.268336	566	465	430	381	853	567	GeneID:102168885	Genbank:XM_005698767.1,Genbank:XM_005698768.1,Genbank:XM_005698769.1,Genbank:XM_005698770.1
	CLCN3	-0.675352	3.44597	0.0264262	0.317746	167	228	166	196	261	202	GeneID:102189584	Genbank:XM_005683506.1,Genbank:XM_005683507.1,Genbank:XM_005683508.1
	PTGES2	-0.67382	2.87717	0.019744	0.2765	135	133	111	114	236	122	GeneID:102172909	Genbank:XM_005687181.1
	DDOST	-0.673639	6.19703	0.0230139	0.29731	1254	1362	1175	1302	1906	1296	GeneID:102190564	Genbank:XM_005677030.1
	TINAGL1	-0.670381	3.65952	0.0184424	0.269435	213	180	257	201	412	203	GeneID:102169636	Genbank:XM_005676726.1
	SDHD	-0.669632	4.84723	0.0192704	0.273699	525	529	434	385	884	583	GeneID:100860881	Genbank:XM_005689446.1,Genbank:XM_005689447.1,Genbank:XM_005689445.1
	LOC102186286	-0.669176	4.89834	0.0172486	0.261324	554	529	459	459	879	554	GeneID:102186286	Genbank:XM_005700603.1
	NDUFB6	-0.668978	3.82911	0.0247794	0.308506	264	253	217	221	322	317	GeneID:102182696	Genbank:XM_005683564.1,Genbank:XM_005683562.1,Genbank:XM_005683563.1
	LMF2	-0.668458	4.66392	0.0256471	0.312357	482	336	491	380	690	516	GeneID:102189203	Genbank:XM_005709473.1
	MCUR1	-0.66776	2.94548	0.02132	0.28671	132	135	129	123	266	114	GeneID:102185521	Genbank:XM_005696879.1
	RNF123	-0.666592	2.53553	0.0405556	0.385278	98	83	116	90	149	119	GeneID:102179711	Genbank:XM_005695956.1
	ND2	-0.666486	10.312	0.0213729	0.287165	21026.2	24168.5	20337.1	19431.8	40133.4	22384.5	GeneID:1485857
	MPG	-0.666389	2.39259	0.0452465	0.404806	103	82	85	66	146	119	GeneID:102185136	Genbank:XM_005697331.1
	CDK8	-0.664965	3.23172	0.0209828	0.28598	170	187	127	145	265	181	GeneID:102191436	Genbank:XM_005687558.1,Genbank:XM_005687557.1
	HSD17B4	-0.663654	3.75313	0.0164743	0.255423	253	206	236	199	486	210	GeneID:102172142	Genbank:XM_005682721.1,Genbank:XM_005682720.1
	ANAPC13	-0.663109	2.7237	0.0246539	0.308171	114	118	107	91	228	115	GeneID:102170094	Genbank:XM_005675549.1,Genbank:XM_005675544.1,Genbank:XM_005675546.1,Genbank:XM_005675543.1,Genbank:XM_005675545.1,Genbank:XM_005675547.1,Genbank:XM_005675548.1
	SULF2	-0.662833	8.1026	0.0208001	0.285114	5135	4271	4784	4353	8787	4619	GeneID:102170711	Genbank:XM_005688727.1
	ARAF	-0.66271	5.02061	0.0229798	0.29731	598	466.05	609	513.97	901.76	621.96	GeneID:102169370	Genbank:XM_005700838.1,Genbank:XM_005700837.1
	MFSD6	-0.662484	5.58877	0.0336157	0.352507	926	904	659	765	1109	1049	GeneID:102176368	Genbank:XM_005675845.1
	DPH7	-0.661458	3.55659	0.017273	0.261324	207	205	193	194	307	228	GeneID:102189967	Genbank:XM_005687393.1
	LOC102171017	-0.661237	2.6112	0.0357289	0.364385	92	101	119	78	187	128	GeneID:102171017	Genbank:XM_005695923.1,Genbank:XM_005695922.1
	NDUFA1	-0.65465	4.25121	0.0192637	0.273699	350	339	291	328.01	560	319	GeneID:102177419	Genbank:XM_005709764.1
	LOC102169957	-0.653832	3.20541	0.0191333	0.273316	167	142	164	154	265.91	163	GeneID:102169957	Genbank:XM_005702161.1
	LOC102175910	-0.653606	3.80407	0.0188726	0.271442	226	219	270	227	442	232	GeneID:102175910	Genbank:XM_005676987.1
	PDHB	-0.653528	4.37931	0.0216987	0.287956	336.21	383.76	346.9	310.84	573.27	428.28	GeneID:102184953	Genbank:XM_005695783.1,Genbank:XM_005695784.1
	IDI1	-0.653133	3.67423	0.0329749	0.350781	186	228	238	257	336	193	GeneID:102191533	Genbank:XM_005688150.1
	NDUFC2	-0.651028	4.18567	0.0230891	0.298027	318	323	293	317	459	346	GeneID:102182202	Genbank:XM_005699506.1
	NFIB	-0.648907	7.70533	0.0445069	0.401348	3932	3930	2891	3042	4719	4993	GeneID:102190412	Genbank:XM_005683664.1,Genbank:XM_005683657.1,Genbank:XM_005683659.1,Genbank:XM_005683660.1,Genbank:XM_005683658.1,Genbank:XM_005683661.1,Genbank:XM_005683662.1,Genbank:XM_005683663.1
	PTPRG	-0.648785	3.8955	0.0476695	0.413976	249	353	162	272	433	235	GeneID:102169530	Genbank:XM_005696082.1
	PIGO	-0.646354	3.7422	0.0384307	0.377357	250	236	201	256	273	266	GeneID:102174206	Genbank:XM_005683826.1,Genbank:XM_005683824.1,Genbank:XM_005683825.1,Genbank:XM_005683827.1,Genbank:XM_005683828.1
	LOC102180353	-0.644988	5.1545	0.0253969	0.310814	659	625	546	516	1340	554	GeneID:102180353	Genbank:XM_005675936.1
	SSR3	-0.644736	5.60851	0.0291371	0.331967	833	774	892	845	1250	929	GeneID:102182445	Genbank:XM_005675406.1
	SPCS1	-0.643876	5.88485	0.0457483	0.406595	1100	1096	842	1103	1234	1190	GeneID:102172014	Genbank:XM_005696089.1
	LZTFL1	-0.64306	2.86654	0.0465889	0.408093	116	98	157	132	204	122	GeneID:102181548	Genbank:XR_310978.1,Genbank:XM_005696047.1
	SURF1	-0.640744	4.15228	0.0433897	0.396664	287	257	363	270	402	416	GeneID:102169972	Genbank:XM_005687333.1,Genbank:XM_005687332.1
	PPT2	-0.639162	3.91708	0.0282577	0.32601	224	257	288	207	422	334	GeneID:102173897	Genbank:XM_005696556.1
	ABCB8	-0.639042	3.5969	0.0318816	0.345904	252	158	211	168	478	183	GeneID:102185895	Genbank:XM_005679679.1
	VIMP	-0.636155	4.78943	0.0409931	0.387029	451	448	512	553	668	467	GeneID:102179048	Genbank:XM_005709431.1
	GMPPB	-0.636051	3.31423	0.0312834	0.343845	156	166	184	190	276	158	GeneID:102178496	Genbank:XM_005695951.1,Genbank:XM_005695952.1,Genbank:XM_005695953.1
	FAM189B	-0.635379	3.1292	0.0392562	0.381252	155	126	165	99	372	143	GeneID:102176750	Genbank:XM_005677539.1
	ATP5B	-0.633611	6.89521	0.0273869	0.32351	2057	2119	1912	1785	4237	1954	GeneID:102186463	Genbank:XM_005680331.1
	SCCPDH	-0.630311	4.22064	0.0485725	0.417973	346	297	310	357	369	383	GeneID:102186236	Genbank:XM_005690602.1
	TRAM1	-0.628251	6.74109	0.0309164	0.342302	1888	1764	1812	1832	2874	2026	GeneID:102169492	Genbank:XM_005689099.1
	HM13	-0.627656	6.71842	0.0407464	0.38559	1807	1676	1889	1903	2469	2081	GeneID:102178287	Genbank:XM_005688350.1,Genbank:XM_005688347.1,Genbank:XM_005688349.1,Genbank:XM_005688348.1
	B4GALNT3	-0.626966	3.62694	0.0424522	0.3914	195	283	151	195	436	193	GeneID:102172522	Genbank:XM_005681040.1
	ATP5G1	-0.626893	3.66055	0.0253315	0.310265	239	221	186	192	478	188	GeneID:102168293	Genbank:XM_005693702.1,Genbank:XM_005693701.1,Genbank:XM_005693700.1
	TRAF4	-0.62642	3.3789	0.0487032	0.41862	204	151	176	151	228	259	GeneID:102169328	Genbank:XM_005693360.1
	ATP2A2	-0.626138	5.57253	0.027775	0.324714	766	790	866	712	1511	894	GeneID:102174960	Genbank:XM_005691426.1,Genbank:XM_005691428.1,Genbank:XM_005691427.1
	LOC102188264	-0.625728	5.53011	0.0280552	0.32564	913	717	736	667	1626	807	GeneID:102188264	Genbank:XM_005695988.1
	LOC102168967	-0.625669	5.88098	0.0399949	0.383008	957.03	880.59	1160.33	763.15	2353.32	975.6	GeneID:102168967	Genbank:XM_005678816.1
	LOC102187625	-0.625652	4.88068	0.0278943	0.325001	548.42	475.72	480.7	492.92	819.53	557.3	GeneID:102187625	Genbank:XM_005694338.1
	PINK1	-0.623056	4.98739	0.0484512	0.417166	480	575	556	607	713	608	GeneID:102190832	Genbank:XM_005677031.1
	RAB3D	-0.622689	5.15712	0.0432117	0.396225	576	582	656	719	972	544	GeneID:102187671	Genbank:XM_005682379.1
	MAN1B1	-0.62066	3.23353	0.0494333	0.421299	148.22	130.53	196.78	183.48	232.82	165.12	GeneID:102182604	Genbank:XM_005687367.1
	DXO	-0.620166	3.37892	0.0246913	0.308171	170	190	168	142	336	208	GeneID:102174988	Genbank:XM_005696559.1
	DNAJB12	-0.619277	4.79962	0.0310176	0.342612	525	454	442	424	771	583	GeneID:100861354	Genbank:XM_005699176.1,Genbank:XM_005699175.1,Genbank:XM_005699174.1
	KCNK1	-0.618844	3.74854	0.0463937	0.408059	231	174	277	263	346	227	GeneID:102176940	Genbank:XM_005699011.1
	TMEM234	-0.618367	3.05492	0.0465216	0.408093	175	131	118	119	208	195	GeneID:102188812	Genbank:XM_005676709.1,Genbank:XR_309823.1,Genbank:XR_309824.1
	TXNL1	-0.617558	4.70013	0.0329865	0.350781	462	421	440	448	683	504	GeneID:100861020	Genbank:XM_005697278.1
	SLC52A2	-0.617507	2.59613	0.0491394	0.420217	120	85	102	93	165	126	GeneID:102168746	Genbank:XM_005688782.1,Genbank:XM_005688783.1
	CDC34	-0.616684	4.89135	0.033992	0.354171	563	501	450	530	792	547	GeneID:102170779	Genbank:XM_005683281.1
	ANKRD13C	-0.615386	2.59242	0.0441167	0.399911	116	98	92	79	193	125	GeneID:102179342	Genbank:XM_005678465.1
	C7H19orf70	-0.615365	4.02007	0.0379287	0.37647	290	219	315	202	648	279	GeneID:102183141	Genbank:XM_005682516.1,Genbank:XM_005682515.1
	SUCLG1	-0.612816	5.4715	0.0310352	0.342612	836	677	747	694	1307	869	GeneID:102173475	Genbank:XM_005686731.1,Genbank:XM_005686732.1
	MTCH2	-0.612618	4.95585	0.0406402	0.385278	487	649	439	524	898	571	GeneID:102188333	Genbank:XM_005690218.1
	rna31106	-0.612182	7.75687	0.0355216	0.363446	3391	3649	3925	3637	6612	3804
	NDUFV1	-0.611057	4.05287	0.0289158	0.33089	342	279	226	241	532	322	GeneID:102184322	Genbank:XM_005700029.1
	MCU	-0.610477	3.04695	0.042344	0.391118	144	112	162	115	316	135	GeneID:102184878	Genbank:XM_005699293.1
	FBXO6	-0.610357	2.91964	0.0483658	0.416669	153	92	139	103	247	151	GeneID:102183714	Genbank:XM_005690678.1,Genbank:XM_005690677.1,Genbank:XM_005690679.1
	EXOC4	-0.609621	3.84684	0.0245026	0.307341	270	223	238	238	444	255	GeneID:102186272	Genbank:XM_005679483.1
	LOC102179291	-0.608613	6.24307	0.0323228	0.34892	1346	1374	1132	1199	2440	1356	GeneID:102179291	Genbank:XM_005686262.1
	EDEM2	-0.608312	4.04321	0.0243616	0.307102	314	254	270	251	527	308	GeneID:102170888	Genbank:XM_005688488.1
	LOC102174809	-0.607841	4.14336	0.0277206	0.324714	306.88	293.48	295.66	287.21	502.93	344.69	GeneID:102174809	Genbank:XM_005679530.1
	REXO2	-0.60493	4.1741	0.0346057	0.35771	390	278	253	294	617	293	GeneID:102181320	Genbank:XM_005689473.1
	TMEM208	-0.604883	3.65341	0.0376749	0.375308	216	169	251	197.01	351	259	GeneID:102181709	Genbank:XM_005692133.1,Genbank:XM_005692134.1
	SLC25A4	-0.600222	4.91123	0.0374298	0.373853	527	490	507	497	803	614	GeneID:100861351	Genbank:XM_005698719.1
	CRAT	-0.599366	3.93774	0.038082	0.377215	220	255	296	275	476	248	GeneID:102170433	Genbank:XM_005687261.1
	FLNA	-0.597182	7.57384	0.0462016	0.407448	2840	3153	3612	2673	5803	4063	GeneID:102176601	Genbank:XM_005701743.1
	NDUFA5	-0.597118	3.09289	0.0456293	0.406545	149	173	109	151	262	142	GeneID:102187560	Genbank:XM_005679404.1,Genbank:XM_005679406.1,Genbank:XM_005679405.1
	LOC102182048	-0.59538	3.30898	0.0315272	0.343881	173.71	158.74	166.63	151.68	286.31	204.01	GeneID:102182048	Genbank:XM_005687366.1
	COASY	-0.595068	3.59194	0.031767	0.345389	213	204	192	203	328	239	GeneID:102187624	Genbank:XM_005693855.1
	KIF1C	-0.591037	5.05158	0.0397592	0.382579	538	543	591	487	1237	555	GeneID:102184759	Genbank:XM_005694183.1
	NCKIPSD	-0.590011	2.83804	0.0422123	0.391056	131	107	122	101	241	137	GeneID:102180636	Genbank:XM_005696116.1
	YIPF6	-0.588579	3.59603	0.0461406	0.407262	212	228	170	231	310	220	GeneID:102179461	Genbank:XM_005700717.1
	NDUFA10	-0.587299	4.01229	0.0331236	0.350794	320	264	233	246	581	271	GeneID:102181922	Genbank:XM_005678841.1
	NDUFS3	-0.586758	4.12435	0.0379412	0.37647	277	339	262	283	597	291	GeneID:102188065	Genbank:XM_005690217.1
	LETM1	-0.586743	5.19326	0.0443055	0.40042	587	604	651	670	1053	636	GeneID:102187041	Genbank:XM_005682007.1
	LOC102191741	-0.586617	4.92185	0.0443547	0.400625	578.88	542.06	413.97	528.61	860.44	564.78	GeneID:102191741	Genbank:XM_005695126.1
	LOC102186418	-0.584476	5.368	0.040062	0.383165	743.51	606.89	732.53	696.43	1313.36	720.86	GeneID:102186418	Genbank:XM_005690520.1
	TTC38	-0.581625	4.27021	0.0353577	0.362491	317	314	339	269	674	369	GeneID:102178611	Genbank:XM_005681230.1
	LOC102181948	-0.581271	3.21845	0.0360306	0.365436	153.99	149.29	164.34	134.4	336.34	164.92	GeneID:102181948	Genbank:XM_005683057.1
	VWA8	-0.575149	3.73842	0.0497386	0.423185	222	252	196	225	329	290	GeneID:102176618	Genbank:XM_005687582.1
	PIGT	-0.573755	5.10617	0.0419207	0.390312	562	577	590	507	1209	632	GeneID:102175138	Genbank:XM_005688593.1,Genbank:XM_005688595.1,Genbank:XM_005688597.1,Genbank:XM_005688596.1,Genbank:XM_005688594.1
	CHCHD2	-0.572187	5.91194	0.0457699	0.406595	1219	960	864	912	2047	1116	GeneID:102185422	Genbank:XM_005697756.1
	SLC9A6	-0.57146	3.39023	0.0467407	0.408494	159	196	169	183	288	204	GeneID:102170209	Genbank:XM_005700415.1,Genbank:XM_005700416.1
	PELI1	-0.563918	3.56319	0.0362523	0.366945	226	178	189	186	395	215	GeneID:102177900	Genbank:XM_005686798.1
	SKIV2L	-0.559966	3.53403	0.0465883	0.408093	235.63	189.77	155.68	190.55	409.69	188.18	GeneID:102178026	Genbank:XM_005696659.1
	LAMB3	-0.55485	4.02224	0.0417274	0.389827	287	251	274	229	530	339	GeneID:102168376	Genbank:XM_005691103.1
	HGSNAT	-0.548388	3.96773	0.0442729	0.40042	261	240	278	268	506	275	GeneID:102179068	Genbank:XM_005709729.1
	NMRAL1	-0.54702	3.34683	0.046316	0.407888	198	151	159	147	357	194	GeneID:102184491	Genbank:XM_005697482.1,Genbank:XM_005697483.1,Genbank:XM_005697481.1
	TTC7A	-0.53142	3.96838	0.0488264	0.419202	290	228	260	242	534	296	GeneID:102171884	Genbank:XM_005686573.1
	LOC102175079	0.542752	3.60317	0.0459893	0.407111	155	121.99	134.54	280.71	578.47	326.64	GeneID:102175079
	F8	0.560045	4.26992	0.0479381	0.414723	221	228	202	483	764	578	GeneID:102185818	Genbank:XM_005700528.1
	LOC102176441	0.561454	3.73731	0.0433246	0.396538	138	159	150	338	649	322	GeneID:102176441	Genbank:XM_005689377.1
	TCF3	0.563602	3.33699	0.0422657	0.391056	127	115	97	237	439	295	GeneID:102168820	Genbank:XM_005682921.1,Genbank:XM_005682920.1
	FLI1	0.566238	3.75159	0.0470098	0.410609	171	153	129	255	773	361	GeneID:102168980	Genbank:XM_005699626.1
	NEK4	0.56781	3.24724	0.046623	0.408093	99	102	115	231	393	279	GeneID:102179611	Genbank:XM_005695867.1,Genbank:XM_005695863.1,Genbank:XM_005695864.1,Genbank:XM_005695866.1,Genbank:XM_005695865.1,Genbank:XM_005695868.1
	AIP	0.568526	3.63988	0.0457965	0.406595	143	131	143	236	732	324	GeneID:102183298	Genbank:XM_005699947.1
	LOC102172351	0.582042	4.31629	0.0399603	0.383008	232	205	229	442	1126	481	GeneID:102172351	Genbank:XM_005701943.1
	NUP153	0.583136	3.73403	0.0401942	0.383612	175	150	120	338	687	304	GeneID:102171943	Genbank:XM_005696836.1
	PTGES3	0.585018	5.6262	0.0427904	0.393557	518	527	607	1257	2415	1239	GeneID:102191500	Genbank:XM_005680425.1
	PLRG1	0.587405	3.01772	0.0459508	0.407111	85	102	80	199	343	233	GeneID:102185205	Genbank:XM_005691159.1,Genbank:XM_005691160.1,Genbank:XM_005691161.1
	MPHOSPH10	0.589135	2.97522	0.0424198	0.3914	86	95	78	168	428	200	GeneID:102177754	Genbank:XM_005695078.1
	TCOF1	0.592975	3.89545	0.0298245	0.336262	182	162	151	306	739	447	GeneID:102174025	Genbank:XM_005683353.1
	CUEDC2	0.594642	2.99183	0.0491247	0.420217	100	74	88	158	473	194	GeneID:102168413	Genbank:XM_005698369.1,Genbank:XM_005698372.1,Genbank:XM_005698371.1,Genbank:XM_005698368.1,Genbank:XM_005698370.1
	ELMSAN1	0.596382	3.87311	0.0412681	0.387343	196	144	148	410	548	416	GeneID:102182796	Genbank:XM_005686122.1
	HNRNPH3	0.598275	4.85284	0.0380956	0.377215	298	318	343	592	1429	890	GeneID:102183664	Genbank:XM_005699109.1,Genbank:XM_005699111.1,Genbank:XM_005699108.1,Genbank:XM_005699110.1
	TSPAN7	0.598706	4.18128	0.0311012	0.34309	226	172	205	408	956	477	GeneID:102174376	Genbank:XM_005700919.1
	DPYSL2	0.602724	5.20541	0.0437961	0.398679	399	401	425	776	2286	857	GeneID:102183325	Genbank:XM_005684031.1
	SWAP70	0.603331	4.6594	0.0411672	0.387343	230	297	307	543	1226	763	GeneID:102179028	Genbank:XM_005689702.1
	LBR	0.604934	3.72756	0.0315139	0.343881	133	167	136	318	568	398	GeneID:102187420	Genbank:XM_005690524.1,Genbank:XM_005690522.1,Genbank:XM_005690523.1
	NUDT9	0.605254	3.02036	0.0449139	0.403155	82	99	84	168	479	194	GeneID:102187471	Genbank:XM_005681881.1
	ANP32A	0.605403	4.37047	0.0327093	0.350391	225	226	233	409	1145	584	GeneID:102172158	Genbank:XM_005685152.1,Genbank:XM_005685153.1
	SNRPF	0.605455	2.89271	0.0455987	0.406545	72	93	77	160	408	187	GeneID:102185068	Genbank:XM_005680467.1
	ERBB2IP	0.606282	4.7205	0.032784	0.350391	303	315	257	665	1267	688	GeneID:102168578	Genbank:XM_005694625.1,Genbank:XM_005694624.1,Genbank:XM_005694626.1,Genbank:XM_005694623.1
	RBM19	0.608185	2.9978	0.0460717	0.407262	78	72	110	183	367	232	GeneID:102186617	Genbank:XM_005691471.1,Genbank:XM_005691470.1
	CD47	0.608973	5.98181	0.0327821	0.350391	690	662	745	1491	3019	1804	GeneID:102171100	Genbank:XM_005674967.1
	SS18	0.616359	2.99397	0.0340053	0.354171	82.25	90.45	87.31	183.45	431.31	194.48	GeneID:102188002	Genbank:XM_005697033.1
	PHC2	0.619516	3.27628	0.0458649	0.406724	125	87	105	196	632	208	GeneID:102181080	Genbank:XM_005676679.1,Genbank:XM_005676680.1,Genbank:XM_005676681.1
	SH2D3C	0.619896	2.99441	0.0385688	0.377735	103	75	82	150	456	219	GeneID:102168551	Genbank:XM_005687163.1,Genbank:XM_005687164.1
	NUPL1	0.62242	3.67466	0.0262403	0.317024	169	139	112	289	696	323	GeneID:102168273	Genbank:XM_005687560.1,Genbank:XM_005687559.1
	LOC102177673	0.624107	3.19707	0.0336069	0.352507	124	90	86	170	484	282	GeneID:102177673	Genbank:XR_311001.1
	LOC102188933	0.624404	3.03751	0.031176	0.3434	81	94	91	207	390	212	GeneID:102188933
	GNG7	0.624698	2.85241	0.0422653	0.391056	71	69	93	152	398	188	GeneID:102183232	Genbank:XM_005682600.1,Genbank:XM_005682601.1
	SMARCC2	0.627799	5.65741	0.0284665	0.327918	554	514	593	1217	2222	1536	GeneID:102168430	Genbank:XM_005680427.1
	SFPQ	0.63221	4.03	0.043627	0.397807	162	195	175	361	1085	319	GeneID:102169247	Genbank:XM_005678817.1
	SSB	0.632972	3.94711	0.0278278	0.324997	169.91	202.56	130.83	388.61	783.57	381.7	GeneID:102168777	Genbank:XM_005675985.1,Genbank:XM_005675984.1
	TST	0.634883	3.06002	0.0458599	0.406724	87	82	100	203	507	161	GeneID:102177312	Genbank:XM_005680673.1
	LOC102170838	0.635429	2.98032	0.0493009	0.4209	73.78	101.86	77.74	194.26	471.97	153.76	GeneID:102170838
	RPS2	0.636857	9.67548	0.04444	0.401155	6431.37	9957.49	10296.4	18397.3	40035.5	24544.1	GeneID:100860776	Genbank:XM_005697427.1
	ANP32E	0.638033	3.04745	0.0307643	0.34187	80	89	97	179	467	207	GeneID:102191664	Genbank:XM_005677693.1,Genbank:XM_005677690.1,Genbank:XM_005677694.1,Genbank:XM_005677695.1,Genbank:XM_005677691.1,Genbank:XM_005677692.1,Genbank:XM_005677689.1
	MEF2C	0.639765	3.41983	0.0285841	0.328522	132	125	91	199	562	336	GeneID:102175290	Genbank:XM_005683422.1,Genbank:XM_005683417.1,Genbank:XM_005683425.1,Genbank:XM_005683426.1,Genbank:XM_005683419.1,Genbank:XM_005683420.1,Genbank:XM_005683423.1,Genbank:XM_005683418.1,Genbank:XM_005683424.1,Genbank:XM_005683421.1
	FAM210B	0.640751	5.28863	0.0397913	0.382579	505	352	427	652	2326	1200	GeneID:102178743	Genbank:XM_005688435.1
	MCM7	0.64375	4.33551	0.021639	0.287956	235	195	228	430	1007	614	GeneID:102186264	Genbank:XM_005697840.1,Genbank:XM_005697841.1
	INTS8	0.643831	3.27929	0.0234214	0.300238	129	87	99	205	509	276	GeneID:102185381	Genbank:XM_005689229.1
	LOC102173415	0.648997	2.93066	0.0417952	0.38987	63	82.68	97	149.13	378.82	240.82	GeneID:102173415	Genbank:XM_005694643.1,Genbank:XM_005694642.1
	SP110	0.64937	3.2233	0.0410043	0.387029	121	96	85	144	486	331	GeneID:102174608	Genbank:XM_005676663.1,Genbank:XM_005676662.1
	ARID4B	0.650147	2.63282	0.0464337	0.408093	94	58	48	156	283	168	GeneID:102178039	Genbank:XM_005699015.1
	WDR3	0.650925	2.81901	0.0296001	0.33436	78	82	66	157	393	175	GeneID:102177675	Genbank:XM_005677798.1
	TMPRSS2	0.652734	4.48951	0.0402358	0.383612	265	183	282	662	820	643	GeneID:102180351	Genbank:XM_005675629.1,Genbank:XM_005675628.1
	RRN3	0.653372	3.23739	0.0234393	0.300238	112	110	82	222	523	226	GeneID:102172958	Genbank:XM_005697520.1
	FMNL3	0.653446	3.04829	0.0342499	0.355249	100	94	72	174	515	188	GeneID:102173366	Genbank:XM_005679985.1,Genbank:XM_005679986.1,Genbank:XM_005679989.1,Genbank:XM_005679988.1,Genbank:XM_005679987.1
	CCDC9	0.654035	3.17822	0.0454563	0.406202	95	67	128	205	360	309	GeneID:102178389	Genbank:XM_005692662.1
	GLTSCR2	0.657824	5.05953	0.0296564	0.334732	357	371	354	589	1706	1154	GeneID:102173327	Genbank:XM_005692808.1
	SRSF7	0.657846	3.66412	0.0200122	0.278035	138	116	154	322	658	308	GeneID:102177636	Genbank:XM_005686515.1,Genbank:XM_005686512.1,Genbank:XM_005686513.1,Genbank:XM_005686514.1,Genbank:XM_005686516.1
	RIN2	0.658795	4.18966	0.02515	0.310199	256	165	173	369	1067	493	GeneID:102181219	Genbank:XM_005688113.1
	ZNF512	0.658872	3.40582	0.020577	0.283018	97	115	127	242	541	293	GeneID:102175588	Genbank:XM_005686882.1,Genbank:XM_005686880.1,Genbank:XM_005686881.1,Genbank:XM_005686879.1
	BMI1	0.658949	3.37122	0.025169	0.310199	112	91	129.29	290	443	272	GeneID:102191809	Genbank:XM_005687929.1,Genbank:XM_005687930.1
	LPGAT1	0.661873	3.28836	0.0348175	0.358917	122	103	89	173	658	236	GeneID:102186890	Genbank:XM_005691022.1,Genbank:XM_005691021.1,Genbank:XM_005691023.1
	ITPRIPL1	0.663456	2.86397	0.0268756	0.321414	82	65	85	193	330	191	GeneID:102177531	Genbank:XM_005686255.1
	RBMS1	0.664261	4.89972	0.0262718	0.317152	320	316	329	589	1897	751	GeneID:100861138	Genbank:XM_005676060.1,Genbank:XM_005676059.1,Genbank:XM_005676062.1,Genbank:XM_005676061.1,Genbank:XM_005676063.1
	INPP5D	0.664551	2.57152	0.045184	0.404649	78	53	58	110	370	150	GeneID:102170935	Genbank:XM_005678821.1
	PTPN12	0.665051	3.52662	0.031936	0.346002	163	93	116	231	732	276	GeneID:102187831	Genbank:XM_005679096.1
	NAP1L1	0.667355	5.94182	0.0267309	0.320644	710.7	650.41	634.03	1146	3874.05	1667.05	GeneID:102179914	Genbank:XM_005679735.1,Genbank:XM_005679738.1,Genbank:XM_005679736.1,Genbank:XM_005679737.1,Genbank:XM_005679739.1,Genbank:XR_309982.1
	ZNF532	0.667465	2.69936	0.0342745	0.35526	71	73	62	145	390	145	GeneID:102173802	Genbank:XM_005697292.1
	DRAM1	0.668341	2.3864	0.0439413	0.399039	62	48	55	102	301	139	GeneID:102187197	Genbank:XM_005680638.1
	MYLIP	0.669674	2.80326	0.0247494	0.308413	67	82	72	158	366	186	GeneID:102173622	Genbank:XM_005696842.1
	RASGRP3	0.671416	2.64698	0.0378558	0.37647	78	74	47	149	351	144	GeneID:102190608	Genbank:XM_005686403.1,Genbank:XM_005686404.1,Genbank:XM_005686402.1,Genbank:XM_005686405.1
	PDGFRA	0.672561	3.66884	0.0479752	0.414723	136	120	150	195	954	295	GeneID:102174007	Genbank:XM_005681627.1
	DUSP12	0.673753	2.47663	0.0337568	0.3528	53	64	58	134	263	154	GeneID:102184296	Genbank:XM_005677142.1
	RHOJ	0.674301	4.00871	0.0184027	0.269331	193	185	140	379	931	381	GeneID:102182314	Genbank:XM_005685953.1
	CCL14	0.679163	5.11251	0.0240491	0.305458	401	297	416	770	1503	1177	GeneID:102169855	Genbank:XM_005701405.1
	ANTXR2	0.680083	3.33531	0.0247515	0.308413	127	92	103	197	657	240	GeneID:102170958	Genbank:XM_005681813.1
	LPAR6	0.680911	2.13681	0.0471739	0.411328	43	52	42	95	207	133	GeneID:102183611	Genbank:XM_005687447.1
	IGF2	0.682999	4.56027	0.0208434	0.285186	293	280	187	516	1286	662	GeneID:100861277	Genbank:XM_005700066.1
	ARHGEF2	0.683806	3.93443	0.0358434	0.364517	211	135	145	271	1089	352	GeneID:102181739	Genbank:XM_005677367.1
	KRT7	0.684918	6.53983	0.0437733	0.398679	1167	898	942	1659	7042	1992	GeneID:102184596	Genbank:XM_005680100.1
	RPP25L	0.685326	2.2442	0.0415666	0.388693	51	49	48	112	192	152	GeneID:102171424	Genbank:XM_005684078.1,Genbank:XM_005684080.1,Genbank:XM_005684079.1,Genbank:XM_005684081.1
	UFL1	0.688112	3.278	0.0281086	0.32564	105	124	79	294	366	263	GeneID:102190322	Genbank:XM_005684664.1
	CDK19	0.688537	3.83209	0.0188443	0.271293	168	176	111	284	773	430	GeneID:102182506	Genbank:XM_005684572.1
	ZEB1	0.689858	2.85352	0.0284351	0.327806	101	63	65	141	416	201	GeneID:102186319	Genbank:XM_005688004.1
	G3BP1	0.690621	3.82847	0.0163669	0.254707	159.77	134.99	156.84	322.72	867.19	327.09	GeneID:102169097	Genbank:XM_005683197.1,Genbank:XM_005683196.1
	BHLHE41	0.691523	2.52972	0.0345964	0.35771	71	47	63	121	346	140	GeneID:102184410	Genbank:XM_005680776.1
	EML4	0.692805	3.73305	0.017981	0.267273	135	164	123	375	671	301	GeneID:102187234	Genbank:XM_005686541.1
	ERRFI1	0.693895	3.47357	0.0214912	0.287956	119	143	90	202	633	339	GeneID:102177358	Genbank:XM_005690736.1
	LOC102190685	0.696606	6.01254	0.0397817	0.382579	576.51	491.4	983.21	1330.87	3398.06	2022.59	GeneID:102190685	Genbank:XM_005701931.1
	SCIN	0.697248	3.5472	0.0425342	0.391917	87	119	160	219	806	270	GeneID:102187022	Genbank:XM_005679019.1
	GABPB1	0.701754	2.07995	0.0431339	0.395993	53	39	39	103	210	109	GeneID:102175301	Genbank:XM_005685785.1,Genbank:XM_005685787.1,Genbank:XM_005685784.1,Genbank:XM_005685786.1,Genbank:XM_005685788.1
	WDR19	0.703014	2.38918	0.0300793	0.338241	60	48	55	130	224	157	GeneID:102175013	Genbank:XM_005681686.1
	NUAK1	0.704463	2.2321	0.0375133	0.374438	61	39	46	117	233	120	GeneID:102190764	Genbank:XM_005680647.1
	LOC102181202	0.705681	8.59211	0.0294682	0.333605	5486.94	3374.04	3578.15	8738.94	15001.6	14313.1	GeneID:102181202	Genbank:XR_311322.1
	ITPKB	0.705949	5.00636	0.0177753	0.264997	334	287	399	853	1405	943	GeneID:102190716	Genbank:XM_005690535.1
	SLCO2A1	0.709157	3.65099	0.0414186	0.388029	137	109	150	461	514	231	GeneID:102170555	Genbank:XM_005675603.1
	PDGFRB	0.711156	4.07832	0.012703	0.225164	196	194	145	396	976	417	GeneID:102184426	Genbank:XM_005683166.1,Genbank:XM_005683167.1,Genbank:XM_005683165.1
	BRWD1	0.712814	3.23293	0.0117996	0.215996	104	107	84	241	414	277	GeneID:102186725	Genbank:XM_005675741.1
	SDCBP	0.715981	5.58529	0.0191618	0.273316	507	620	397	1087	2883	1203	GeneID:102188062	Genbank:XM_005689002.1,Genbank:XM_005689001.1,Genbank:XM_005689003.1
	MCM4	0.719416	2.41549	0.0325836	0.350391	50	62	51.99	97	304	158	GeneID:102175140	Genbank:XM_005688954.1
	ENDOD1	0.719422	3.39993	0.0427224	0.39336	100	123	106	260	753	159	GeneID:102182707	Genbank:XM_005689395.1,Genbank:XM_005689396.1
	SH3BP2	0.720347	3.09521	0.0195589	0.275027	75	90	100	155	447	286	GeneID:102184329	Genbank:XM_005681999.1
	SEPT6	0.722598	3.4595	0.0466443	0.408093	122	91	130	169	881	232	#N/A	#N/A
	RARG	0.724349	2.80648	0.0477206	0.414182	77	54	85	116	519	155	GeneID:102178513	Genbank:XM_005679913.1,Genbank:XM_005679914.1,Genbank:XM_005679915.1,Genbank:XM_005679916.1,Genbank:XM_005679917.1
	ARHGAP20	0.724437	2.4755	0.0296013	0.33436	51	64	56	121	229	195	GeneID:102169032	Genbank:XM_005689426.1
	CNTRL	0.725372	2.74231	0.0179685	0.267273	72	67	68	126	362	209	GeneID:102184149	Genbank:XM_005684366.1
	RANGRF	0.729095	2.47729	0.0339893	0.354171	43	56	71	146	291	130	GeneID:102175891	Genbank:XM_005693556.1,Genbank:XM_005693555.1
	LOC102186768	0.731123	2.49452	0.0258537	0.314015	56.33	62.99	54.09	155.44	302.09	118.51	GeneID:102186768
	CELF2	0.732143	2.82909	0.0275019	0.323973	90	53	77	138	466	171	GeneID:102172552	Genbank:XM_005687850.1
	MAP1B	0.733907	4.35482	0.0212223	0.286422	254	246	145	519	781	702	GeneID:102176074	Genbank:XM_005694572.1,Genbank:XM_005694571.1,Genbank:XM_005694570.1
	GPATCH4	0.734278	2.34068	0.0323585	0.349056	38	63	53	114	254	146	GeneID:102175074	Genbank:XM_005677341.1
	SMAD1	0.735716	3.84442	0.0280872	0.32564	201	113	137	278	1041	308	GeneID:102176988	Genbank:XM_005691208.1
	ARHGAP8	0.73573	2.33354	0.0315325	0.343881	54	42	58	98	235	174	GeneID:102171586	Genbank:XM_005681207.1
	IGFBP3	0.73946	5.02998	0.020971	0.28598	427	250	352	705	2160	759	GeneID:102174541	Genbank:XM_005679368.1
	ERG	0.740645	3.27177	0.00795082	0.170801	117	92	91	210	516	282	GeneID:102177198	Genbank:XM_005675706.1
	TMEM51	0.742719	3.17403	0.0142944	0.239328	103	78	98	211	567	196	GeneID:102175503	Genbank:XM_005690817.1
	CBL	0.743172	2.64942	0.024995	0.309914	87	66	41	142	293	197	GeneID:102185385	Genbank:XM_005689641.1
	LOC102171353	0.74516	3.30985	0.00652044	0.153144	112	98	97	228	507.89	288.78	GeneID:102171353	Genbank:XM_005688875.1
	PIM1	0.745418	4.84721	0.0120224	0.218714	314	243	342	766	1253	869	GeneID:102191659	Genbank:XM_005696477.1
	SLC9A3R2	0.745515	2.77989	0.0288189	0.330465	69	46	95	174	374	164	GeneID:102170104	Genbank:XM_005697432.1
	GNPDA1	0.748534	3.12796	0.0183943	0.269331	93	95	81	155	605	216	GeneID:102187399	Genbank:XM_005683076.1,Genbank:XM_005683077.1
	VEGFB	0.751632	3.42099	0.0188002	0.271175	104	86	139	184	668	319	GeneID:102189099	Genbank:XM_005699967.1
	SBNO2	0.752852	4.61514	0.0161701	0.253823	331	234	203	500	1621	606	GeneID:102187942	Genbank:XM_005682903.1
	S1PR1	0.752912	4.81498	0.0107734	0.204397	311	307	260	690	1151	967	GeneID:102172679	Genbank:XM_005678031.1,Genbank:XM_005678032.1
	NR1H3	0.756108	2.55206	0.0418905	0.390272	67	38	73	116	403	128	GeneID:100860906	Genbank:XM_005690166.1,Genbank:XM_005690165.1,Genbank:XM_005690167.1,Genbank:XM_005690168.1
	ATP6V1B2	0.760768	4.4896	0.0145159	0.241553	232	225	238	430	1562	548	GeneID:102191135	Genbank:XM_005683966.1
	PSMB8	0.762235	4.96247	0.0461412	0.407262	474	168	335.01	487	1717	1157	GeneID:102180902	Genbank:XM_005696444.1
	CXCL16	0.76288	3.30179	0.0135876	0.232917	132	65	107	218	523	291	GeneID:102178301	Genbank:XM_005693468.1
	LOC102188267	0.762996	3.26194	0.0393588	0.381421	130	62	103	144	722	239	GeneID:102188267	Genbank:XM_005696210.1
	FLT3LG	0.763038	1.84553	0.039039	0.379779	48	33	27	84	166	107	GeneID:102169895	Genbank:XM_005692719.1
	IFIT5	0.76384	3.12268	0.0421556	0.391056	147	59	64	136	541	276	GeneID:102180993	Genbank:XM_005698239.1
	PLTP	0.765153	5.34553	0.0330991	0.350781	481	240	541	727	2742	1121	GeneID:102191252	Genbank:XM_005688720.1
	PHF15	0.76618	4.5802	0.0135396	0.232623	292	217	234	732	876	712	GeneID:102181032	Genbank:XM_005683310.1
	MAML2	0.766385	2.70758	0.0159237	0.252314	73	80	46	164	315	184	GeneID:102184738	Genbank:XM_005689401.1
	CCDC152	0.767662	1.64799	0.0427429	0.39336	34	32	27	79	139	89	GeneID:102187806	Genbank:XM_005694768.1
	FCHSD1	0.76782	2.11476	0.0446565	0.401909	53.86	25.64	50	93.2	258.74	106	GeneID:102184714	Genbank:XM_005683066.1,Genbank:XM_005683067.1,Genbank:XM_005683065.1,Genbank:XM_005683064.1
	BTG1	0.769872	6.32609	0.0381303	0.377215	1245	723	556	1304	3630	3404	GeneID:102174632	Genbank:XM_005680072.1
	SAMHD1	0.771762	4.43027	0.0396334	0.382579	267	220	180	312	1816	469	GeneID:102178551	Genbank:XM_005688681.1
	LOC102180637	0.772566	5.01685	0.017426	0.261931	295	329	372	983	1821	619	GeneID:102180637	Genbank:XM_005696272.1
	CWC22	0.773386	2.44155	0.0143727	0.240107	61	57	46	132	280	146	GeneID:102170739	Genbank:XM_005675898.1,Genbank:XM_005675899.1
	PSMB9	0.776035	3.07301	0.0268728	0.321414	102	63	91	123	588	240	GeneID:102181449	Genbank:XM_005696446.1
	DNAJA1	0.777311	4.98259	0.0141293	0.237617	317.98	322.26	333.35	808.63	2074.93	618.2	GeneID:102187862	Genbank:XM_005684051.1,Genbank:XM_005684050.1
	CD3E	0.778746	4.09508	0.0498322	0.423742	208	76	240	326	1202	413	GeneID:102190711	Genbank:XM_005689508.1,Genbank:XM_005689509.1
	CPXM1	0.779429	3.36635	0.0400533	0.383165	133	129	54	168	758	257	GeneID:102186410	Genbank:XM_005688221.1,Genbank:XM_005688220.1
	RBMS3	0.781305	1.68936	0.0419882	0.3907	34	35	26	79	178	74	GeneID:102174982	Genbank:XM_005695508.1,Genbank:XM_005695511.1,Genbank:XM_005695515.1,Genbank:XM_005695513.1,Genbank:XM_005695510.1,Genbank:XM_005695509.1,Genbank:XM_005695512.1,Genbank:XM_005695514.1
	NR2C1	0.781998	2.07209	0.0271995	0.323184	38	47	40	108	177	128	GeneID:102181653	Genbank:XM_005679829.1,Genbank:XM_005679828.1,Genbank:XM_005679830.1
	SARM1	0.783529	2.01864	0.0489441	0.419497	41	50	29	62	255	121	GeneID:102191266	Genbank:XM_005693354.1
	REM1	0.784364	1.98839	0.0382027	0.377215	36	33	48	73	233	114	GeneID:102177993	Genbank:XM_005688346.1
	LOC102186207	0.786312	6.72178	0.0132878	0.230658	1361.4	757.33	1152.01	2320.74	4875.08	3741.91	GeneID:102186207
	NOLC1	0.78776	4.75822	0.0123844	0.222293	210	323	291	741	1517	623	GeneID:100861068	Genbank:XM_005698355.1,Genbank:XM_005698354.1
	PHIP	0.788617	2.86061	0.0498945	0.424033	90	102	29	201	286	225	GeneID:102169008	Genbank:XM_005684445.1
	KLF7	0.790192	3.41739	0.00568659	0.142893	105	127	92	274	474	332	GeneID:102184672	Genbank:XM_005676429.1,Genbank:XM_005676427.1,Genbank:XM_005676426.1,Genbank:XM_005676428.1
	LOC102168487	0.791287	3.56228	0.0349441	0.359402	170.27	75.56	115.01	172.93	909.81	298.65	GeneID:102168487
	SAV1	0.791832	3.28936	0.0103833	0.200779	129	101	68	197	594	273	GeneID:102185923	Genbank:XM_005685640.1
	IFNAR2	0.794049	2.65167	0.0180813	0.26771	81	53	55	110	408	174	GeneID:102175057	Genbank:XM_005674684.1
	ARHGAP30	0.794527	3.41342	0.0346725	0.358045	123	73	126	162	863	237	GeneID:102173347	Genbank:XM_005677189.1,Genbank:XM_005677191.1,Genbank:XM_005677190.1,Genbank:XM_005677192.1
	LOC102183337	0.794822	2.28038	0.0291988	0.332049	74	34	38	108	237	151	GeneID:102183337
	PREX1	0.796849	3.87537	0.0228744	0.296523	176	83	187	259	974	416	GeneID:102171529	Genbank:XM_005688728.1
	CSTB	0.797032	5.35705	0.0244021	0.30728	432	392	429	667	3351.97	903	GeneID:102186806	Genbank:XM_005675654.1
	ARAP2	0.798248	2.2497	0.0373384	0.373525	67	42	33	109	314	95	GeneID:102187662	Genbank:XM_005681494.1,Genbank:XM_005681495.1
	ZEB2	0.80121	3.41993	0.0150889	0.246348	126	118	80	190	781	257	GeneID:102190273	Genbank:XM_005676175.1
	RCSD1	0.801217	2.26563	0.024277	0.307062	62	39	42	98	307	117	GeneID:102188990	Genbank:XR_309840.1,Genbank:XM_005677081.1
	LOC102187494	0.802423	3.85761	0.0217823	0.288558	167.74	91.58	179.36	289.54	1065.79	312.27	GeneID:102187494	Genbank:XM_005686210.1
	CDC42EP3	0.802773	3.0432	0.0353005	0.362166	101	83	64	164	667	135	GeneID:102174751	Genbank:XM_005686499.1
	QSER1	0.805381	3.11026	0.0289354	0.33089	115	109	38	242	380	246	GeneID:102187970	Genbank:XM_005690055.1,Genbank:XM_005690056.1
	JUN	0.806994	4.144	0.0373077	0.373525	146	227	160	214	871	799	GeneID:102185423	Genbank:XM_005678477.1
	LOC102168270	0.809019	3.70154	0.00310118	0.0975709	146	112	135	313	696	368	GeneID:102168270	Genbank:XM_005687037.1,Genbank:XM_005687036.1
	NOP58	0.809539	3.22819	0.00467768	0.128325	96	90	95	233	551	223	GeneID:102174252	Genbank:XM_005676382.1,Genbank:XM_005676381.1,Genbank:XR_309795.1,Genbank:XM_005676383.1
	SGPL1	0.810043	3.65244	0.00843274	0.176369	129	91	158	267	772	340	GeneID:100861080	Genbank:XM_005699154.1,Genbank:XM_005699155.1
	TEAD2	0.811055	2.52134	0.0187549	0.270968	47	54	68	113	376	143	GeneID:102191366	Genbank:XM_005692710.1,Genbank:XM_005692712.1,Genbank:XM_005692711.1
	LOC102188826	0.811332	2.20785	0.0347457	0.358422	53	49	34	76	330	113	GeneID:102188826	Genbank:XM_005698758.1
	HSP90AA1	0.811826	7.53275	0.0133731	0.23134	1728	1860	2041	4955	12235	3542	GeneID:100860851	Genbank:XM_005695417.1,Genbank:XM_005695418.1
	CYYR1	0.81482	2.88758	0.0112223	0.209751	94	75	53	217	379	168	GeneID:102172660	Genbank:XM_005674755.1
	SPRED1	0.820164	2.84451	0.0120667	0.218714	85	74	55	156	481	161	GeneID:102168545	Genbank:XM_005685600.1
	IL16	0.820242	2.40991	0.04557	0.406545	59	25	72	105	358	126	GeneID:100860884	Genbank:XM_005695074.1,Genbank:XM_005695075.1
	AQP1	0.822266	4.97025	0.0422053	0.391056	306	337	302	687	2710	409	GeneID:102185242	Genbank:XM_005679242.1
	LOC102170343	0.825399	4.5995	0.00475562	0.129144	239.02	218.52	270.91	580.84	1102.14	822.15	GeneID:102170343	Genbank:XM_005690398.1
	ANTXR1	0.825457	3.68674	0.00633567	0.150961	104	173	107	326	643	376	GeneID:102174753	Genbank:XM_005687053.1
	MERTK	0.827089	1.87578	0.049187	0.420386	51	36	20	60	229	108	GeneID:102170054	Genbank:XM_005686230.1
	LRP4	0.828469	1.81307	0.0432407	0.39625	40	27	35	114	177	63	GeneID:102185291	Genbank:XM_005690207.1
	LHFP	0.828546	1.92997	0.0376269	0.375308	35	47	28.44	68	258	94	GeneID:102170435	Genbank:XM_005687484.1,Genbank:XM_005687483.1
	ZNF608	0.828994	2.29173	0.0211299	0.28598	57	35	52	134	181	161	GeneID:102188669	Genbank:XM_005682698.1
	RGS3	0.830134	3.3363	0.00394556	0.114809	125	83	94	212	572	305	GeneID:102173388	Genbank:XM_005684328.1,Genbank:XM_005684329.1,Genbank:XM_005684330.1,Genbank:XM_005684335.1,Genbank:XM_005684336.1,Genbank:XM_005684332.1,Genbank:XM_005684331.1,Genbank:XM_005684333.1,Genbank:XM_005684334.1
	LAMP3	0.83179	2.38042	0.0334101	0.3521	70	33	50	79	351	152	GeneID:102189799	Genbank:XM_005675216.1,Genbank:XM_005675215.1,Genbank:XM_005675214.1
	SASH1	0.83193	4.1735	0.0069491	0.159978	254	156	136	379	1099	514	GeneID:102187136	Genbank:XM_005684896.1
	NRF1	0.832055	1.84641	0.0203779	0.280535	37	31	36	91	171	101	GeneID:102180186	Genbank:XM_005679466.1,Genbank:XM_005679465.1,Genbank:XM_005679464.1
	LOC102169255	0.833743	6.06991	0.00423274	0.11993	689.76	700.38	636.05	1398.74	3871.44	2103.56	GeneID:102169255	Genbank:XM_005698986.1
	CYR61	0.834553	2.9278	0.0153732	0.246723	90	95	41	164	449	211	GeneID:102185702	Genbank:XM_005678242.1
	ECSCR	0.83891	3.4229	0.0131553	0.229149	113	109	96	191	842	231	GeneID:102170141	Genbank:XM_005683018.1,Genbank:XM_005683017.1,Genbank:XM_005683016.1
	RAB3IL1	0.840663	2.20343	0.0303073	0.338537	58	34	42	69	311	134	GeneID:102179169	Genbank:XM_005699767.1,Genbank:XM_005699768.1
	QKI	0.84138	2.78253	0.00770402	0.167888	64	85	53.48	168	384.17	180	GeneID:102186482	Genbank:XM_005684962.1
	ABI3	0.842188	2.20635	0.0480334	0.414989	48	29	56	73	362	100	GeneID:102189897	Genbank:XM_005693692.1
	IKZF3	0.843869	2.20617	0.0384558	0.377357	43	25	65	82	271	144	GeneID:102183541	Genbank:XM_005693759.1,Genbank:XM_005693760.1,Genbank:XM_005693758.1
	PRDM1	0.845576	2.75896	0.0155831	0.248769	82	76	42	169	249	249	GeneID:102181213	Genbank:XM_005684643.1
	SNED1	0.847987	1.68415	0.0365255	0.36823	27	27	37	57	197	91	GeneID:102188915	Genbank:XM_005678861.1
	MSTO1	0.84931	1.89393	0.0279119	0.325001	24	40	42	92	161	118	GeneID:102183377	Genbank:XM_005677375.1,Genbank:XM_005677374.1
	CBX7	0.851911	2.93093	0.0252248	0.310265	48	83	91	246	232	246	GeneID:102184604	Genbank:XM_005681175.1
	ZNF143	0.852588	2.88419	0.00505395	0.133668	71	67	78	206	308	227	GeneID:102180060	Genbank:XM_005689707.1,Genbank:XM_005689705.1,Genbank:XM_005689706.1,Genbank:XM_005689704.1
	LOC102177763	0.855916	1.2892	0.049322	0.4209	33.11	16.93	19.18	63.15	125.47	58.9	GeneID:102177763	Genbank:XM_005696346.1
	COTL1	0.858232	5.42741	0.0267018	0.320633	586	329	377	625	3683	1004	GeneID:102186238	Genbank:XM_005691841.1
	EFHD2	0.859634	2.31525	0.0436363	0.397807	55	45	43	65	419	110	GeneID:102171359	Genbank:XM_005690875.1
	MYO1F	0.863253	2.9897	0.0411959	0.387343	91	44	96	107	668	185	GeneID:102175112	Genbank:XM_005682488.1
	LOC102177599	0.864816	2.43524	0.0272253	0.323236	76	33	48	97.75	389	128.82	GeneID:102177599	Genbank:XM_005680674.1
	TLR9	0.864867	2.29792	0.0229806	0.29731	51	37	53	88	362	112	GeneID:102173426	Genbank:XM_005696093.1
	PWP2	0.865974	1.956	0.0248615	0.308853	28	36	46	109	201	90	GeneID:102169710	Genbank:XM_005675762.1
	CTTNBP2NL	0.866322	3.91011	0.00796565	0.170877	176	138.01	130	246	1124	399	GeneID:102175541	Genbank:XM_005677885.1
	ZNF304	0.866429	1.43755	0.0409698	0.387029	28	26	22	76	155	50	GeneID:102174154	Genbank:XM_005693006.1,Genbank:XM_005693007.1
	LOC102185621	0.86654	3.15093	0.00418222	0.118945	73	88	97	187.34	560	239	GeneID:102185621	Genbank:XM_005678003.1
	RPS6KA1	0.868194	3.6646	0.0257505	0.313111	121	94	155	169	1076	306	GeneID:102191283	Genbank:XM_005676810.1,Genbank:XM_005676809.1,Genbank:XM_005676808.1
	GAS7	0.868367	3.50175	0.0224742	0.293349	158	67	109	180	905	269	GeneID:102179699	Genbank:XM_005693570.1,Genbank:XM_005693571.1,Genbank:XM_005693572.1
	PDE7A	0.869538	2.41213	0.0308522	0.342302	74	26	54	99	363	136	GeneID:102169610	Genbank:XM_005689023.1
	KCNN4	0.87163	4.3861	0.0355726	0.363476	181	90	340	399	1159	730	GeneID:102187889	Genbank:XM_005692619.1,Genbank:XM_005692618.1
	SH3BGRL2	0.873004	1.97455	0.0236434	0.301573	48	33	31	68	260	107	GeneID:102171876	Genbank:XM_005684456.1
	PIK3R2	0.877871	5.27265	0.0302377	0.338537	409	386	346	514	3612	800	GeneID:102170135	Genbank:XM_005682184.1
	CD2	0.880682	2.58207	0.021561	0.287956	79	32	62	96	340	215	GeneID:102181457	Genbank:XM_005677813.1
	LOC102188814	0.882229	3.96771	0.00759182	0.166477	201	160.17	101.13	512.38	572.39	462.14	GeneID:102188814	Genbank:XM_005696613.1,Genbank:XM_005696614.1,Genbank:XM_005696612.1,Genbank:XM_005696615.1
	LOC102184125	0.882541	1.6996	0.0313932	0.343881	36	27	28	58	225	78	GeneID:102184125	Genbank:XM_005680698.1,Genbank:XM_005680699.1
	CCDC86	0.885678	4.36766	0.0152639	0.246723	298	152	161	490	1560	374	GeneID:102176498	Genbank:XM_005699654.1
	LOC102187269	0.886359	3.96397	0.0159564	0.252314	85.93	226.84	137.65	334.15	690.41	603.27	GeneID:102187269	Genbank:XM_005695110.1
	HOMER3	0.886517	1.85829	0.0331958	0.350821	43	25	34	70	263	76	GeneID:102191227	Genbank:XM_005682099.1
	LOC102180342	0.886699	1.27692	0.0392978	0.38141	29	19	19	53	141	60	GeneID:102180342
	MUSTN1	0.887137	5.39977	0.00417651	0.118945	410	340	488	809	2418	1457	GeneID:102177759	Genbank:XM_005695855.1
	DLL4	0.889127	3.03688	0.0043138	0.121102	70	79	87	243	442	185	GeneID:102180396	Genbank:XM_005685500.1
	MXRA8	0.889212	2.9326	0.0174483	0.261931	113	52	57	133	564	191	GeneID:102191356	Genbank:XM_005690786.1
	FILIP1	0.889593	2.06524	0.0291696	0.331967	47	54	18	97	235	113	GeneID:102190963	Genbank:XM_005684440.1
	OAF	0.890878	2.92901	0.0233601	0.300238	107	68	46	154	603	142	GeneID:102178747	Genbank:XM_005689554.1
	TP63	0.891852	3.45826	0.00175388	0.0687978	100	113	105	318	484	325	GeneID:102190550	Genbank:XM_005675125.1,Genbank:XM_005675128.1,Genbank:XM_005675126.1,Genbank:XM_005675127.1,Genbank:XM_005675130.1,Genbank:XM_005675129.1,Genbank:XM_005675131.1
	ZFP36	0.894468	5.68655	0.0210419	0.28598	712	300	511	712	3784	1644	GeneID:102183627	Genbank:XM_005692398.1
	AGBL5	0.89512	1.3036	0.0308894	0.342302	25.42	21.21	22.32	60.68	124.12	65.72	GeneID:102185284	Genbank:XM_005686922.1
	DENND2A	0.897558	2.65102	0.00412798	0.11807	69	66	45	144	356	178	GeneID:102179350	Genbank:XM_005679612.1
	TBC1D2B	0.898972	3.37079	0.0014229	0.0604868	106	113	80	248	564	304	GeneID:102179986	Genbank:XM_005695084.1
	LOC100861303	0.899793	5.09946	0.0239929	0.305	461	204	343	493	2869	869	GeneID:100861303	Genbank:XM_005683349.1
	DKK3	0.902135	3.94275	0.0352805	0.362166	155	142	147	200	1522	268	GeneID:102191633	Genbank:XM_005689740.1
	GRWD1	0.9029	2.17549	0.0116239	0.214805	42	41	44	107	292.67	98	GeneID:102183357	Genbank:XM_005692679.1
	LOC102169802	0.902946	1.9203	0.0183002	0.269331	43	28	35	79	252	88	GeneID:102169802	Genbank:XM_005695050.1
	ICAM1	0.90297	3.61584	0.0246067	0.30788	153.5	87	113.89	177.16	1111.46	247	GeneID:102181113	Genbank:XM_005682354.1,Genbank:XM_005682353.1
	CSF3R	0.908792	1.84226	0.0263941	0.317613	37	27	36	59	162	148	GeneID:102175546	Genbank:XM_005678685.1,Genbank:XM_005678686.1
	SRPK2	0.909092	1.84662	0.0302996	0.338537	41.68	24.15	34.5	67.7	265.09	76.34	GeneID:102169250	Genbank:XM_005679114.1
	CD6	0.909609	1.29208	0.044763	0.402627	31	17	19	38	142	80	GeneID:102177694	Genbank:XM_005699658.1
	ARHGAP25	0.909667	2.85442	0.0147431	0.242753	106	45	57.03	143	529	166	GeneID:102184913	Genbank:XM_005686824.1,Genbank:XM_005686825.1,Genbank:XM_005686826.1
	SORL1	0.910061	2.94707	0.00464292	0.128025	104	49	69	201	377	231	GeneID:102187336	Genbank:XM_005689648.1
	FAP	0.912219	3.5632	0.00639929	0.151477	109	138	92	227	908	267	GeneID:102183462	Genbank:XM_005676043.1
	CD247	0.912255	2.44122	0.033558	0.352507	62	22	69	98	388	137	GeneID:102173900	Genbank:XM_005677109.1
	NOTCH1	0.912474	1.45008	0.0267585	0.320719	22	31	22	70	117	85	GeneID:102172636	Genbank:XM_005687341.1
	PLEKHO1	0.913349	3.96352	0.0118763	0.216876	201	94	157	268	1235	376	GeneID:102180276	Genbank:XM_005677727.1
	LOC102173932	0.914119	2.98766	0.0314299	0.343881	119	33	76	116	568	240	GeneID:102173932	Genbank:XM_005701415.1,Genbank:XM_005701417.1,Genbank:XM_005701416.1
	LOC102185698	0.914184	2.96781	0.0432794	0.396364	105	26	93	109	449	308	GeneID:102185698	Genbank:XM_005677147.1,Genbank:XM_005677148.1,Genbank:XM_005677149.1
	LOC102174834	0.920197	1.84252	0.0253215	0.310265	38	22	39	64	246	92	GeneID:102174834	Genbank:XM_005701899.1
	DDX18	0.920314	2.75237	0.00431271	0.121102	63	79	49	201	322	176	GeneID:102179710	Genbank:XM_005676246.1,Genbank:XM_005676247.1
	HTRA1	0.921299	5.87373	0.0293116	0.33243	710	588	412	840	5647	1114	GeneID:102174540	Genbank:XM_005698569.1
	WDR75	0.923333	2.45795	0.00619818	0.149768	60	59	36	113	306	175	GeneID:102182735	Genbank:XM_005675866.1
	NCKAP1L	0.928993	3.06437	0.0281671	0.32564	90	43	103	128	721	179	GeneID:102186374	Genbank:XM_005679845.1
	PLXNC1	0.930809	1.89652	0.0451377	0.404552	53	22	28	59	301	78	GeneID:102175748	Genbank:XM_005680076.1
	TIMD4	0.93305	2.08498	0.0329101	0.3505	55	18	45	66	260	143	GeneID:102175398	Genbank:XM_005683222.1
	ADAMTS5	0.933943	1.93618	0.0320326	0.346779	26	58	21	84	233	100	GeneID:102172097	Genbank:XM_005674753.1
	CXXC5	0.93506	2.18363	0.0176275	0.263835	50	40	36	74	346	110	GeneID:100860937	Genbank:XM_005683025.1
	CCL5	0.936007	2.84359	0.0309115	0.342302	72	25	104	156	493	171	GeneID:102171272	Genbank:XM_005693201.1
	LOC102179594	0.938552	1.2986	0.0405459	0.385278	25	27	14	39	160	70	GeneID:102179594	Genbank:XM_005694093.1,Genbank:XM_005694092.1
	LOC102176954	0.939103	5.0942	0.00131341	0.0571617	389.15	298.03	296.73	909.03	1537.83	1148.94	GeneID:102176954	Genbank:XM_005701628.1
	SATB1	0.940049	2.05877	0.0166986	0.256316	56	27	33	115	249	86	GeneID:102183918	Genbank:XM_005675731.1
	KRT18	0.942733	4.43179	0.00823378	0.173708	249	182	186.98	405.89	1817.47	438.07	GeneID:102181566	Genbank:XM_005680092.1
	GPD2	0.942953	1.09905	0.0340452	0.354343	22	21	14	42	125	59	GeneID:102176370	Genbank:XM_005676118.1
	LOC102173699	0.943099	4.40809	0.0108666	0.205649	232.88	94.52	277.87	513.55	971.33	761.82	GeneID:102173699	Genbank:XM_005696246.1
	NDRG1	0.944547	4.56245	0.00176053	0.0688795	280	203	195	463	1380	809	GeneID:102168471	Genbank:XM_005688936.1
	C28H10orf10	0.945764	3.87764	0.00510968	0.134202	138	134	144	232	1164	387	GeneID:102186187	Genbank:XM_005699367.1
	TES	0.946128	2.43606	0.0174655	0.261931	57	39	54	119	427	91	GeneID:102182277	Genbank:XM_005679162.1
	SNX21	0.94734	0.873421	0.042196	0.391056	15	17	16	48	99	40	GeneID:102190973	Genbank:XM_005688719.1
	LOC102178315	0.948162	4.87419	0.00566801	0.142893	304.65	172.96	357.81	716.61	1986.66	684.93	GeneID:102178315	Genbank:XR_311002.1
	CCDC8	0.948421	2.27103	0.00607096	0.147877	56	34	44	98	265	158	GeneID:102175707	Genbank:XM_005709596.1
	FCGRT	0.951955	4.49585	0.0153534	0.246723	265	203	176	349	2073	454	GeneID:102170724	Genbank:XM_005692722.1
	HYAL2	0.952305	1.38702	0.0215513	0.287956	23	25	22	58	154	67	GeneID:102172212	Genbank:XM_005695926.1
	PLXDC2	0.953268	3.29051	0.00562781	0.142364	125	88	64	208	738	210	GeneID:102188059	Genbank:XM_005687914.1,Genbank:XM_005687913.1
	AMICA1	0.956337	3.08358	0.00940772	0.188679	104	38	96	174	561	233	GeneID:102189500	Genbank:XM_005689503.1,Genbank:XM_005689504.1
	LDH-A	0.958468	3.63957	0.0394563	0.381478	161	86	105	161	1288	197	GeneID:100860870	Genbank:XM_005699539.1,Genbank:XM_005699538.1,Genbank:XM_005699537.1
	FAM78A	0.959297	1.44854	0.040469	0.38516	33	16	24	39	191	77	GeneID:102185474	Genbank:XM_005687311.1
	LOC102189932	0.961105	1.17791	0.0441101	0.399911	29.33	16	15.89	67.79	71.24	74.94	GeneID:102189932	Genbank:XM_005680866.1
	LOC102184781	0.963815	2.50693	0.015224	0.246723	54.79	34.42	67.11	85.9	427.2	156.67	GeneID:102184781
	CYBRD1	0.964278	1.57207	0.0333397	0.351603	43	27	11	71	157	84	GeneID:100861136	Genbank:XM_005675972.1
	LOC102189655	0.964922	0.913731	0.0368195	0.370946	13	19	17	42	90	58	GeneID:102189655	Genbank:XM_005680865.1
	FOSL2	0.965657	3.47465	0.00763383	0.166839	149	116	50	302	698	248	GeneID:102171522	Genbank:XM_005686862.1,Genbank:XM_005686864.1,Genbank:XM_005686863.1
	TLR3	0.965833	1.46231	0.0330679	0.350781	38	17	19	45	181	79	GeneID:102182757	Genbank:XM_005698738.1,Genbank:XM_005698740.1,Genbank:XM_005698737.1,Genbank:XM_005698739.1
	PKIB	0.968122	1.52132	0.0377177	0.375486	26	24	26	49	232	54	GeneID:100860939	Genbank:XM_005684510.1,Genbank:XM_005684507.1,Genbank:XM_005684509.1,Genbank:XM_005684508.1,Genbank:XM_005684511.1
	KIAA1009	0.969785	1.71487	0.0357819	0.364385	31	40	17	65	249	64	GeneID:102184345	Genbank:XM_005684719.1
	CHORDC1	0.970915	1.97478	0.0168265	0.257665	44	32	31	111	256	67	GeneID:102178602	Genbank:XM_005699417.1
	STS	0.971599	0.543074	0.0470584	0.410795	12	14	11	32	74	40	GeneID:102187208	Genbank:XM_005701386.1
	CTSW	0.973554	4.16941	0.0319379	0.346002	261	83	166	241	1665	403	GeneID:102171134	Genbank:XM_005699902.1
	IL2RG	0.975477	3.58867	0.00736344	0.164341	147	63	127	221	912	307	GeneID:102169656	Genbank:XM_005700681.1,Genbank:XM_005700682.1,Genbank:XM_005700683.1
	WIBG	0.975898	1.00961	0.0386983	0.378511	15	14	23	41	124	50	GeneID:102176398	Genbank:XM_005680387.1,Genbank:XM_005680386.1
	HSP70.1	0.976923	4.66957	0.00216721	0.0797339	226.32	188.04	299.14	683.28	1619.02	594.83	GeneID:100860849	Genbank:XM_005702145.1
	SLC7A7	0.978982	3.19172	0.0199942	0.278035	92	50	110	134	818	196	GeneID:102179479	Genbank:XM_005685276.1
	SRGN	0.98135	3.88763	0.00359282	0.107231	198	108	111	272	1098	398	GeneID:102188739	Genbank:XM_005699129.1,Genbank:XM_005699128.1
	PTGER4	0.983294	3.09814	0.00278857	0.0911537	94	57	86	152	584	258	GeneID:102188631	Genbank:XM_005694770.1
	IKZF1	0.985088	2.62089	0.00435099	0.121908	71	44	54	104	398	199	GeneID:102170847	Genbank:XM_005678890.1,Genbank:XM_005678889.1,Genbank:XM_005678888.1,Genbank:XM_005678887.1,Genbank:XM_005678885.1,Genbank:XM_005678886.1,Genbank:XM_005678884.1,Genbank:XM_005678881.1,Genbank:XM_005678882.1,Genbank:XM_005678883.1
	LILRB5	0.988171	1.4785	0.0206935	0.284103	32.95	14.87	26.16	54.64	156.23	87.48	GeneID:102175114	Genbank:XM_005701623.1
	LOC102190442	0.990269	0.716159	0.0409585	0.387029	19	12.18	11.19	41.19	92.39	36.32	GeneID:102190442
	KCTD1	0.990906	1.88295	0.042076	0.391056	49	17	33	84	296	53	GeneID:100861009	Genbank:XM_005697028.1,Genbank:XM_005697027.1
	LMNB1	0.991881	1.27229	0.0382637	0.377215	28	18	17	42	182	51	GeneID:102186582	Genbank:XM_005682690.1
	SIT1	0.993293	1.89095	0.0191839	0.273316	37	20	42	57	229	127	GeneID:102177337	Genbank:XM_005683835.1
	FYB	0.995116	2.62361	0.0120235	0.218714	81	26	62	108	384	205	GeneID:102190820	Genbank:XM_005694772.1,Genbank:XM_005694771.1
	GADD45A	0.996221	1.67468	0.0487793	0.419035	44	29	12	45	251	79	GeneID:102179904	Genbank:XM_005678467.1
	LOC102179822	0.998271	2.18114	0.0242162	0.306806	54	21	47	67.77	351.49	119.16	GeneID:102179822	Genbank:XM_005677209.1
	PAWR	0.998706	1.81877	0.00604719	0.147877	31	34	29	87	192	98	GeneID:102186745	Genbank:XM_005679758.1
	SLC29A1	1.00198	5.45748	0.00327253	0.100861	552	356	328	775	3340	1237	GeneID:100861005	Genbank:XM_005696356.1,Genbank:XM_005696355.1,Genbank:XM_005696357.1
	IL10RA	1.00236	2.47831	0.00777886	0.168546	48	33	69	102	368	167	GeneID:102188959	Genbank:XM_005689501.1
	ZFP36L1	1.00696	4.0685	0.00161076	0.0645308	212	111	144	372	1167	432	GeneID:102176694	Genbank:XM_005686109.1
	LOC102176413	1.00892	1.33015	0.0410957	0.387343	27.79	22	16.13	87.62	138.86	35.05	GeneID:102176413
	LOC102169889	1.00899	1.70465	0.0245518	0.307448	42.4	18.35	27.22	56.74	135.33	142.83	GeneID:102169889
	DUSP1	1.0106	2.4267	0.00759998	0.166477	58	51	36	88	403	145	GeneID:102180080	Genbank:XM_005694581.1
	FOLR2	1.01144	3.39384	0.00124604	0.0559629	96	75	116	232	728	267	GeneID:102174766	Genbank:XM_005689890.1
	CBFA2T3	1.01423	0.46251	0.0460734	0.407262	11	10	13	31	72	36	GeneID:102191072	Genbank:XM_005691929.1
	HCLS1	1.01602	2.99437	0.0212287	0.286422	90	48	78	107	764	156	GeneID:102181434	Genbank:XM_005675001.1
	BCL3	1.01784	2.58646	0.0165411	0.255423	84	26	53	133	463	117	GeneID:102188215	Genbank:XM_005701878.1
	ABHD2	1.01893	1.49891	0.030165	0.338537	27	19	28	101	150	43	GeneID:102189162	Genbank:XM_005694967.1
	CTSB	1.01932	7.21737	0.0148492	0.243488	1717	1161	1275	1964	14487	3293	GeneID:102173295	Genbank:XM_005683525.1
	CMTM3	1.02047	3.53998	0.0101446	0.196921	144	73	102	182	1050	247	GeneID:102174055	Genbank:XM_005692443.1
	C1S	1.02105	5.00933	0.0399795	0.383008	400	222	272	285	3472	668	GeneID:102189289	Genbank:XM_005680922.1
	NR2F2	1.02178	3.19042	0.00182044	0.0706742	98	94	57	188	660	231	GeneID:102183184	Genbank:XM_005694955.1
	ATP11C	1.02321	1.3074	0.0216887	0.287956	29	19	16	51	167	57	GeneID:102175374	Genbank:XM_005700435.1,Genbank:XM_005700434.1
	S100A13	1.02392	3.56132	0.00550795	0.139923	139	72	112	231	993	239	GeneID:102188551	Genbank:XM_005677497.1,Genbank:XM_005677496.1
	APLP1	1.02497	1.27095	0.0186689	0.270497	18	18	26	52	116	82	GeneID:102173961	Genbank:XM_005692511.1
	IRF8	1.02687	2.38274	0.0220013	0.290187	73	28	39	71	429	136	GeneID:102184462	Genbank:XM_005691907.1
	MYC	1.03133	4.23453	0.000507269	0.0308902	158	170	185	410	1275	525	GeneID:102171262	Genbank:XM_005688943.1
	TAGAP	1.03173	1.3081	0.0208831	0.285409	31	17	16	44	147	78	GeneID:102170605	Genbank:XM_005684982.1
	OSMR	1.0341	4.19754	0.0412483	0.387343	329	93	90	256	1766	383	GeneID:102184003	Genbank:XM_005694836.1
	LOC102187998	1.03458	4.12795	0.0315967	0.343881	245.81	61.44	174.05	216.69	1589.38	449.67	GeneID:102187998	Genbank:XM_005696209.1
	TNFRSF1B	1.03501	4.61419	0.00243438	0.0839822	301.68	167	205.66	482.32	1903.05	613.42	GeneID:102191447	Genbank:XM_005690701.1
	ATP1B1	1.0351	3.92437	0.00124881	0.0559629	108.34	121.35	180.75	335.72	1036.29	410.09	GeneID:102168373	Genbank:XM_005690616.1
	PPP1R15A	1.03838	3.63602	0.00022461	0.0189501	130	100	108	272	737	401	GeneID:102186898	Genbank:XM_005692692.1,Genbank:XM_005692693.1
	CTSC	1.03872	3.22238	0.0109131	0.206269	119	66	68	141	856	195	GeneID:102190937	Genbank:XM_005699462.1
	LOC102169463	1.04114	2.64868	0.0336933	0.352507	65	45	56	61	644	123	GeneID:102169463	Genbank:XM_005681029.1
	MPV17	1.04659	2.78247	0.00104344	0.049867	58	47	78	172	365	215	GeneID:102180132	Genbank:XM_005686901.1,Genbank:XM_005686899.1,Genbank:XM_005686902.1,Genbank:XM_005686900.1,Genbank:XM_005686903.1
	ZNF521	1.04788	2.40689	0.00780027	0.168767	54.08	44.37	41.59	102.91	439.37	102.88	GeneID:102188552	Genbank:XM_005697110.1
	KL	1.05089	0.870059	0.048105	0.415132	17.36	17	11	30.58	140.39	36.33	GeneID:102186879	Genbank:XM_005687616.1
	WIPF1	1.05097	3.44124	0.00236951	0.0832509	124	71	98	190	863	280	GeneID:102182073	Genbank:XM_005675942.1
	DOCK7	1.05475	1.55048	0.0199722	0.278035	32	24	19	50	227	66	GeneID:102187017	Genbank:XM_005678327.1,Genbank:XM_005678328.1
	SLC15A3	1.05487	3.06417	0.00237083	0.0832509	83	57	83	154	656	207	GeneID:102177413	Genbank:XM_005699657.1
	CLEC1A	1.05767	1.88266	0.00760623	0.166477	43	21	32	68	230	116	GeneID:102172976	Genbank:XM_005680880.1
	ANKRD44	1.05788	1.14387	0.0324106	0.349368	31	11	14	40	141	62	GeneID:102170741	Genbank:XM_005676298.1,Genbank:XM_005676297.1
	ADCY7	1.05885	2.97993	0.0197553	0.2765	83	32	94	122	712	168	GeneID:102185858	Genbank:XM_005692076.1
	SLC2A3	1.06123	3.54111	0.0170889	0.26042	168	57	90	205	1092	206	GeneID:100860892	Genbank:XM_005680897.1
	TNFAIP3	1.06139	3.00127	0.00143441	0.0605096	91	62	61	133	480	302	GeneID:102182977	Genbank:XM_005684808.1,Genbank:XM_005684809.1
	MAP3K8	1.06164	0.864284	0.0421554	0.391056	22	12	11	38	130	34	GeneID:102188512	Genbank:XM_005688012.1
	ZFP82	1.06177	0.930616	0.0244642	0.30728	12	15	20	41	111	51	GeneID:102191363	Genbank:XM_005692342.1,Genbank:XM_005692345.1,Genbank:XM_005692346.1,Genbank:XM_005692344.1,Genbank:XM_005692343.1
	NAAA	1.06369	1.06634	0.0277798	0.324714	19	12	21	42	144	47	GeneID:102185352	Genbank:XM_005681778.1
	ZNF2	1.06506	0.662574	0.0328347	0.350391	15	13	11	35	63	58	GeneID:102174128	Genbank:XM_005686243.1,Genbank:XM_005686244.1
	LOC102190811	1.06596	3.81552	0.00676089	0.15684	147	72	158	248	1223	312	GeneID:102190811	Genbank:XM_005692560.1
	LOC102180664	1.06763	2.90773	0.0182487	0.269316	101.73	28.96	68.79	179.95	619.82	118.12	GeneID:102180664	Genbank:XM_005701583.1
	GREM1	1.06779	4.4841	0.000459	0.0291253	224.45	196	183.92	656.96	1417.11	499.73	GeneID:100860969	Genbank:XM_005685457.1,Genbank:XM_005685456.1,Genbank:XM_005685458.1
	GAR1	1.07471	1.75446	0.0172969	0.261324	33	33	20	59	277	69	GeneID:102183221	Genbank:XM_005681312.1,Genbank:XM_005681314.1,Genbank:XM_005681313.1
	CORO1A	1.07512	4.21644	0.012228	0.220638	215	85	199	280	1705	428	GeneID:102185330	Genbank:XM_005697666.1,Genbank:XM_005697665.1,Genbank:XM_005697664.1
	PSMB10	1.08382	3.55093	0.012827	0.225785	136	54	121	155	1075	288	GeneID:102189234	Genbank:XM_005692163.1
	PTPRC	1.084	4.54005	0.00377882	0.111243	299	111	217	419	1715	704	GeneID:102173490	Genbank:XM_005691061.1,Genbank:XM_005691062.1,Genbank:XM_005691063.1,Genbank:XM_005691064.1
	HIVEP3	1.08468	1.78306	0.0212512	0.286422	46	34	9	80	196	101	GeneID:102185141	Genbank:XM_005678793.1
	LOC102178647	1.08482	1.89866	0.0079257	0.170504	29	27	39	59	214	142	GeneID:102178647	Genbank:XR_310615.1
	GPR137B	1.08499	1.59693	0.0398436	0.382773	42	26	9	53	244	63	GeneID:100861105	Genbank:XM_005699018.1
	LCP1	1.08642	5.54491	0.00597461	0.147192	528	424	307.99	719	4358	1063	GeneID:102181402	Genbank:XM_005687438.1,Genbank:XM_005687440.1,Genbank:XM_005687439.1
	LOC102187409	1.0875	1.51953	0.00816987	0.172984	22.02	21.15	29.21	69.15	177.52	70.17	GeneID:102187409	Genbank:XM_005687020.1
	SP4	1.08917	1.39168	0.00715772	0.16182	23	22	21	67	125	82	GeneID:102177303	Genbank:XM_005679061.1
	LOC102177484	1.09004	5.61752	0.0364793	0.368093	548.23	274.61	494.89	401.25	5462.19	1048.13	GeneID:102177484	Genbank:XM_005696658.1
	VWA5A	1.09168	4.7903	0.000846972	0.0445714	274	230	235	546	2203	696	GeneID:102173367	Genbank:XM_005699555.1
	JMJD6	1.0918	1.7915	0.00360332	0.107332	30	28	30	91	207	84	GeneID:102189902	Genbank:XM_005694419.1
	RAB31	1.09411	3.84617	0.00698086	0.160464	179	97	107	238	1363	280	GeneID:102177392	Genbank:XM_005697227.1
	LIMD2	1.09523	1.60034	0.0376644	0.375308	38	15	23	34	269	71	GeneID:102174971	Genbank:XM_005693989.1
	LOC102183943	1.09539	2.76456	0.0125683	0.223161	79	47	51	93	653	137	GeneID:102183943	Genbank:XM_005680911.1
	GZMH	1.09745	2.4829	0.0353802	0.362491	32	15.6	94.17	94.67	385.62	176.86	GeneID:102173834	Genbank:XM_005701561.1,Genbank:XM_005701563.1,Genbank:XM_005701564.1,Genbank:XM_005701562.1
	RAC2	1.1004	4.14767	0.00646404	0.152293	190	89	190	263	1557	460	GeneID:102178149	Genbank:XM_005680676.1
	C15H11orf42	1.10081	0.514163	0.0314639	0.343881	14	8	12	29	72	45	GeneID:102180516	Genbank:XM_005689772.1
	TMTC1	1.10246	1.26504	0.0163766	0.254707	18	23	19	85	88	64	GeneID:102185637	Genbank:XM_005680703.1,Genbank:XM_005680702.1,Genbank:XM_005680704.1
	ZC3H12A	1.10421	0.594195	0.0410876	0.387343	19	8	9	31	99	33	GeneID:102190376	Genbank:XM_005678808.1
	WDR12	1.10511	0.854364	0.0355642	0.363476	8	17	18	36	123	41	GeneID:102175535	Genbank:XM_005676386.1
	CRLF3	1.10724	2.17488	0.00567983	0.142893	44	37	34	76	366	108	GeneID:102188795	Genbank:XM_005693346.1
	SLC25A12	1.10772	1.1513	0.0193092	0.273809	17	19	18	39	162	53	GeneID:102187719	Genbank:XM_005675965.1
	LY75	1.11015	4.27137	8.76047e-05	0.0100993	163	178	167	463	1212	575	GeneID:102168948	Genbank:XM_005676236.1
	FCER1G	1.11139	4.42541	0.0105023	0.201255	298	116	159	306	2024	505	GeneID:102191004	Genbank:XM_005677163.1
	KIF7	1.11467	0.844165	0.0253301	0.310265	13	10	20	36	98	56	GeneID:102185507	Genbank:XM_005695030.1
	LOC102188452	1.11678	2.90018	0.0303032	0.338537	66.91	17.71	106.43	113.31	640.13	188.72	GeneID:102188452	Genbank:XM_005696688.1
	FABP7	1.11698	1.27957	0.0455407	0.406545	24	14	21.02	19	187	81	GeneID:102187769	Genbank:XM_005684506.1
	LOC102170693	1.11764	4.26128	0.0314334	0.343881	184.71	93.1	223.09	165.62	2084.29	418.57	GeneID:102170693
	PHACTR1	1.11987	0.286349	0.0396995	0.382579	7	10	11	23	63	38	GeneID:102186920	Genbank:XM_005696884.1
	SPOCK2	1.11989	1.39574	0.00741625	0.164706	25	17	23	60	159	71	GeneID:102184593	Genbank:XM_005699292.1
	TPPP2	1.12084	1.71379	0.0104132	0.200843	43	19	21	61	158	133	GeneID:102170977	Genbank:XM_005685378.1,Genbank:XM_005685379.1
	CFB	1.12119	2.59268	0.0187004	0.270511	89	33	34	100	565	110	GeneID:102175816	Genbank:XM_005696561.1
	LOC102170866	1.12267	1.96211	0.0110701	0.208455	43.7	19.07	34.53	65.94	310.96	94	GeneID:102170866	Genbank:XM_005701507.1
	RAMP3	1.12302	2.5649	0.00109883	0.0515356	47	36	68	159	291	192	GeneID:102175362	Genbank:XM_005679371.1
	LOC102178712	1.12516	2.47028	0.00391612	0.114302	40	39	61	106	443	128	GeneID:102178712
	PROM1	1.12865	1.86431	0.0221814	0.291797	31	34	25	53	347	63	GeneID:102173725	Genbank:XM_005681914.1
	CNN2	1.1294	3.6649	0.00284932	0.0923401	128	67.82	132.81	221.81	1091.61	301.68	GeneID:102186110	Genbank:XM_005682895.1,Genbank:XM_005682896.1
	NRP2	1.13089	3.3041	0.000338105	0.0237153	89	89	77	190	743	272	GeneID:102179992	Genbank:XM_005676409.1,Genbank:XM_005676410.1,Genbank:XM_005676406.1,Genbank:XR_309796.1,Genbank:XM_005676407.1,Genbank:XM_005676408.1,Genbank:XM_005676411.1,Genbank:XM_005676412.1
	SPIDR	1.13152	4.47252	0.000263576	0.0206244	233	166	183	465	1613	628	GeneID:102174858	Genbank:XM_005688953.1
	ZNF274	1.13208	1.48151	0.0364876	0.368093	24	6	39	89	123	76	GeneID:102170630	Genbank:XM_005693064.1
	LOC102180577	1.13385	4.08012	0.000261349	0.0205661	120.48	133.43	184.5	353.58	1003.2	603.95	GeneID:102180577
	FAM167B	1.13451	0.862883	0.0263739	0.317613	15	8	20	37	121	43	GeneID:102187817	Genbank:XM_005676707.1,Genbank:XM_005676706.1
	STX6	1.13499	2.33022	0.00239246	0.0832509	43	53	31	109	372	118	GeneID:102184547	Genbank:XM_005691092.1
	HCST	1.13561	1.08184	0.0274197	0.32351	26	9	16	33	152	57	GeneID:102175978	Genbank:XM_005692286.1,Genbank:XM_005692287.1,Genbank:XR_310706.1
	C7H19orf66	1.13618	2.27056	0.001403	0.0602473	49	29	44	102	311	143	GeneID:102179755	Genbank:XM_005682348.1
	WDR17	1.1367	0.652931	0.0210035	0.28598	15	12	10	32	91	44	GeneID:102188825	Genbank:XM_005698682.1
	LOC102179243	1.1401	0.847323	0.0248326	0.308853	10	22	11	54	71	54	GeneID:102179243	Genbank:XR_310959.1
	BCL6	1.14047	3.55483	6.99569e-05	0.00852007	110	112	82	346	552	381	GeneID:102169705	Genbank:XM_005675136.1,Genbank:XM_005675137.1
	SDC4	1.14465	4.61303	0.0025983	0.0875883	292	137	211	503	2122	516	GeneID:102186321	Genbank:XM_005688705.1
	CD44	1.14798	5.90963	0.0267088	0.320633	744	278	557	650	6786	1116	GeneID:102182426	Genbank:XM_005690117.1
	TRPV2	1.14835	3.00895	0.0131961	0.22933	79	43	82	105	817	156	GeneID:102187347	Genbank:XM_005693598.1,Genbank:XM_005693599.1
	CLCA2	1.15078	1.25433	0.00785297	0.169422	20	22	16	66	101	78	GeneID:102186735	Genbank:XM_005678152.1
	CD53	1.15204	2.92889	0.00287314	0.0928053	97	33	65	134	540	242	GeneID:102184214	Genbank:XM_005677920.1
	CD3G	1.15382	1.5408	0.0382478	0.377215	38	7	26	36	223	88	GeneID:102191440	Genbank:XM_005689511.1
	CX3CR1	1.15452	2.47211	0.00313459	0.0980096	64	32	44	123	441	113	GeneID:102187274	Genbank:XM_005695559.1
	CXCR2	1.15523	0.57799	0.0481491	0.415276	20.13	4.65	10	22.39	70.84	60.79	GeneID:102188811	Genbank:XM_005676527.1,Genbank:XM_005676528.1,Genbank:XM_005676526.1,Genbank:XM_005676529.1
	ITIH4	1.15621	2.5547	0.027321	0.32328	52	44	50	53	650	104	GeneID:102178021	Genbank:XM_005695856.1
	SEMA6B	1.15798	0.973618	0.0117817	0.215996	20	14	13	57	96	51	GeneID:102171324	Genbank:XM_005682556.1
	IL6R	1.1597	3.46392	0.000583695	0.0343556	152	72	62	330	585	316	GeneID:102179824	Genbank:XM_005677550.1
	ALCAM	1.16005	3.85726	0.000274498	0.0211503	139	117	116	338	1137	321	GeneID:102171011	Genbank:XM_005674886.1
	XG	1.1674	0.118169	0.0390901	0.379884	9	6	9	18	59	34	GeneID:102181023	Genbank:XM_005701371.1
	COL27A1	1.17028	1.33081	0.0405719	0.385278	21	12	26	31	242	44	GeneID:102177438	Genbank:XM_005684406.1
	CCL4	1.17056	1.13883	0.0171633	0.261027	20	11	21	35	151	65	GeneID:102180880	Genbank:XM_005693171.1
	STAC	1.17273	0.615126	0.0285724	0.328522	12	15	8	22	96	49	GeneID:102173235	Genbank:XM_005695665.1
	BANK1	1.17472	1.12517	0.0272592	0.32328	21	13	17	29	186	48	GeneID:102176311	Genbank:XM_005681368.1,Genbank:XM_005681367.1
	FRMD8	1.17606	3.1782	0.00204679	0.0768922	100	56	73	197	790	165	GeneID:100861121	Genbank:XM_005699894.1,Genbank:XM_005699895.1
	CARD11	1.17803	1.10467	0.0164924	0.255423	25	10	16	36	132	71	GeneID:102190375	Genbank:XM_005698119.1
	NSL1	1.17901	0.451619	0.0211018	0.28598	9	11	11	36	72	33	GeneID:102182897	Genbank:XM_005691007.1
	CD18	1.18042	3.94053	0.00832038	0.17452	175	55	161	222	1388	404	GeneID:100861185	Genbank:XM_005675773.1
	SERTM1	1.1815	3.01581	0.0306129	0.34069	108	59	37	96	924	113	GeneID:102175772	Genbank:XM_005687506.1
	MICAL1	1.18349	3.38259	0.000947075	0.04736	105	65	93	171	873	283	GeneID:102185000	Genbank:XM_005684580.1,Genbank:XM_005684582.1,Genbank:XM_005684581.1,Genbank:XM_005684583.1,Genbank:XM_005684584.1
	IL7R	1.18429	1.93063	0.00339299	0.103308	35	21	37	67	215	147	GeneID:102175248	Genbank:XM_005694804.1
	SCPEP1	1.18752	2.83247	0.00156997	0.0642026	78	43	57	129	596	172	GeneID:102184190	Genbank:XM_005693178.1
	PDPN	1.19041	2.89094	0.010023	0.195818	97	45	44	106	735.06	147	GeneID:102176715	Genbank:XM_005690821.1
	FGD2	1.19073	1.77932	0.010144	0.196921	40	17	26	48	273	97	GeneID:102191384	Genbank:XM_005696476.1
	NCMAP	1.19163	2.4561	0.00944563	0.188784	21	40	73	163	182	218	GeneID:102176181	Genbank:XM_005676837.1
	MTAP2	1.19529	2.19079	0.0336916	0.352507	55	27	29	55	510	59	GeneID:100861155	Genbank:XM_005676453.1,Genbank:XM_005676454.1,Genbank:XM_005676455.1,Genbank:XM_005676456.1,Genbank:XM_005676451.1,Genbank:XM_005676452.1
	ARRDC2	1.19787	2.40491	0.000504657	0.0308556	56	39	36	119	262	204	GeneID:102170686	Genbank:XM_005682186.1
	LOC102185461	1.19857	8.41728	0.0185096	0.269435	858.96	2163.02	5487.22	8974.23	18720.5	11770.1	GeneID:102185461
	PRRX2	1.19897	1.83634	0.0311813	0.3434	57	16	14	58	325	68	GeneID:102172731	Genbank:XM_005687266.1
	B4GALT5	1.19933	1.33881	0.0102032	0.197549	25	21	14	72	170	44	GeneID:102172079	Genbank:XM_005688730.1
	PRKCB	1.20172	0.152566	0.0489012	0.419381	11	6	7	15	76	29	GeneID:102172114	Genbank:XM_005697610.1
	GORAB	1.20229	0.463765	0.0260553	0.315547	9	14	8	41	72	29	GeneID:102172832	Genbank:XM_005690632.1
	SCARA3	1.20233	3.65363	0.00649161	0.152704	90	91	131	182	1314	230	GeneID:102181778	Genbank:XR_310200.1,Genbank:XM_005683559.1
	TIAM1	1.20269	1.04624	0.0456972	0.406595	28	15	5	38	175	34	GeneID:102170463	Genbank:XM_005674750.1
	AHR	1.20309	3.56992	0.00273631	0.0898897	130	77	91	180	1144	261	GeneID:102188109	Genbank:XM_005679022.1
	WAS	1.20576	1.99904	0.00519764	0.135804	34	21	41	77	321	91	GeneID:102183859	Genbank:XM_005700811.1
	NFKBIZ	1.20647	3.89708	1.56716e-05	0.00268945	146	120	109	382	776	530	GeneID:102186434	Genbank:XM_005674872.1
	LOC102189753	1.20796	3.9251	0.00858078	0.177274	138.47	94.64	146.28	160.47	1606.6	343.86	GeneID:102189753	Genbank:XM_005701966.1
	LOC102184463	1.21255	5.33599	0.000245948	0.0199144	440.09	259.4	326.06	757.5	2996.37	1298.29	GeneID:102184463	Genbank:XM_005692071.1
	LOC102173852	1.21558	4.84818	0.000386943	0.0258567	327	256	148	771	2066	686	GeneID:102173852	Genbank:XM_005685390.1
	ZNF852	1.21675	1.1043	0.0144055	0.240389	20.01	15	15	69	132.54	34	GeneID:102182075	Genbank:XM_005695694.1
	CD300LF	1.21862	1.54372	0.0167007	0.256316	41	8	21	55	143	119	GeneID:102175056	Genbank:XM_005694157.1,Genbank:XM_005694158.1,Genbank:XM_005694159.1
	SH3KBP1	1.22082	2.76658	0.00145121	0.0607349	61	41	64	115	580	171	GeneID:102186673	Genbank:XM_005701013.1,Genbank:XM_005701014.1,Genbank:XM_005701017.1,Genbank:XM_005701016.1,Genbank:XM_005701015.1
	SLC4A11	1.22125	0.393284	0.0211332	0.28598	6	12	11	35	61	37	GeneID:102171168	Genbank:XM_005688238.1
	ZC3H12C	1.22469	0.308753	0.0309969	0.342612	13	8	6	21	81	32	GeneID:102174049	Genbank:XM_005689611.1
	RELN	1.2248	1.41867	0.0125629	0.223161	18	34	11	63	105	110	GeneID:102172966	Genbank:XM_005679214.1
	MEOX1	1.226	2.52423	0.00321796	0.0999951	74	39	28	109	478	135	GeneID:102176358	Genbank:XM_005693901.1,Genbank:XM_005693902.1
	PLA2R1	1.22888	2.08923	0.0141967	0.238486	38	39	24	57	432	75	GeneID:102168670	Genbank:XM_005676235.1
	CCR4	1.23006	0.253531	0.028939	0.33089	9	5	12	26	54	40	GeneID:102178219	Genbank:XM_005695522.1
	GATM	1.2333	2.36653	0.00315408	0.098415	37	32	54	82	440	131	GeneID:102184628	Genbank:XM_005685819.1
	TLR7	1.23507	1.51144	0.011198	0.209725	23	11	32	52	221	69	GeneID:102171227	Genbank:XM_005701112.1,Genbank:XM_005701113.1
	NFKBID	1.23763	-0.0998198	0.0407497	0.38559	10	4	6	26	33	29	GeneID:102176548	Genbank:XM_005692288.1
	JAK3	1.2384	2.42641	0.0238027	0.303093	75	23	32	53	555	119	GeneID:102171504	Genbank:XM_005682189.1
	SGK1	1.23927	3.63525	7.73176e-05	0.0091941	96	121	88	246	921	374	GeneID:102176607	Genbank:XM_005684782.1,Genbank:XM_005684785.1,Genbank:XM_005684783.1,Genbank:XM_005684784.1
	LOC102177672	1.23944	3.1493	0.00855018	0.177126	110	56	52	140	937	140	GeneID:102177672	Genbank:XM_005676933.1
	MMP2	1.23967	5.8329	0.000156915	0.0153879	505	595	325	1216	4047	1801	GeneID:102184364	Genbank:XM_005691985.1
	C1R	1.24063	5.84966	0.0104954	0.201255	591	418	434	536	6432.7	1325	GeneID:102188835	Genbank:XM_005680921.1,Genbank:XM_005680920.1
	CTSH	1.2407	4.52913	0.00658368	0.154129	309	95	175	346	2241	546	GeneID:102170638	Genbank:XM_005695052.1
	WDHD1	1.24175	0.482124	0.0363848	0.367793	9	12	9	25	114	22	GeneID:102185005	Genbank:XM_005685882.1
	PDCD1LG2	1.24372	0.54059	0.0243613	0.307102	7	16	9	25	68	58	GeneID:102179003	Genbank:XM_005683691.1
	GNGT2	1.24405	1.24095	0.00537667	0.137858	16	18	20	46	156	68	GeneID:102190164	Genbank:XM_005693694.1,Genbank:XM_005693693.1
	TNFSF8	1.24916	1.53711	0.00232815	0.0825202	24	26	18	85	120	99	GeneID:102178908	Genbank:XM_005684351.1
	GULP1	1.25053	1.04208	0.00949525	0.189178	18	21	8	54	113	56	GeneID:102184848	Genbank:XM_005675870.1,Genbank:XM_005675871.1
	GIMAP8	1.25464	2.00843	0.00442387	0.123721	42.83	17	35	61.99	296.98	128.99	GeneID:102187124	Genbank:XM_005701654.1
	LOC102183650	1.25612	0.0225968	0.0465428	0.408093	9	8	4	12	68	29	GeneID:102183650	Genbank:XM_005677303.1,Genbank:XM_005677302.1
	TNFAIP8L2	1.25748	1.67075	0.00710008	0.161793	35	16	23	48	260	84	GeneID:102178873	Genbank:XM_005677723.1
	FAM98B	1.26106	1.06929	0.00733629	0.164137	14	17	16	43	149	50	GeneID:102168832	Genbank:XM_005685601.1
	EVI2B	1.26219	2.9978	0.00105174	0.0501054	97	32	65	145	567	266	GeneID:102182438	Genbank:XM_005693236.1
	AMACR	1.26823	0.337895	0.0326709	0.350391	7	16	4	27	70	36	GeneID:102185397	Genbank:XM_005694840.1
	FAM110D	1.27104	1.31992	0.021492	0.287956	23	10	23	42	230	41	GeneID:102181450	Genbank:XM_005677003.1
	DUSP2	1.27463	0.934935	0.0348942	0.359305	22	6	14	27	171	36	GeneID:102173395	Genbank:XM_005709579.1
	CEP164	1.2757	1.32904	0.00570746	0.143179	23	16	18	64	184	46	GeneID:102186885	Genbank:XM_005689494.1
	SHQ1	1.27681	-0.101435	0.040617	0.385278	9	5	5	21	59	17	GeneID:102170559	Genbank:XM_005695727.1
	IGFBP4	1.27878	5.73573	0.00713767	0.161793	502	379	424	642	6154	968	GeneID:100860812	Genbank:XM_005693782.1
	SASH3	1.28396	2.42009	0.00160442	0.0645308	55	29	42	83	440	154	GeneID:102174464	Genbank:XM_005700371.1
	VNN2	1.28744	2.27872	0.000320083	0.0227369	43	28	43	132	216	181	GeneID:102173569	Genbank:XM_005684769.1,Genbank:XM_005684770.1
	SH3PXD2B	1.28791	3.64421	1.87152e-05	0.00307213	104	92	104	249	891	407	GeneID:102179520	Genbank:XM_005694579.1
	CAPN6	1.29104	2.47334	0.0235577	0.301283	26	49	52	53	647	88	GeneID:102183942	Genbank:XM_005700249.1
	LOC102180576	1.29282	1.38093	0.00229817	0.0824888	25	15	19	64	163	69	GeneID:102180576	Genbank:XM_005681071.1,Genbank:XM_005681069.1,Genbank:XM_005681070.1
	GLS	1.29379	0.805021	0.0087082	0.178801	13	14	11	34	116	47	GeneID:102188907	Genbank:XM_005676276.1
	ZNF697	1.29493	0.0894663	0.0244774	0.30728	9	7	6	28	63	20	GeneID:102178410	Genbank:XM_005677985.1
	LST1	1.29771	1.55656	0.0216457	0.287956	40	6	21	55	248	61	GeneID:102186354	Genbank:XM_005696603.1
	ARL4C	1.29876	2.27548	0.00713177	0.161793	48	32	32	69	498	86	GeneID:102191580	Genbank:XM_005709597.1
	CCR5	1.29925	0.938042	0.0101781	0.197317	15	17	10	28	116	71	GeneID:102178672	Genbank:XM_005696038.1
	ST3GAL5	1.29931	1.41669	0.00254093	0.0867799	22	20	18	50	187	77	GeneID:102190883	Genbank:XM_005686710.1
	EVI2A	1.30003	1.42618	0.00643933	0.152037	21	17	22	35	205	85	GeneID:102182724	Genbank:XM_005693237.1
	CDH4	1.30319	0.523435	0.0369717	0.371736	14	7	9	16	124	31	GeneID:102173482	Genbank:XM_005688416.1
	LOC102169309	1.3059	2.15655	0.0183347	0.269331	56.69	26	20	52.02	479.29	79.41	GeneID:102169309
	KCTD12	1.30746	0.744013	0.00983169	0.193975	15	11	10	30	120	42	GeneID:102190143	Genbank:XM_005687693.1
	PTPRE	1.30774	1.58339	0.0084846	0.176387	27	17	23	44	277	62	GeneID:102174718	Genbank:XM_005698643.1
	DMXL2	1.31198	0.941942	0.0281325	0.32564	13	8	20	40	170	24	GeneID:102171518	Genbank:XM_005685773.1,Genbank:XM_005685774.1,Genbank:XM_005685772.1
	APOE	1.31703	5.40356	0.000250934	0.0200508	345	319	349	731	3873	1107	GeneID:102170314	Genbank:XM_005701775.1
	ARNT2	1.31824	0.490788	0.0328936	0.3505	17	3	10	44	85	22	GeneID:102174701	Genbank:XM_005695067.1,Genbank:XM_005695069.1,Genbank:XM_005695068.1
	CHN2	1.32332	0.433963	0.0430021	0.395023	15	10	3	27	112	18	GeneID:102189733	Genbank:XM_005679261.1,Genbank:XM_005679260.1
	GNA15	1.32824	1.0927	0.0170303	0.25979	21	9	16	27	184	52	GeneID:102177052	Genbank:XM_005682667.1
	CRYAB	1.33018	4.16326	0.000237545	0.0196215	163	126	135	374	1658	369	GeneID:102171725	Genbank:XM_005689436.1
	MMP11	1.33024	0.656667	0.0139597	0.236609	8	9	16	36	109	33	GeneID:102181066	Genbank:XM_005691750.1
	RNF122	1.331	0.806697	0.0321193	0.34739	18	3	16	29	144	36	GeneID:100861096	Genbank:XM_005698866.1
	DOCK2	1.3311	2.6412	0.000602268	0.0346613	71	34	40	110	508	176	GeneID:102177564	Genbank:XM_005694574.1
	APBB1IP	1.33148	2.44991	0.000283637	0.0214174	55	26	45	120	392	155	GeneID:102174487	Genbank:XM_005688032.1
	ZNF385A	1.33267	1.079	0.00506471	0.133719	21	11	14	41	146	58	GeneID:102176857	Genbank:XM_005680079.1
	ITPR1	1.33305	4.35256	3.06769e-05	0.00445648	146	176	160	692	799	736	GeneID:102188092	Genbank:XM_005695705.1
	ICOSLG	1.3366	2.23615	0.00059375	0.0343556	52	23	33	98	344	134	GeneID:102170273	Genbank:XM_005675764.1
	PIK3AP1	1.33775	2.37834	0.00113086	0.0527106	52	35	32	80	447	143	GeneID:102172864	Genbank:XM_005698384.1
	LOC102191766	1.3385	-0.263747	0.0451152	0.404552	5	8	3.05	17	52	17	GeneID:102191766	Genbank:XM_005699139.1,Genbank:XM_005699140.1
	JUNB	1.34601	3.91779	0.0412289	0.387343	259	31	72	186	1816	225	GeneID:102181201	Genbank:XM_005682285.1
	LOC102191092	1.34637	3.54452	0.0342448	0.355249	57	141	73	289	96	750	GeneID:102191092	Genbank:XM_005677032.1
	CCR2	1.3484	0.322103	0.038911	0.379364	8	8	9	9	90	43	GeneID:102178953	Genbank:XM_005696039.1
	LOC102181959	1.35433	0.913825	0.018519	0.269435	23	8	9	32	158	38	GeneID:102181959
	PTAFR	1.35471	2.17126	0.00290413	0.0933152	42	30	29	62	430	105	GeneID:102182455	Genbank:XM_005676780.1
	TYROBP	1.35481	4.15996	0.00163975	0.065512	189	78	152	244	1724	490	GeneID:102175151	Genbank:XM_005692285.1,Genbank:XM_005692284.1,Genbank:XM_005692283.1,Genbank:XM_005692282.1
	PARP8	1.35778	0.976315	0.0114621	0.212394	23	8	11	38	153	43	GeneID:102185869	Genbank:XM_005694766.1
	NR5A2	1.35916	0.305684	0.0203118	0.27988	12	8	5	25	88	25	GeneID:102174500	Genbank:XM_005691065.1
	LOC102179804	1.35957	-0.418373	0.043465	0.397101	4	3	7	12	38	24	GeneID:102179804	Genbank:XM_005693024.1
	GM2A	1.36343	4.9244	0.00108613	0.0510987	312	159	242	474	3061	712	GeneID:102190510	Genbank:XM_005683188.1,Genbank:XM_005683189.1
	ENHO	1.36379	0.0489038	0.0371985	0.373065	7	3	11	38	35	26	GeneID:102170873	Genbank:XM_005684076.1
	SELP	1.36588	2.83401	0.00773319	0.168109	73	33	56	117	798	92	GeneID:102170076	Genbank:XM_005690622.1
	RASSF2	1.36934	0.664755	0.00710926	0.161793	12	14	7	35	95	45	GeneID:102170530	Genbank:XM_005688159.1
	FBLN7	1.36968	2.47284	0.00485955	0.130122	56	44	25	68	570	123	GeneID:102170326	Genbank:XM_005686407.1
	DOCK10	1.37017	2.35992	0.000358995	0.0248694	54	30	32	89	376	171	GeneID:102188364	Genbank:XM_005676619.1,Genbank:XM_005676621.1,Genbank:XM_005676620.1
	SUSD3	1.37232	0.309478	0.0138472	0.235761	10	6	9	19	69	45	GeneID:102171068	Genbank:XM_005684172.1
	AKAP4	1.37487	0.240657	0.0116515	0.214849	10	7	7	27	50	43	GeneID:102186756	Genbank:XM_005700731.1,Genbank:XM_005700732.1
	MARCKSL1	1.37653	3.1046	3.50697e-05	0.00481475	71.91	59.6	63.94	144.5	612.63	318.71	GeneID:102171472	Genbank:XM_005676976.1
	LIPA	1.37789	4.25735	0.0043142	0.121102	252	92	104	264	2059	408	GeneID:102169934	Genbank:XM_005698198.1,Genbank:XM_005698199.1
	BMP2	1.37821	0.107298	0.0224432	0.293349	8	8	5	17	76	26	GeneID:100860831	Genbank:XM_005688178.1
	ORAI2	1.38037	1.49602	0.0033436	0.102632	28	16	17	52	235	64	GeneID:102175642	Genbank:XM_005697806.1,Genbank:XM_005697805.1,Genbank:XM_005697807.1
	LOC102181811	1.38219	0.732749	0.0269724	0.321751	14	3	17	37	132	27	GeneID:102181811	Genbank:XM_005674775.1
	ITK	1.38514	1.53522	0.0301409	0.338537	23	2	37	48	219	87	GeneID:102176528	Genbank:XM_005683226.1
	CPM	1.38535	2.60395	0.00216877	0.0797339	56	44	36	77	614	142	GeneID:102172872	Genbank:XM_005680195.1
	FAM83B	1.38918	-0.217082	0.049467	0.421349	9	5	2	13	66	15	GeneID:102184012	Genbank:XM_005696191.1
	SLC46A2	1.39039	-0.280625	0.0438807	0.398968	4	7	4	10	61	18	GeneID:102175766	Genbank:XM_005684401.1
	LOC102191777	1.39453	0.162171	0.0146871	0.242409	10	5	7	25	71	25	GeneID:102191777	Genbank:XM_005700116.1
	TLR1	1.39605	0.11262	0.019996	0.278035	7.43	10	3.68	18.16	68.48	31.36	GeneID:102191123	Genbank:XM_005681505.1,Genbank:XM_005681506.1
	MCM10	1.39838	-0.081101	0.0240954	0.305789	6	8	4	20	59	21	GeneID:102173312	Genbank:XM_005687949.1,Genbank:XM_005687950.1
	MPEG1	1.39849	4.79832	0.000193806	0.0176317	299	110	234	567	2150	884	GeneID:102177263	Genbank:XM_005690301.1,Genbank:XM_005690302.1
	FERMT3	1.39983	1.97967	0.00984567	0.193975	33.46	16.18	35.69	41.58	406.97	88.31	GeneID:102188831	Genbank:XM_005699966.1
	CCDC112	1.41184	0.236102	0.0161898	0.253823	10	3	10	22	75	32	GeneID:102183876	Genbank:XM_005685284.1
	CPPED1	1.41454	2.19682	0.000965521	0.0476513	27	33	39	79	410	110	GeneID:102170287	Genbank:XM_005697514.1
	RAB38	1.42391	0.135344	0.0259636	0.314942	12	4	5	18	83	23	GeneID:102183040	Genbank:XM_005699431.1
	GPR34	1.42851	1.1537	0.00323767	0.100401	17	17	12	32	154	78	GeneID:102170500	Genbank:XM_005700907.1
	S100A2	1.42899	5.76469	0.0139914	0.236882	669	181	399	524	6835	986	GeneID:102189534	Genbank:XM_005677500.1
	HSPB2	1.43009	-0.167274	0.0406107	0.385278	6	5	6	14	25	46	GeneID:102175970	Genbank:XM_005689618.1
	KLF11	1.44328	0.552038	0.011631	0.214805	13	5	11	39	101	26	GeneID:102187777	Genbank:XM_005687093.1
	CHST11	1.44558	1.66495	0.00195392	0.0750522	26	20	21	41	178	151	GeneID:102184407	Genbank:XM_005680566.1,Genbank:XM_005680565.1
	PCDHGA5	1.44864	-0.369993	0.0335949	0.352507	7.26	5.04	2.11	11.86	39.66	26.32	GeneID:102186685	Genbank:XM_005683263.1
	LOC102186682	1.45401	0.844659	0.0255534	0.311627	13.78	10.61	9.69	20.67	188.14	24.9	GeneID:102186682	Genbank:XM_005701825.1
	ST3GAL4	1.45417	1.99457	0.00260619	0.0876586	34	20	30	62	396	79	GeneID:102191019	Genbank:XM_005699621.1,Genbank:XM_005699620.1
	DOK2	1.45515	2.15377	0.00644312	0.152037	51	16	28	59	466	89	GeneID:102168348	Genbank:XM_005683968.1
	POC1A	1.45681	-0.42741	0.0372028	0.373065	4	5	4	9	46	22	GeneID:102185405	Genbank:XM_005695888.1,Genbank:XM_005695887.1
	BLNK	1.45721	1.9391	0.000158808	0.015473	26	22	33	97	265	102	GeneID:102191104	Genbank:XM_005698273.1
	GPM6A	1.46178	1.15207	0.00165602	0.0659873	10	17	18	56	142	59	GeneID:102188558	Genbank:XM_005698681.1
	KCND1	1.46739	-0.091275	0.0276567	0.32457	8	6	3	13	69	22	GeneID:102170499	Genbank:XM_005700763.1
	CCDC88B	1.47083	-0.0953153	0.0227627	0.295582	8	3	6	15	64	23	GeneID:102190763	Genbank:XM_005709641.1
	SLAMF7	1.47172	0.867255	0.0146215	0.242203	16	4	16	21	134	63	GeneID:102179150	Genbank:XM_005677207.1,Genbank:XM_005677208.1,Genbank:XM_005677206.1
	HSPA6	1.47632	0.696249	0.00622693	0.150222	6	11	15	45	64	60	GeneID:102185412	Genbank:XM_005677146.1
	PDE4B	1.47957	2.42291	0.00347666	0.105431	64	36	15	95	528	107	GeneID:102180558	Genbank:XM_005678303.1,Genbank:XM_005678304.1
	CHI3L1	1.48509	5.70004	0.0124458	0.222647	681	281	206	426	6632	1030	GeneID:100860825	Genbank:XM_005690369.1,Genbank:XM_005690368.1,Genbank:XM_005690367.1
	PLEK	1.48571	1.61574	0.00134637	0.0584279	28	12	23	55	246	84	GeneID:102182882	Genbank:XM_005686817.1,Genbank:XM_005686818.1,Genbank:XM_005686816.1,Genbank:XM_005686815.1,Genbank:XM_005686819.1
	CTSZ	1.48649	5.29444	0.00238523	0.0832509	431	153	287	512	4418	877	GeneID:102175417	Genbank:XM_005688423.1
	AEN	1.48737	-0.497103	0.0475899	0.413906	4	4	4	17	50	7	GeneID:102185955	Genbank:XM_005694963.1
	LOC100860848	1.48773	0.480711	0.00708498	0.161793	11	10	6	23	70	58	GeneID:100860848	Genbank:XM_005687745.1
	ANGPT2	1.49235	2.18531	0.00117446	0.0539575	40	30	25	73	452	94	GeneID:102186656	Genbank:XM_005698674.1
	LOC102183503	1.49284	1.24375	0.00997713	0.195174	18.59	4.75	23.47	34.61	208.12	58.03	GeneID:102183503	Genbank:XM_005701440.1,Genbank:XM_005701439.1,Genbank:XM_005701438.1,Genbank:XM_005701437.1
	GPR18	1.49874	0.145684	0.027144	0.322778	10	5	5	11	93	26	GeneID:102178182	Genbank:XM_005687724.1
	LOC102175937	1.50002	-0.128972	0.0349597	0.359402	6	3	7	9	68	25	GeneID:102175937	Genbank:XM_005700851.1
	NFAM1	1.50112	1.71605	0.00400249	0.115796	32	14	21	36	308	92	GeneID:102189843	Genbank:XM_005681193.1
	KIT	1.5026	1.55012	0.000904743	0.0461602	17	17	25	66	236	64	GeneID:100861386	Genbank:XM_005681698.1
	BICC1	1.5087	1.26667	0.00168362	0.0668659	20	16	12	37	181	77	GeneID:102172691	Genbank:XM_005699075.1
	LAPTM5	1.51032	6.72017	0.000186824	0.0172038	924	476	905	1774	10206	2928	GeneID:102174346	Genbank:XM_005676747.1
	APOD	1.5174	6.3285	0.000134272	0.0135185	824	335	601	1638	7492	2056	GeneID:102181073	Genbank:XM_005675093.1
	ACP5	1.52443	4.74732	0.000592576	0.0343556	197	140	238	397	2959	589	GeneID:102191322	Genbank:XM_005682394.1
	SPI1	1.52592	0.404603	0.0201283	0.278581	9	9	6	19	124	20	GeneID:102186416	Genbank:XM_005690211.1
	CD37	1.52662	2.22192	0.000736328	0.0404365	41	14	41	79	380	145	GeneID:102190905	Genbank:XM_005692709.1,Genbank:XM_005692708.1
	LOC102186478	1.52814	3.83887	9.70642e-05	0.0107635	137.55	76.14	94.07	555.28	393.35	574.41	GeneID:102186478
	TGIF1	1.52914	2.2025	0.00233042	0.0825202	61	13	22	97	401	105	GeneID:102175820	Genbank:XM_005697078.1
	SLA	1.53391	1.55927	0.00639096	0.151477	22	12	24.01	27	284	83	GeneID:102181517	Genbank:XM_005688830.1,Genbank:XM_005688828.1,Genbank:XM_005688829.1,Genbank:XM_005688827.1
	PLAT	1.53785	3.65901	0.00148949	0.0621388	87	60	118	320	1330	140	GeneID:102187371	Genbank:XM_005698890.1
	CLDN15	1.54578	-0.933245	0.0480926	0.415132	4	3	1	6	32	13	GeneID:102178033	Genbank:XM_005697812.1
	HMOX1	1.55134	3.53072	8.52418e-07	0.000279853	73	59	109	299	724	406	GeneID:100860951	Genbank:XM_005680601.1
	SLC7A8	1.56107	1.12432	0.00806739	0.171839	26	8	8	39	201	40	GeneID:102173746	Genbank:XM_005685251.1,Genbank:XM_005685250.1
	CH25H	1.57081	2.02133	0.00215635	0.0797339	41	18	22	65	424	74	GeneID:102191759	Genbank:XM_005698193.1
	AK1	1.57281	1.78941	0.0107494	0.204198	27	12	28	28	399	68	GeneID:102169601	Genbank:XM_005687167.1
	AHSA2	1.57837	0.367042	0.00904504	0.183108	11	7	5	20	106	28	GeneID:102170793	Genbank:XM_005686780.1,Genbank:XM_005686778.1,Genbank:XM_005686781.1,Genbank:XM_005686779.1,Genbank:XM_005686782.1
	SIGLEC5	1.57936	1.30296	0.00633753	0.150961	20.9	7.77	18.8	29.63	105.9	140.83	GeneID:102173033	Genbank:XM_005709626.1
	ASPA	1.57937	1.2553	0.000747024	0.0407127	20	14	12	40	162	86	GeneID:102186241	Genbank:XM_005693407.1
	APOL1	1.57979	0.659709	0.025048	0.310103	23.94	5	1.18	29.87	95.84	53.69	GeneID:102177780	Genbank:XM_005709389.1
	SERPINE2	1.58288	3.28692	0.00503528	0.133641	100	61	40	80	1226	191	GeneID:100861161	Genbank:XM_005676615.1,Genbank:XM_005676616.1
	GATA6	1.58463	-0.264888	0.0251823	0.310199	3	9	2	23	49	15	GeneID:102190189	Genbank:XM_005697116.1
	TMC8	1.58912	-0.373414	0.0176937	0.264303	6	2	5	16	34	27	GeneID:102188531	Genbank:XM_005694415.1
	SMAD9	1.59098	-0.568007	0.0388212	0.378977	4	6	1	10	29	27	GeneID:102175489	Genbank:XM_005687505.1
	FGF7	1.59358	1.77217	0.00356251	0.106748	27	25	14	38	366	73	GeneID:102178454	Genbank:XM_005685797.1
	NKG7	1.59388	2.19665	2.31898e-05	0.0035375	34	25	32	94	358	137	GeneID:102181944	Genbank:XM_005701640.1
	PLA2G7	1.59701	1.33325	0.0385053	0.377357	37	6	5	20	293	42	GeneID:102184103	Genbank:XM_005696372.1,Genbank:XM_005696371.1
	FAM65B	1.59997	1.49309	0.00238009	0.0832509	35	6	14	55	189	98	GeneID:102190475	Genbank:XM_005696772.1,Genbank:XM_005696773.1,Genbank:XM_005696776.1,Genbank:XM_005696775.1,Genbank:XM_005696774.1
	IL1RN	1.60177	1.04846	0.00904355	0.183108	15	5	18	23	191	54	GeneID:102182800	Genbank:XM_005686686.1,Genbank:XM_005686687.1,Genbank:XM_005686685.1,Genbank:XM_005686684.1,Genbank:XM_005686683.1,Genbank:XM_005686682.1
	LOC102181771	1.60189	1.77161	0.00156998	0.0642026	21	10.01	34.96	48.81	220.84	148.89	GeneID:102181771	Genbank:XM_005701752.1,Genbank:XM_005701753.1
	MYBPH	1.60445	-0.200874	0.0394251	0.381421	5	7	2	10	77	14	GeneID:102182713	Genbank:XM_005690370.1
	KLHL6	1.60474	0.284993	0.00832025	0.17452	15	4	3	30	68	35	GeneID:102188632	Genbank:XM_005675211.1
	CNTFR	1.61052	3.85594	0.00496682	0.132291	31	113	147	766	308	411	GeneID:102171152	Genbank:XM_005684077.1
	EGR1	1.61263	5.16701	0.0146461	0.242203	630	85	55	599	3037	1299	GeneID:102188309	Genbank:XM_005682993.1
	CLU	1.61478	8.13231	0.0165993	0.255537	2043	1277	2474	2204	42644	2637	GeneID:102182127	Genbank:XM_005683560.1
	SUPT3H	1.63175	-0.0486053	0.018029	0.26771	9	4	3	11	75	25	GeneID:100861008	Genbank:XM_005696362.1,Genbank:XM_005696361.1
	LOC102189634	1.63366	0.131018	0.0326494	0.350391	12.92	2.52	3	7.73	59.16	53.21	GeneID:102189634	Genbank:XM_005676530.1
	LOC102172887	1.63503	2.69198	0.00874876	0.17903	78.78	12.12	40.01	364.11	274.72	70.74	GeneID:102172887	Genbank:XM_005701454.1
	SAMSN1	1.63896	0.97312	0.000951668	0.0474326	15	13	8	35	128	70	GeneID:102178857	Genbank:XM_005674767.1,Genbank:XM_005674768.1
	AOAH	1.64142	0.590403	0.00243572	0.0839822	14	8	5	29	91	52	GeneID:102189546	Genbank:XM_005679188.1
	LOC102184761	1.64172	-0.159039	0.044927	0.403155	1	3	10	8	72	23	GeneID:102184761	Genbank:XM_005694764.1
	ATP6V0D2	1.64243	0.382339	0.0274497	0.323611	12	3	7	12	131	23	GeneID:102172556	Genbank:XM_005689266.1
	BTK	1.64734	1.41283	0.00470935	0.128609	21	6	22	46	265	47	GeneID:102176204	Genbank:XM_005700145.1,Genbank:XM_005700146.1
	HAVCR2	1.64735	-0.908317	0.0359725	0.365225	3	2	3	9	19	21	GeneID:102175678	Genbank:XM_005683223.1
	S1PR4	1.64881	0.692039	0.00862695	0.177984	15	2	12	23	92	70	GeneID:102176785	Genbank:XM_005682666.1
	LOC102187749	1.64947	-0.175783	0.0315995	0.343881	6	6	2	8	76	19	GeneID:102187749	Genbank:XM_005680858.1
	IL1B	1.65044	-0.175816	0.0393916	0.381421	8	2	4	13	81	10	GeneID:100860816	Genbank:XM_005686747.1
	EOMES	1.65586	0.262133	0.0315397	0.343881	7	0	13	20	95	27	GeneID:102173338	Genbank:XM_005695502.1,Genbank:XM_005695503.1
	HSD17B11	1.6618	3.17436	0.000550834	0.0332748	65	44	67	121	1064	171	GeneID:102187040	Genbank:XM_005681880.1,Genbank:XM_005681879.1
	ITGB8	1.67025	-1.01066	0.0334779	0.352323	2	2	3	6	25	16	GeneID:102191301	Genbank:XM_005679027.1
	ANPEP	1.67088	4.21517	3.33738e-08	1.86671e-05	127	147	95	525	993	751	GeneID:102185784	Genbank:XM_005695031.1
	LOC102189946	1.67202	0.324316	0.0059512	0.147192	8	5	8	21.23	101.51	26.84	GeneID:102189946	Genbank:XM_005701832.1
	TDP1	1.67388	0.532096	0.00160751	0.0645308	6	8	11	31	88	46	GeneID:102184066	Genbank:XM_005686200.1,Genbank:XM_005686198.1,Genbank:XR_310353.1,Genbank:XM_005686201.1,Genbank:XM_005686199.1
	P2RY12	1.67631	-0.242225	0.0414548	0.388118	7	5	1	7	76	16	GeneID:102191739	Genbank:XM_005675443.1,Genbank:XM_005675444.1,Genbank:XM_005675445.1
	LOC102188617	1.67752	2.04802	0.00406913	0.117499	33	12	32	39	471	91	GeneID:102188617	Genbank:XM_005691920.1
	KLF12	1.67967	-0.0327142	0.00636226	0.151074	7	5	4	17	62	29	GeneID:102189320	Genbank:XM_005687692.1
	VNN1	1.68073	1.73273	0.00042186	0.0273431	17	14	30	58	291	90	GeneID:102172899	Genbank:XM_005684767.1,Genbank:XM_005684768.1,Genbank:XM_005684766.1
	LOC102173326	1.68651	0.268766	0.0401617	0.383612	13.54	6.47	0	12.75	108.38	26.73	GeneID:102173326	Genbank:XM_005692035.1
	ZNF696	1.68689	-0.388031	0.00992249	0.194653	6	3	3	18	45	17	GeneID:102173671	Genbank:XM_005688799.1
	ZNF391	1.68757	-0.972126	0.0435302	0.397456	3	3	1	6	35	10	GeneID:102173244	Genbank:XM_005696711.1
	ITGB6	1.68964	3.6063	0.00272433	0.0898897	117	45	76	89	1502	298	GeneID:102188539	Genbank:XM_005676064.1,Genbank:XM_005676065.1
	FASLG	1.694	0.186205	0.00603507	0.147877	10	2	7	25	73	30	GeneID:102178753	Genbank:XM_005690656.1
	SFRP5	1.69781	0.788	0.00751196	0.165785	18	7	6	25	62	100	GeneID:102173712	Genbank:XM_005698387.1
	GIMAP1	1.69954	0.470595	0.00653992	0.153363	5.69	5	11.95	18.58	112.86	37	GeneID:102184332	Genbank:XM_005701441.1
	EMB	1.69999	0.758878	0.00469596	0.128475	11	4	14	22	136	52	GeneID:102173505	Genbank:XM_005694726.1,Genbank:XM_005694727.1,Genbank:XM_005694728.1,Genbank:XM_005694729.1
	LOC102183454	1.70359	2.33533	0.00304761	0.0964884	53.09	14.07	28.01	41.92	539.55	146.92	GeneID:102183454
	GALNT15	1.70392	0.820944	0.000820613	0.0434838	15	7	9	37	116	56	GeneID:102182734	Genbank:XM_005675797.1
	CLCA4	1.70739	0.888864	0.02766	0.32457	8	10	15	20	25	143	GeneID:102186175	Genbank:XM_005678150.1
	BATF	1.70828	-0.151365	0.0199526	0.278035	5	2	7	8	62	31	GeneID:102172547	Genbank:XM_005686099.1
	CTSS	1.71597	4.66279	5.84144e-06	0.00122077	209	110	175	426	2294	860	GeneID:102183747	Genbank:XM_005677657.1
	KIAA1755	1.71682	1.30934	0.000761817	0.0408951	19	11	14	35	212	75	GeneID:102179961	Genbank:XM_005688685.1
	PTPRZ1	1.72226	0.20408	0.00263452	0.0880458	6	4	9	34	64	28	GeneID:102185245	Genbank:XM_005679395.1,Genbank:XM_005679396.1,Genbank:XM_005679397.1
	SLC37A2	1.72329	2.15469	0.00825273	0.173825	48	15	19	31	559	85	GeneID:102182569	Genbank:XM_005699712.1
	CHL1	1.73828	0.0395634	0.0303714	0.338751	4	12	0	16	80	24	GeneID:102168215	Genbank:XM_005695720.1,Genbank:XM_005695721.1,Genbank:XM_005695723.1,Genbank:XM_005695722.1
	LOC102176008	1.74298	0.00649414	0.00483571	0.129945	3.04	8.92	3.87	25.21	53.03	30.04	GeneID:102176008
	LOC102175063	1.74523	0.00117481	0.00924889	0.186293	9	5	2	28	65	18	GeneID:102175063	Genbank:XM_005695363.1
	LOC102182573	1.74925	-0.993631	0.0231873	0.298784	2	4	1	13	18.59	14	GeneID:102182573	Genbank:XM_005680838.1
	C5AR1	1.7497	2.03052	7.54476e-05	0.00911528	32	17	26	97	152	215	GeneID:102178657	Genbank:XM_005692663.1
	LOC102184240	1.75252	-0.411876	0.0180808	0.26771	2	6.02	3	16.3	54.39	12.42	GeneID:102184240	Genbank:XM_005701542.1
	CD300A	1.75305	-0.156247	0.00977218	0.19342	7	1	6	16	48	32	GeneID:102173969	Genbank:XM_005694484.1
	CXCR4	1.75843	3.0584	8.04258e-07	0.000269909	61	34	60	162	673	289	GeneID:102169916	Genbank:XM_005676186.1
	GALNT6	1.76268	1.08236	0.00848718	0.176387	8	10	17	34	236	23	GeneID:102187194	Genbank:XM_005679948.1
	TLR8	1.7651	1.21913	0.00108238	0.0510814	19	12	9	40	219	50	GeneID:100860909	Genbank:XM_005701110.1,Genbank:XM_005701111.1,Genbank:XM_005701109.1
	NAPSA	1.76941	0.880821	0.00103767	0.0497488	12	4	15	42	130	51	GeneID:102188526	Genbank:XM_005692859.1
	CCR1	1.77997	1.58765	0.00108218	0.0510814	34	8	11	52.75	274.12	76	GeneID:102179993	Genbank:XM_005696042.1
	LOC102176963	1.78428	3.02153	0.0127826	0.225781	51.53	26.89	67.15	51.2	1224.52	77.85	GeneID:102176963	Genbank:XM_005685402.1
	TRPM2	1.7862	1.74268	3.73329e-05	0.00507929	26	10	23	76	235	111	GeneID:102171382	Genbank:XM_005675767.1
	PLAUR	1.78677	1.94228	0.000304077	0.0219193	34	11	23	65	370	96	GeneID:102186624	Genbank:XM_005692613.1,Genbank:XM_005692614.1,Genbank:XM_005692615.1,Genbank:XM_005692612.1
	LOC102178869	1.7913	1.0511	0.000616697	0.0351447	17	9	9	30	151	77	GeneID:102178869	Genbank:XM_005677205.1
	ENPP1	1.79319	3.53706	0.000603715	0.0346613	98	62	54	140	1501	196	GeneID:102190787	Genbank:XM_005684827.1
	ENO2	1.79813	0.503323	0.0105145	0.201255	9	6	7	12	148	27	GeneID:102190860	Genbank:XM_005680928.1,Genbank:XM_005680929.1
	COCH	1.79914	1.2359	0.00287597	0.0928053	12	24	5	115	84	53	GeneID:102191086	Genbank:XM_005695259.1
	RGS10	1.80122	1.80516	0.000202373	0.0178305	30	15	16	66	339	76	GeneID:102190849	Genbank:XM_005698536.1
	PCP4L1	1.80355	-0.584388	0.0433909	0.396664	5	1	3	10	59	6	GeneID:102176000	Genbank:XM_005677200.1
	LOC102191585	1.80899	-0.372913	0.0424268	0.3914	4.17	0	7	6.01	48.02	30.01	GeneID:102191585	Genbank:XM_005679580.1
	ASRGL1	1.81101	3.18193	0.000605918	0.0346613	86	28	51	107	1095	196	GeneID:102180733	Genbank:XM_005699773.1
	CYGB	1.81295	2.56658	1.07317e-06	0.000330755	44	35	27	109	473	213	GeneID:102190733	Genbank:XM_005694422.1
	MMP19	1.81472	2.99372	0.00145181	0.0607349	66	42	35	79	1063	126	GeneID:102177138	Genbank:XM_005680388.1
	INHBB	1.82354	0.671343	0.00316821	0.0986523	6	8	11	33	147	24	GeneID:100861250	Genbank:XM_005676322.1
	TNFRSF13C	1.82374	-0.76492	0.0133167	0.230893	3	2	3	12	32	14.7	GeneID:102189290	Genbank:XM_005681191.1
	SEMA3E	1.83438	-0.027106	0.027025	0.322124	9	5	2	46	11	34	GeneID:102182471	Genbank:XM_005679077.1
	BFSP2	1.83719	0.160348	0.0399764	0.383008	9	2	5	6	132	11	GeneID:102175062	Genbank:XM_005675564.1
	CD84	1.84002	2.05436	0.000364068	0.0251057	28	10	33	71	422	95	GeneID:102181453	Genbank:XM_005677212.1
	MT1MMP	1.84247	4.54267	1.80305e-08	1.07537e-05	162	91	170	595	1636	867	GeneID:100861171	Genbank:XM_005685350.1
	RGS1	1.84407	2.5011	0.000237566	0.0196215	45	16	38	58	491	236	GeneID:102169205	Genbank:XM_005690462.1
	LGALS7	1.84567	2.57504	0.00949085	0.189178	48.01	7.73	47.17	62.86	825.74	64.85	GeneID:102180072	Genbank:XM_005692529.1
	DLX3	1.8596	0.194666	0.0140847	0.237617	9	2	6	28	102	10	GeneID:102189068	Genbank:XM_005694267.1
	LOC102174592	1.86128	-0.0903606	0.00205907	0.0769951	6	5	3	26	46	28	GeneID:102174592
	LOC102175938	1.86349	3.04225	5.08339e-06	0.00109671	65	42	38	138	838	224	GeneID:102175938	Genbank:XM_005700924.1
	F3	1.87456	2.69153	6.94816e-05	0.00852007	43	28	40	122	731	110	GeneID:102178131	Genbank:XM_005678130.1
	PHLDA1	1.88333	-0.185092	0.0163159	0.254285	5	4	3	6	80	20	GeneID:102184499	Genbank:XM_005679754.1
	LGALS7B	1.88615	1.23736	0.0269015	0.321414	21.99	1.27	13.83	20.14	310.26	23.15	GeneID:102180339	Genbank:XM_005692530.1
	RGS4	1.88645	6.4261	1.66122e-05	0.00278753	831	446	286	3793	2761	3289	GeneID:102177851	Genbank:XM_005677116.1,Genbank:XM_005677117.1
	IL2RA	1.88654	0.119992	0.00684666	0.158586	11	3	2	14	82	33	GeneID:102170059	Genbank:XM_005687840.1
	HDAC11	1.88921	-0.228234	0.023147	0.298519	9	1	2	7	60	30	GeneID:102172214	Genbank:XM_005709419.1
	IP-10	1.89243	3.1418	0.00815069	0.172882	87	9	57	70	1212	155	GeneID:100860873	Genbank:XM_005681788.1
	C15H11orf96	1.90253	-0.0604232	0.0185982	0.270067	4	6	3	10	97	13	GeneID:102181701	Genbank:XM_005690195.1
	GIMAP5	1.93492	-1.14926	0.0489028	0.419381	1.23	1.25	3.43	4.44	31.91	8.54	GeneID:102184497	Genbank:XM_005679675.1
	LOC102189790	1.94284	-0.733885	0.0212836	0.286476	2	3	3	13	13	30	GeneID:102189790	Genbank:XM_005693054.1
	S-LZ	1.95978	2.62908	0.00593465	0.147192	74	15	14	48	839	110	GeneID:100860864	Genbank:XM_005680194.1
	LOC102174837	1.97751	-1.70064	0.0478251	0.414374	1.51	0.71	0	5.72	12.72	6.13	GeneID:102174837
	CCL2	1.97771	1.72457	0.0194083	0.274699	32	4	15	17	484	31	GeneID:102175889	Genbank:XM_005693218.1
	SLAMF6	1.98062	-0.164461	0.00420112	0.119258	7	1	4	17	63	22	GeneID:102181738	Genbank:XM_005677213.1,Genbank:XM_005677214.1,Genbank:XM_005677215.1,Genbank:XM_005677216.1
	NCF2	1.98648	1.28476	0.000943108	0.0473183	21	5	11	34	249	57	GeneID:102171728	Genbank:XM_005690964.1,Genbank:XM_005690963.1,Genbank:XM_005690962.1,Genbank:XM_005690961.1
	UCHL1	1.99051	1.20845	0.000176085	0.0166202	16	7	12	58	205	43	GeneID:102178714	Genbank:XM_005681552.1,Genbank:XM_005681551.1
	CA2	2.00034	1.43827	0.0012737	0.0565748	22	11	8	33	313	50	GeneID:102174762	Genbank:XM_005689323.1
	EBI3	2.00085	0.279192	0.00173316	0.0681618	7	1	9	23	77	42	GeneID:102174109	Genbank:XM_005682564.1
	GPR37	2.00367	0.202124	0.000592129	0.0343556	4	6	6	29	70	33	GeneID:102190018	Genbank:XM_005679413.1
	MREG	2.00367	-0.20405	0.0465599	0.408093	9	2	0	4	87	17	GeneID:102174610	Genbank:XM_005676924.1
	NFE2	2.00964	-0.985705	0.0165765	0.255504	5	1	0	12	25	12	GeneID:102187193	Genbank:XM_005679848.1
	LOC102184029	2.0158	0.62911	0.00753067	0.165785	17.18	2.03	3.03	20.3	156.44	30.79	GeneID:102184029	Genbank:XM_005679083.1
	PLEKHG6	2.02137	0.560945	0.0106899	0.204094	7	5	8	24	172	8	GeneID:102178252	Genbank:XM_005680976.1
	LOC102185234	2.02926	0.549568	0.00482237	0.129945	7	1	12	20	142	31	GeneID:102185234	Genbank:XM_005696878.1
	MDGA1	2.03185	0.55007	0.0035327	0.106489	9	6	5	13	154	31	GeneID:102168872	Genbank:XM_005696479.1
	CYTIP	2.03202	1.61269	9.1629e-06	0.00170837	26	10	11	66	206	119	GeneID:102175533	Genbank:XM_005676115.1
	PAQR8	2.03757	-0.010088	0.00232438	0.0825202	6	3	4	18	80	21	GeneID:102171937	Genbank:XM_005696414.1
	GARNL3	2.03875	1.25132	0.0125585	0.223161	18	5	11	17	333	19	GeneID:102189317	Genbank:XM_005687153.1,Genbank:XM_005687154.1
	LOC102191827	2.04584	-0.0868706	0.0165802	0.255504	9.02	1.87	1.31	13.75	91.43	11.89	GeneID:102191827
	LOC102180889	2.05595	1.48494	0.0145233	0.241553	18	11	11	16	421	15	GeneID:102180889	Genbank:XM_005674853.1,Genbank:XM_005674852.1,Genbank:XM_005674851.1
	CTSK	2.06448	5.78529	1.2214e-06	0.000368913	326	328	238	964	6488	1326	GeneID:102183473	Genbank:XM_005677656.1
	RGS2	2.07324	5.09314	0.0010335	0.0497065	299.91	80.93	171.99	234.08	4718.45	841.08	GeneID:102168656	Genbank:XM_005690460.1
	LOC102180391	2.07359	0.232218	0.00613841	0.149039	7.2	3.52	4	11.58	127.43	17.2	GeneID:102180391
	EGR2	2.07597	0.871514	0.0168569	0.257665	17	5	3	7	236	28	GeneID:102174905	Genbank:XM_005699081.1
	HK3	2.07722	1.74009	0.00273338	0.0898897	28	9	12	24	440	58	GeneID:102182403	Genbank:XM_005682745.1
	DUSP26	2.09291	0.257625	0.000464307	0.0293217	8	2	6	33	74	32	GeneID:102176938	Genbank:XM_005698867.1
	F5	2.098	-0.633467	0.0382043	0.377215	4	2	1	2	63	11	GeneID:102190058	Genbank:XM_005690697.1
	FOS	2.10597	4.47735	0.00370066	0.109369	308	32	23	339	2340	744	GeneID:102171520	Genbank:XM_005686096.1
	MSR1	2.10838	3.04813	3.17287e-05	0.0045004	52	42	32	103	1048	175	GeneID:102171570	Genbank:XM_005698776.1,Genbank:XM_005698777.1
	LOC102172711	2.1149	-1.02636	0.0362767	0.366947	1.15	1.32	2.59	2.61	34.68	12.9	GeneID:102172711	Genbank:XR_311364.1
	LOC102177217	2.12943	0.995624	0.000408076	0.0267183	7.89	5	14.39	24.17	171.96	70.38	GeneID:102177217	Genbank:XM_005679652.1
	ALDH1A3	2.13526	2.72604	0.00224465	0.0816024	47	31	20	59	1013	59	GeneID:102179885	Genbank:XM_005694947.1
	RHOV	2.13908	1.46157	0.0120494	0.218714	12	5	20	12	405	27	GeneID:102172725	Genbank:XM_005709538.1
	YPEL4	2.1427	-0.886539	0.00784093	0.169404	2	1	3	10	22	21	GeneID:102182155	Genbank:XM_005690315.1
	NPHS1	2.15071	-1.24348	0.0262978	0.317211	1	2	1	4	30	8	GeneID:102173409	Genbank:XM_005692509.1
	S100A8	2.15455	1.36776	0.00157297	0.0642026	26	6	4	38	289	49	GeneID:102168876	Genbank:XM_005677513.1
	ITGAX	2.15651	2.16899	0.00726335	0.163718	34.09	17	13	23	710	35	GeneID:102180910	Genbank:XM_005697737.1
	LOC102178898	2.15665	-0.628547	0.0232316	0.298844	2.47	0.99	4	2.26	45.89	23.76	GeneID:102178898
	LOC102183873	2.16608	-0.786012	0.0242678	0.307062	3	2	2	22	5	25.04	GeneID:102183873
	CRABP2	2.18235	4.78231	0.00129372	0.0566313	294	67	63	326	4041	412	GeneID:102174348	Genbank:XM_005677338.1
	SIRPB2	2.18551	-1.27456	0.0246732	0.308171	3	0	1	5	21	13	GeneID:102172077	Genbank:XM_005688327.1
	CHST6	2.18562	-1.5214	0.0369548	0.371736	2	0	1	6	23	3	GeneID:102176721	Genbank:XM_005691884.1
	LOC102168236	2.19032	0.0767207	0.00746486	0.165514	9.24	4	0	10	68.52	46.34	GeneID:102168236	Genbank:XM_005679581.1
	EFCAB4B	2.19161	0.0794044	0.000408683	0.0267183	3	6	4	21	56	43	GeneID:102181573	Genbank:XM_005680988.1
	LGALS3	2.20292	4.89233	0.000405233	0.0267183	248	86	113	304	4449	464	GeneID:102186125	Genbank:XM_005685885.1
	CD68	2.20679	5.04784	8.45608e-08	3.99074e-05	197	129	166	581	3758	918	GeneID:102189793	Genbank:XM_005693517.1,Genbank:XM_005693516.1,Genbank:XM_005693518.1
	LOC102184522	2.22848	-0.980872	0.0130399	0.227662	1	0.93	2.82	6.07	30.76	14.63	GeneID:102184522
	LOC102190481	2.23787	-0.950132	0.0164411	0.255423	1	1	3	5.66	38	10.98	GeneID:102190481	Genbank:XM_005677944.1,Genbank:XM_005677945.1
	LOC102176691	2.23817	1.59708	0.00711964	0.161793	15.47	10.11	13.85	7.8	452.48	38.15	GeneID:102176691	Genbank:XM_005685401.1
	LOC102179301	2.24206	-1.2436	0.011207	0.209725	2	1	1	11.36	22	7	GeneID:102179301	Genbank:XM_005689381.1
	C10H14orf37	2.24957	0.729026	0.00190315	0.0735074	8	6	6	14	197	28	GeneID:102191431	Genbank:XM_005685908.1
	WISP1	2.25208	-0.405119	0.00730607	0.163936	5	2	1	7	69	15	GeneID:102180950	Genbank:XM_005688826.1
	RENBP	2.27556	0.723528	0.000392641	0.0261219	8	3	9	22	158	44	GeneID:102173084	Genbank:XM_005701728.1
	SFRP1	2.28111	1.25393	0.000730375	0.0404034	13	14	3	34	281	39	GeneID:102176017	Genbank:XM_005698937.1
	CDKN1A	2.28131	0.945222	3.22167e-05	0.00450497	7	4	13	48	150	52	GeneID:102179898	Genbank:XM_005696269.1
	LOC102181111	2.28787	-0.799745	0.0280104	0.325434	3.94	2.03	0	24.45	33.17	1.57	GeneID:102181111	Genbank:XM_005701314.1
	LOC102176076	2.30362	-1.51616	0.0227838	0.295602	1	1	1	9	12	9	GeneID:102176076
	BACH2	2.31491	-1.53713	0.0404747	0.38516	2	0	1	13	11	5	GeneID:102173190	Genbank:XM_005684676.1,Genbank:XM_005684677.1,Genbank:XM_005684678.1
	NR6A1	2.33257	-1.25113	0.018835	0.271293	1	3	0	16	10	11	GeneID:102186491	Genbank:XM_005687237.1
	TTC39B	2.35482	-1.14161	0.0120028	0.218714	0	3	1	11	27	7	GeneID:102189396	Genbank:XM_005709609.1
	LOC102182685	2.35591	-1.15847	0.00629941	0.150894	2	1	1	10	25	9	GeneID:102182685	Genbank:XM_005682065.1
	AGPAT9	2.36803	-1.10002	0.0149023	0.244093	0	2	2	4	31	13	GeneID:102180745	Genbank:XM_005681853.1
	LOC102173028	2.36988	0.532255	0.00011494	0.0121971	12	2.01	3	41	91.38	44	GeneID:102173028
	LOC100861222	2.37901	-1.08684	0.0373883	0.373685	0	3.85	0	11.2	35.05	2.84	GeneID:100861222	Genbank:XM_005677940.1,Genbank:XM_005677939.1
	TUBB3	2.38368	0.225558	0.0153393	0.246723	6	2	4	2	146.37	18	GeneID:102181148	Genbank:XM_005692063.1
	LOC102184958	2.40402	1.94957	0.0308708	0.342302	25.78	1.69	20.84	233.56	257.55	0	GeneID:102184958
	LOC102188416	2.40416	-1.81038	0.0388932	0.379364	2	0	0	4	11	8	GeneID:102188416	Genbank:XR_310433.1
	PAK3	2.40499	-0.691691	0.00128736	0.0566313	2	1	3	17	32	16	GeneID:102183402	Genbank:XM_005700247.1
	IL8	2.4271	-0.0213455	0.00688915	0.159083	4	6	0	5	80	38	GeneID:102178438	Genbank:XM_005681749.1
	TMEM132C	2.43281	-0.355833	0.0393963	0.381421	5	1	1	2	98	4	GeneID:102175788	Genbank:XM_005691511.1
	LOC102184299	2.43465	-1.35331	0.0330846	0.350781	1	0	2	2	24.29	11.73	GeneID:102184299	Genbank:XM_005697328.1
	LOC102181154	2.45843	-0.242798	0.00369171	0.109318	0	2	6	13	71	19	GeneID:102181154	Genbank:XM_005693172.1
	LOC102181993	2.45999	-0.581675	0.0100846	0.196514	4.77	1.45	0	8.13	63.32	8.95	GeneID:102181993	Genbank:XM_005694587.1
	CLEC7A	2.46362	0.685673	0.0252581	0.310265	15	1	1	3	227	18	GeneID:102185903	Genbank:XM_005680850.1,Genbank:XM_005680851.1,Genbank:XM_005680852.1
	MS4A7	2.46854	-1.33317	0.0261328	0.316122	2	1	0	1	25	13	GeneID:102171899	Genbank:XM_005690340.1
	HPCAL4	2.47358	-0.168816	0.0421606	0.391056	5	3	0	1	116	6	GeneID:102190844	Genbank:XM_005678656.1,Genbank:XM_005678657.1
	IL18RAP	2.48065	-1.74249	0.0281836	0.32564	0	0	2	5	13	7	GeneID:102188865	Genbank:XM_005686301.1
	TXK	2.49234	-0.397869	0.00158897	0.0645308	2	2	3	10	60	20	GeneID:102188026	Genbank:XM_005681590.1,Genbank:XM_005681589.1
	HBEGF	2.49498	-0.0347429	0.00588413	0.146637	2	2	5	10	113	9	GeneID:102185462	Genbank:XM_005683321.1
	CLEC4A	2.50824	1.25307	4.30713e-05	0.0056562	9	6	11	38	274	44	GeneID:102180291	Genbank:XM_005680901.1
	HGF	2.51029	-0.197699	0.00379154	0.1114	4	1	3	8	88	16	GeneID:102183288	Genbank:XM_005679080.1,Genbank:XM_005679081.1
	LOC102178162	2.51126	-1.67973	0.0328328	0.350391	1.31	0	1.05	3.42	20.14	5	GeneID:102178162	Genbank:XR_311303.1
	ITGA2	2.5126	0.371043	0.000997376	0.0485883	8	1	4	20	139	19	GeneID:102172198	Genbank:XM_005694721.1
	LOC102189707	2.51769	-1.76057	0.0276402	0.32457	1	1	0	10	11	3	GeneID:102189707	Genbank:XR_310797.1
	TRPV5	2.54481	-0.929674	0.0292785	0.33243	2	1	1	8	50.74	1	GeneID:102180917	Genbank:XM_005679547.1
	LOC102168321	2.55612	-0.530258	0.0055128	0.139923	5	1	0	5	57	20	GeneID:102168321	Genbank:XM_005678872.1
	CHDH	2.55783	-0.296475	0.0463472	0.407888	2	2	4	3	2	76	GeneID:102174168	Genbank:XM_005695842.1
	LOC102179433	2.56147	0.126859	0.0141199	0.237617	8	1	1	5	140.85	10	GeneID:102179433	Genbank:XM_005677288.1
	TNFSF4	2.56591	-1.28875	0.0141248	0.237617	0	3	0	8	24	8	GeneID:102179308	Genbank:XM_005690658.1
	S100A1	2.56635	1.60454	0.00196876	0.0752713	22	8	3	20	452	36	GeneID:102188274	Genbank:XM_005677495.1
	S100A9	2.59198	0.08836	0.00161092	0.0645308	8	0	2	19	99	20	GeneID:102182273	Genbank:XM_005677558.1
	SLC2A12	2.59892	-1.62076	0.0216144	0.287956	1	0	1	4	22	4	GeneID:102176327	Genbank:XM_005684781.1
	DARC	2.61954	2.85795	8.59682e-05	0.0100643	50	7	25	122	1024	93	GeneID:102169438	Genbank:XM_005677256.1,Genbank:XM_005677257.1
	STRA6	2.62536	0.228351	0.0157874	0.251235	2	1	7	8	162	3	GeneID:102170738	Genbank:XM_005695198.1
	FCRL6	2.62995	-1.68455	0.021643	0.287956	0	0	2	10	11	5	GeneID:102188992	Genbank:XM_005677243.1
	LOC102184937	2.63771	-1.66871	0.0156866	0.249894	2	0	0	6	13	8	GeneID:102184937	Genbank:XM_005692965.1
	TNFRSF18	2.64303	0.0859432	0.0080303	0.171839	4	3	2	7	139	6	GeneID:102191637	Genbank:XM_005690867.1
	PAQR5	2.65007	-1.56447	0.0313196	0.343881	0	1	1	1	23	8	GeneID:102173192	Genbank:XM_005685159.1,Genbank:XM_005685156.1,Genbank:XM_005685155.1,Genbank:XM_005685158.1,Genbank:XM_005685157.1
	PGF	2.6556	-0.638391	0.00594293	0.147192	4	0	1	7	60	10	GeneID:102169297	Genbank:XM_005686089.1,Genbank:XM_005686088.1
	VANGL2	2.67351	-0.455651	0.00356173	0.106748	0	6	0	17	50	17	GeneID:102182554	Genbank:XM_005677217.1,Genbank:XM_005677218.1
	LOC102184252	2.7038	-0.0918234	0.000168158	0.0160729	3	2	3	21	78	18	GeneID:102184252	Genbank:XM_005686536.1
	LOC102179190	2.71006	0.199855	0.00156065	0.0642026	3.06	0	7.4	8.98	91.47	48.03	GeneID:102179190	Genbank:XM_005701998.1
	LOC102174131	2.71129	-0.849605	0.0479614	0.414723	0	4.34	0	17.15	45.29	0	GeneID:102174131	Genbank:XM_005687707.1
	DKK1	2.72273	-1.12771	0.0151581	0.246708	0	3	0	5	36	8	GeneID:102182190	Genbank:XM_005698161.1
	PTX3	2.72773	0.406679	6.86539e-05	0.00849845	7	4	1	17	104	52	GeneID:102179601	Genbank:XM_005675400.1
	LOC102180161	2.73561	0.374944	0.00111429	0.0520991	0	2	9	18	133	28	GeneID:102180161	Genbank:XM_005695455.1
	LOC102169215	2.7413	-1.54989	0.0138951	0.236045	1	1	0	7	22	3	GeneID:102169215	Genbank:XM_005693062.1
	FBP2	2.74454	-1.04817	0.0303425	0.338679	2	1	0	1	51	4	GeneID:102185744	Genbank:XM_005684137.1
	ELOVL4	2.78013	-1.53494	0.00837159	0.175351	0	1	1	5	19	8	GeneID:102172444	Genbank:XM_005684457.1
	LOC102179785	2.78165	-1.47107	0.0199524	0.278035	1	1	0	3	29	4	GeneID:102179785	Genbank:XM_005688749.1
	S100A12	2.78772	3.1628	0.000411202	0.0267671	67	10	16	55	1449	146	GeneID:102169149	Genbank:XM_005677514.1
	LOC102191700	2.79029	-0.835725	0.00382411	0.112139	3	1	0	15	41	6	GeneID:102191700	Genbank:XM_005683894.1
	LOC102169730	2.84923	3.30124	3.77268e-19	1.89917e-15	39	30.72	27.93	289.73	822.19	352.17	GeneID:102169730
	LOC102185336	2.85099	0.778112	2.08221e-06	0.000534941	8	6.28	1.07	38.27	134.81	56.83	GeneID:102185336
	MS4A1	2.85904	-1.51611	0.0128915	0.226381	2	0	0	3	15	14	GeneID:102172175	Genbank:XM_005690341.1
	RARRES1	2.86056	2.26001	1.25441e-08	8.61095e-06	14	18	13	76	563	131	GeneID:102180972	Genbank:XM_005675404.1
	LIF	2.86109	-0.974336	0.0171889	0.261089	2	0	1	3	54	3	GeneID:102188524	Genbank:XM_005691625.1
	ESPN	2.86438	-1.46616	0.00804944	0.171839	1	1	0	4	23	8	GeneID:102180869	Genbank:XM_005690834.1
	KRT6A	2.89621	0.549525	0.0197309	0.2765	5	0	6	1	227.12	7	GeneID:102174931	Genbank:XM_005701845.1
	CHRM1	2.90256	-1.37428	0.0195461	0.275027	1	0	1	1	32	7	GeneID:102187843	Genbank:XM_005699800.1
	ADM5	2.91762	-0.463734	0.000436998	0.0280832	2	1	2	12	61	15	GeneID:102173223	Genbank:XM_005709549.1
	BAC5	2.93443	-0.625559	0.00585259	0.146334	5	0	0	32.48	12.03	20	GeneID:100861213	Genbank:XM_005696008.1
	PADI2	2.97763	-0.381341	0.00173043	0.0681618	1	4	0	12	77	9	GeneID:102182926	Genbank:XM_005709583.1
	CFI	2.99248	2.89309	0.000451027	0.0288619	36	11	19	32	1336	63	GeneID:102183858	Genbank:XM_005681315.1,Genbank:XM_005681316.1
	KLHL3	3.00726	-0.942741	0.00806212	0.171839	2	1	0	11	45	3	GeneID:102181774	Genbank:XM_005682967.1
	STC2	3.01764	0.0939169	0.0162951	0.254285	1	6	0	12	143	1	GeneID:102191082	Genbank:XM_005694539.1
	LOC102183901	3.02055	-2.06394	0.0457357	0.406595	1	0	0	6	3	8	GeneID:102183901	Genbank:XM_005692070.1
	SAA4	3.03975	-1.89738	0.0461369	0.407262	0	1	0	1	17	5	GeneID:102168979	Genbank:XM_005699544.1
	CCL19	3.05616	1.36739	0.000922834	0.0466108	12	0	8	13	370	48	GeneID:102174844	Genbank:XM_005684094.1,Genbank:XM_005684095.1
	MLPH	3.05673	1.01427	0.000857756	0.0448484	7	6	2	24	299	8	GeneID:102169933	Genbank:XM_005678755.1
	SERPINE1	3.06254	2.22566	0.00348794	0.105561	19	8	11	7	874	18	GeneID:102169375	Genbank:XM_005701281.1,Genbank:XM_005701282.1
	SOCS3	3.09968	0.953633	0.00040456	0.0267183	9	3	2	14	282	20	GeneID:102187711	Genbank:XM_005694412.1
	GPNMB	3.11032	4.21564	5.27121e-12	7.96058e-09	42	77	39	364	2267	546	GeneID:102173634	Genbank:XM_005679049.1
	LOC102185651	3.14392	-2.03691	0.0473445	0.412339	0	0	1	9	0	8	GeneID:102185651	Genbank:XM_005682893.1,Genbank:XM_005682894.1
	CD177	3.15273	-1.97597	0.0354593	0.363055	0	0	1	10	5	4	GeneID:102181530	Genbank:XM_005692595.1,Genbank:XM_005692594.1
	CD180	3.15536	0.287147	1.90522e-05	0.00309383	1	2	5	17	112	37	GeneID:102189624	Genbank:XM_005694612.1,Genbank:XM_005694613.1
	CLEC6A	3.16306	-0.273744	0.000252299	0.0200538	1	2	2	7	64	32	GeneID:102180574	Genbank:XM_005680902.1,Genbank:XM_005680903.1
	TMEM130	3.1684	-0.826431	0.0019146	0.0737609	3	0	0	5	48	13	GeneID:102170934	Genbank:XM_005698094.1
	BMP3	3.18458	-1.77454	0.0417958	0.38987	0	1	0	3	23	1	GeneID:102186851	Genbank:XM_005681953.1
	FGFR4	3.19262	-1.81717	0.0275374	0.324139	0	1.05	0	1	17	7	GeneID:102183685	Genbank:XM_005682748.1
	LOC102173740	3.21419	-1.24246	0.00273156	0.0898897	0	1	1.36	5.76	24.17	13	GeneID:102173740	Genbank:XM_005701987.1
	POU2F2	3.22314	-1.23574	0.00168692	0.0668659	2	0	0	8	28	8	GeneID:102178760	Genbank:XM_005692585.1
	LOC102190242	3.2346	-1.85512	0.016666	0.256304	0	0	1	7	12	4	GeneID:102190242	Genbank:XM_005687923.1
	SLPI	3.26058	-0.319118	0.0217449	0.288316	1	0	3	0	107	6	GeneID:102174044	Genbank:XM_005688590.1
	LOC102179465	3.28336	0.226019	2.19491e-05	0.0033824	2	2	2.73	12.31	109.48	39.09	GeneID:102179465	Genbank:XM_005701310.1
	SLC47A2	3.28576	-1.82266	0.038266	0.377215	0	1	0	10	14	0	GeneID:102179980	Genbank:XM_005694242.1
	MCOLN3	3.34638	-0.609588	0.00536835	0.137858	2	0	1	2	78	6	GeneID:102189726	Genbank:XM_005678160.1,Genbank:XM_005678161.1
	ADAM28	3.3702	0.493797	0.000119098	0.0124043	3	2	3	8	177	29	GeneID:102181953	Genbank:XM_005684210.1
	MPZL2	3.43036	0.237255	0.00177409	0.0692309	2	3	1	6	170	6	GeneID:102190436	Genbank:XM_005689507.1
	LOC102173177	3.46341	0.331179	0.00849116	0.176387	5.01	2.77	0	115.34	3.75	7.55	GeneID:102173177	Genbank:XM_005701455.1
	GLDN	3.5115	1.91684	2.52844e-06	0.00061588	13	8	2	43	567	57	GeneID:102172162	Genbank:XM_005685775.1
	EYA1	3.51521	-1.73599	0.00807981	0.171861	0	0	1	8	6	11	GeneID:102178462	Genbank:XM_005689059.1,Genbank:XM_005689057.1,Genbank:XM_005689060.1,Genbank:XM_005689058.1
	C19H17orf67	3.58164	-1.42816	0.0413101	0.387343	1	0	0	0	41	0	GeneID:102181333	Genbank:XM_005693090.1
	ADAMTS4	3.58894	0.110513	0.0025694	0.0873942	5	0	0	9	147	6	GeneID:102176281	Genbank:XM_005677201.1
	LOC102169231	3.62465	-1.09635	0.00227607	0.0823398	1	1	0	27	7	10	GeneID:102169231	Genbank:XM_005696005.1,Genbank:XM_005696004.1
	LOC102185465	3.71147	1.57892	7.69125e-05	0.0091941	5	3	7	14	513	22	GeneID:102185465	Genbank:XM_005684136.1
	CLDN6	3.78074	-1.3021	0.0287613	0.330055	0	0	1	0	43	3	GeneID:102187730	Genbank:XM_005697411.1
	LOC102184229	3.78428	-1.4307	0.00263053	0.0880458	0	1	0	5	27	6	GeneID:102184229	Genbank:XM_005680843.1
	TFEC	3.85734	-0.699057	0.00027739	0.0212647	1	0	1	6	60	11	GeneID:102182563	Genbank:XM_005679163.1,Genbank:XM_005679164.1,Genbank:XM_005679165.1,Genbank:XM_005679166.1
	LOC102185525	3.9013	1.01146	1.62059e-08	1.01976e-05	4	5	0	31	157	99.93	GeneID:102185525	Genbank:XM_005678147.1,Genbank:XM_005678149.1,Genbank:XM_005678148.1
	LOC102186527	3.91972	1.54898	0.000290838	0.021492	9	1	3	5	511.03	28	GeneID:102186527	Genbank:XM_005675653.1
	MPO	3.92303	-1.5019	0.00752425	0.165785	0	1	0	10	3	18	GeneID:102185772	Genbank:XM_005693101.1
	LOC102170373	3.93582	-1.17948	0.0270468	0.32213	1	0	0	0	53	0	GeneID:102170373	Genbank:XM_005696965.1
	CD1E	3.96226	2.42303	0.00018329	0.0170867	16	7	2	7	1002	59	GeneID:102176927	Genbank:XM_005677278.1,Genbank:XM_005677284.1,Genbank:XM_005677283.1,Genbank:XM_005677282.1,Genbank:XM_005677281.1,Genbank:XM_005677280.1,Genbank:XM_005677279.1
	ATP6V1B1	4.00696	-0.0928217	0.00102899	0.0496482	2	0	1	4	131	5	GeneID:102185090	Genbank:XM_005686382.1
	AGP	4.11052	0.315264	0.000287476	0.021492	1	0	3	4	176	16	GeneID:100861287	Genbank:XM_005684342.1,Genbank:XM_005684343.1
	GPX2	4.17639	-1.00576	0.0220646	0.290743	1	0	0	0	63	0	GeneID:102188950	Genbank:XM_005685982.1
	LOC102180375	4.20358	0.844118	0.00099144	0.0484554	5	1	0	4	306	6	GeneID:102180375	Genbank:XM_005679545.1
	SUSD5	4.21499	-0.990271	0.011776	0.215996	0	1	0	1	60	2	GeneID:102172105	Genbank:XM_005695661.1
	TRPV6	4.22744	1.48885	0.00113563	0.0527701	7	0	3	11	519.26	3	GeneID:102180651	Genbank:XM_005679546.1
	GPR83	4.29149	-2.5569	0.0445145	0.401348	0	0	0	2	7	1	GeneID:102189775	Genbank:XM_005689347.1
	LOC102180588	4.32721	-1.05472	0.000155692	0.0153879	0	0	1.31	5.84	34.3	13.66	GeneID:102180588
	MYBPC2	4.35049	1.68929	2.88183e-05	0.00430905	9	0	2	10	534	54	GeneID:102189612	Genbank:XM_005692862.1
	TREM2	4.36515	2.50247	4.90505e-11	6.73419e-08	5	4	11	89	854	102	GeneID:102189077	Genbank:XM_005696300.1
	LOC102170628	4.37174	-2.54375	0.0423022	0.391056	0	0	0	1.07	4.76	4.05	GeneID:102170628
	MAP34-B	4.37881	-1.1868	0.000955435	0.0474638	1	0	0	24	8	10	GeneID:100861275	Genbank:XM_005696003.1
	LOC102178308	4.38746	-2.54188	0.0389484	0.379483	0	0	0	2	5	3	GeneID:102178308	Genbank:XR_310904.1
	LOC102189384	4.40183	-2.54002	0.0397342	0.382579	0	0	0	3	5	2	GeneID:102189384	Genbank:XR_310104.1
	PCSK1	4.4179	-2.53621	0.0449126	0.403155	0	0	0	1	4	5	GeneID:102184429	Genbank:XM_005683449.1
	LOC102179816	4.43183	-2.53435	0.0401757	0.383612	0	0	0	2	4	4	GeneID:102179816
	DEFB126	4.47035	0.283001	0.014759	0.242753	3	0	0	0	202	0	GeneID:102176704	Genbank:XM_005688342.1
	LOC102176765	4.5025	-2.48064	0.0390542	0.379779	0	0	0	0	5	6	GeneID:102176765	Genbank:XR_311207.1
	TDRD6	4.50781	-2.4404	0.0356275	0.36379	0	0	0	0	8	4	GeneID:102183834	Genbank:XM_005696519.1
	BAC7.5	4.55107	-0.39852	0.000578104	0.0343556	2	0	0	53	5	20	GeneID:100861191	Genbank:XM_005696009.1
	C7	4.55348	4.66498	1.18069e-05	0.00214829	44	19	23	44.04	5411	191	GeneID:102180259	Genbank:XM_005694754.1
	LOC102172258	4.63601	-2.46015	0.0185856	0.270067	0	0	0	3	3	5	GeneID:102172258
	ADAMDEC1	4.64216	2.16278	4.0897e-10	4.75097e-07	7	2	4	33	639	139	GeneID:102179670	Genbank:XM_005684016.1
	LOC102173816	4.64988	-2.45829	0.0183794	0.269331	0	0	0	3.59	2.98	4.44	GeneID:102173816
	KIRREL3	4.66758	-2.34253	0.0216979	0.287956	0	0	0	1	11	2	GeneID:102185343	Genbank:XM_005699720.1
	LOC102186628	4.66932	-2.30273	0.032135	0.34739	0	0	0	0	13	2	GeneID:102186628
	LOC102180026	4.68431	-2.41292	0.0154611	0.247607	0	0	0	3	5	3.99	GeneID:102180026
	HENMT1	4.68601	-2.45266	0.0223848	0.293349	0	0	0	3	2	6	GeneID:102187549	Genbank:XM_005678010.1
	SBSN	4.688	-0.628247	0.00409787	0.117755	0	0	1	1	85	3	GeneID:102181806	Genbank:XR_310716.1,Genbank:XR_310718.1,Genbank:XR_310710.1,Genbank:XR_310714.1,Genbank:XR_310717.1,Genbank:XR_310712.1,Genbank:XR_310713.1,Genbank:XR_310715.1,Genbank:XR_310709.1,Genbank:XR_310708.1,Genbank:XR_310711.1,Genbank:XM_005692308.1,Genbank:XR_310707.1
	LOC102185012	4.69754	-2.41107	0.0159103	0.252314	0	0	0	4	5	3	GeneID:102185012	Genbank:XR_310459.1,Genbank:XR_310460.1
	FOXI1	4.73198	0.063174	0.00599557	0.147468	2	0	0	0	165	2	GeneID:102177838	Genbank:XM_005694575.1
	LOC102182816	4.76056	-2.44516	0.0280137	0.325434	0	0	0	7.45	2.04	2.36	GeneID:102182816	Genbank:XM_005690910.1
	LOC102191009	4.9421	-2.22808	0.00993757	0.194653	0	0	0	4	11	1	GeneID:102191009	Genbank:XR_309899.1
	SLC2A5	4.94373	0.182253	1.83122e-06	0.000493841	1	0	1	12	143	17	GeneID:102178379	Genbank:XM_005709774.1
	TRIM54	4.97719	-2.05868	0.0384971	0.377357	0	0	0	0	21	0	GeneID:102181133	Genbank:XM_005686904.1,Genbank:XM_005686905.1
	LOC102188010	4.98664	-2.18347	0.0139113	0.236054	0	0	0	0	11	6	GeneID:102188010	Genbank:XR_309903.1
	DNAJB13	4.98921	-2.08979	0.0244675	0.30728	0	0	0	1	19	0	GeneID:102184171	Genbank:XM_005689963.1
	ACOXL	5.01157	-2.18171	0.00895277	0.181971	0	0	0	1	11	5	GeneID:102171161	Genbank:XM_005686410.1
	LOC102170003	5.01649	-0.726907	0.0005925	0.0343556	1	0	0	44.52	6.97	9	GeneID:102170003	Genbank:XM_005696006.1
	DDC	5.02395	-0.492431	7.72549e-06	0.00147957	1	0	0	9	68	16	GeneID:102169726	Genbank:XM_005678877.1,Genbank:XM_005678876.1
	IVL	5.03847	-2.02054	0.0389967	0.379709	0	0	0	0	22	0	GeneID:102183839	Genbank:XM_005677564.1
	MMP12	5.04019	-0.368283	0.00483022	0.129945	1	0	0	0	111	3	GeneID:102170339	Genbank:XM_005689360.1
	LOC102172959	5.04264	-2.14538	0.00956477	0.189982	0	0	0	1	13	4	GeneID:102172959	Genbank:XR_309910.1
	DPEP3	5.0467	-2.20712	0.00624989	0.150453	0	0	0	4	8	4	GeneID:102180149	Genbank:XM_005692464.1
	CCDC102B	5.09413	-2.13685	0.005161	0.135315	0	0	0	2	12	4	GeneID:102168784	Genbank:XM_005696959.1
	EEF1A2	5.14197	1.9657	7.51251e-07	0.00025785	8	0	0	30	661	55	GeneID:102170440	Genbank:XM_005688406.1
	NYAP2	5.1427	-2.06829	0.00774756	0.168109	0	0	0	2	16	2	GeneID:102188985	Genbank:XM_005676622.1
	MCF2L2	5.14775	-2.09198	0.0104706	0.20121	0	0	0	0	12	7	GeneID:102184378	Genbank:XM_005675265.1
	LOC102180967	5.16698	-2.00432	0.0160152	0.252465	0	0	0	2	20	0	GeneID:102180967	Genbank:XR_309719.1
	LOC102179832	5.25286	-2.01927	0.00606803	0.147877	0	0	0	4	16	1	GeneID:102179832	Genbank:XR_309929.1,Genbank:XR_309927.1,Genbank:XR_309928.1
	LOC102168906	5.27493	-2.04172	0.00337882	0.103246	0	0	0	2	12	6	GeneID:102168906
	LOC102183959	5.28324	-1.98181	0.00848809	0.176387	0	0	0	0	16	6	GeneID:102183959	Genbank:XR_311336.1
	LOC102181255	5.29121	-1.98492	0.00492207	0.131563	0	0	0	2	17	3	GeneID:102181255	Genbank:XR_311066.1
	LOC102191161	5.301	-1.98323	0.0037475	0.110537	0	0	0	3	17	2	GeneID:102191161	Genbank:XR_310612.1
	LOC102179985	5.30528	-1.87281	0.020218	0.279097	0	0	0	0	25	1	GeneID:102179985	Genbank:XM_005695019.1
	RNFT2	5.31343	-2.08874	0.00227904	0.0823398	0	0	0	6	6	6	GeneID:102185765	Genbank:XM_005691467.1
	CPNE9	5.3225	-2.00612	0.00242606	0.0839822	0	0	0	4	14	3	GeneID:102184290	Genbank:XM_005695700.1
	LOC102171328	5.45126	-1.7523	0.0226596	0.295004	0	0	0	0	29.8	0	GeneID:102171328	Genbank:XM_005702100.1
	LOC102175091	5.49191	-1.74637	0.0151599	0.246708	0	0	0	0	29	1	GeneID:102175091	Genbank:XM_005698571.1
	LOC102189664	5.52839	-1.74043	0.00944665	0.188784	0	0	0	0	28	2	GeneID:102189664	Genbank:XM_005701557.1
	LOC102189536	5.53036	-1.90628	0.000858835	0.0448484	0	0	0	4	12	7	GeneID:102189536	Genbank:XM_005697418.1
	LOC102172486	5.54937	-1.85611	0.00119371	0.0546287	0	0	0	4	17	4	GeneID:102172486	Genbank:XR_310891.1,Genbank:XR_310889.1,Genbank:XR_310890.1,Genbank:XR_310892.1
	CRLF2	5.55134	-1.80313	0.00448591	0.124659	0	0	0	0	20	7	GeneID:102178258	Genbank:XM_005701362.1
	MMP1	5.58424	-1.75554	0.00366439	0.108722	0	0	0	2	25	2	GeneID:102170620	Genbank:XM_005689361.1
	MMP9	5.60977	3.95135	1.5915e-05	0.00270054	24	2	0	54	3319	84	GeneID:102168469	Genbank:XM_005688723.1
	AQP5	5.61707	-1.65957	0.0117995	0.215996	0	0	0	0	32	1	GeneID:102189554	Genbank:XM_005680110.1
	LOC102182340	5.71937	-1.62054	0.00597418	0.147192	0	0	0	0	31	3	GeneID:102182340	Genbank:XM_005692956.1
	LOC102172792	5.73992	1.26457	3.854e-16	1.45508e-12	1	0	2	81	221	64	GeneID:102172792	Genbank:XM_005699741.1
	PTK6	5.74021	-1.7217	0.00296623	0.0951084	0	0	0	8	21	0	GeneID:102182806	Genbank:XM_005688276.1
	GPR174	5.76786	-1.75614	0.000261468	0.0205661	0	0	0	6	14	7	GeneID:102183774	Genbank:XM_005700596.1
	ALOX15B	5.90838	-1.43692	0.0127759	0.225781	0	0	0	0	42	0	GeneID:102169702	Genbank:XM_005694212.1
	PVALB	5.94058	-1.41404	0.0129843	0.227218	0	0	0	0	43	0	GeneID:102175654	Genbank:XM_005680666.1
	TREML1	6.09838	-1.398	0.000763635	0.0408951	0	0	0	1	35	6	GeneID:102188813	Genbank:XM_005696299.1
	TM4SF19	6.26751	-1.28344	0.000432165	0.0278912	0	0	0	5	40	2	GeneID:102173416	Genbank:XM_005675063.1
	PTGER3	6.30087	-1.3736	0.000101862	0.010988	0	0	0	8	22	10	GeneID:102178500	Genbank:XM_005678464.1
	TXLNB	6.36347	-1.29595	0.000203198	0.0178305	0	0	0	4	27	13	GeneID:102185001	Genbank:XM_005684815.1
	LOC102179152	6.36893	-1.13626	0.00259328	0.0875883	0	0	0	0	52.87	3.02	GeneID:102179152	Genbank:XM_005677287.1
	SPINK9	6.62805	-0.968866	0.000465979	0.0293217	0	0	0	1	59	5	GeneID:102177234	Genbank:XM_005683133.1
	CLEC4E	6.76885	-0.938386	8.83144e-05	0.010104	0	0	0	5	49	10	GeneID:102183403	Genbank:XM_005680910.1
	MAP28	7.30564	-0.774742	9.81187e-05	0.0107635	0	0	0	45	4	10	GeneID:100861192	Genbank:XM_005696007.1
	LOC102180344	7.38078	-0.342526	0.000879461	0.0453298	0	0	0	1	118	0	GeneID:102180344	Genbank:XM_005693169.1
	DMP1	8.06246	0.16635	2.08989e-06	0.000534941	0	0	0	6	168	7	GeneID:102188028	Genbank:XM_005681883.1
	LOC102171126	9.16634	1.12085	0.000240248	0.0196215	0	0	0	0	419.77	0	GeneID:102171126	Genbank:XM_005698457.1
