# Supplementary material for: Understanding seasonal weight loss tolerance in dairy goats: a transcriptomics approach
Source: BMC Genomics. 2020 Sep 14;21:629. doi: 10.1186/s12864-020-06968-2 (PMC7489022; doi:10.1186/s12864-020-06968-2)
Supplement: Supplementary file 10 — Additional file 10. – Output of the edgeR analysis for the Palmera Control and Palmera Restricted comparison. The Log2 Fold Change (Log2FC), Log2 of counts per million (Log2Counts), calculated P-value and FDR is shown. Raw reads for each gene in each sample are described: Palmera Control (PC1, PC2 and PC3) and Palmera Restricted (PE1, PE2 and PE3). NCBI gene and transcripts IDs are provided. Only genes with Log2FC > 0.5 or Log2FC < 0.5 are provided. [file 12864_2020_6968_MOESM10_ESM.xls]

## Sheet: PControl_vs_PExperimental
	Supplementary Material 10 – Output of the edgeR analysis for the Palmera Control and Palmera Restricted comparison.
						raw number of mapped reads
	gene symbol	Log2FC	Log2Counts	P-value	FDR	PC1	PC2	PC3	PE1	PE2	PE3	Gene ID	Transcript ID
	CRISP2	-8.34391	0.0813309	0.000184127	0.0119667	0	102	0	0	0	0	GeneID:100860897	Genbank:XM_005696400.1,Genbank:XM_005696399.1
	LOC102175876	-6.86675	-1.22615	0.000205917	0.0129824	29	7	0	0	0	0	GeneID:102175876	Genbank:XM_005689815.1
	LOC102184080	-6.84696	1.32332	0.000362117	0.0189443	0	0	246.54	0	2.14	0	GeneID:102184080
	LOC102176283	-6.00568	4.5951	0.00124152	0.0406123	0	18.85	2358.96	47.06	0	9.68	GeneID:102176283	Genbank:XM_005696987.1
	KIF11	-5.94558	-1.88707	0.000101104	0.00794364	10	3	6	0	0	0	GeneID:102174270	Genbank:XM_005698214.1
	PLA2G12B	-5.69139	-2.0412	0.00148898	0.0459558	1	3	12	0	0	0	GeneID:102178699	Genbank:XM_005699183.1,Genbank:XM_005699182.1
	MYH2	-5.62463	0.364917	2.98458e-10	4.40316e-07	11	74.94	37	0	1	2	GeneID:102181155	Genbank:XM_005693576.1
	LOC102183280	-5.62392	-2.09269	0.013662	0.166427	15	0	0	0	0	0	GeneID:102183280	Genbank:XM_005696746.1,Genbank:XM_005696745.1
	BIRC5	-5.61625	-2.09343	0.00298417	0.0701043	10	5	0	0	0	0	GeneID:102180077	Genbank:XM_005694094.1
	LOC102174976	-5.41304	-2.20866	0.00426638	0.087298	8.12	5.34	0.29	0	0	0	GeneID:102174976
	TRPM3	-5.40446	-2.20975	0.000849251	0.0331455	3	5	5	0	0	0	GeneID:102188404	Genbank:XM_005683732.1,Genbank:XM_005683742.1,Genbank:XM_005683741.1,Genbank:XM_005683740.1,Genbank:XM_005683739.1,Genbank:XM_005683738.1,Genbank:XM_005683737.1,Genbank:XM_005683744.1,Genbank:XM_005683743.1,Genbank:XM_005683736.1,Genbank:XM_005683735.1,Genbank:XM_005683733.1,Genbank:XM_005683734.1,Genbank:XM_005683728.1,Genbank:XM_005683731.1,Genbank:XM_005683729.1,Genbank:XM_005683726.1,Genbank:…
	LOC102189073	-5.39372	-2.21076	0.0170709	0.189646	0	0	12.9	0	0	0	GeneID:102189073	Genbank:XM_005695038.1
	CNTNAP2	-5.37695	-0.388482	5.72765e-06	0.000938889	29	1	40	0	0	2	GeneID:102189829	Genbank:XM_005679635.1
	LOC102179328	-5.30071	-2.26962	0.00679557	0.11484	9	0	3	0	0	0	GeneID:102179328	Genbank:XM_005675854.1
	LOC102187857	-5.29469	-2.27021	0.00131962	0.0419982	5.49	3.88	2.81	0	0	0	GeneID:102187857
	MPZ	-5.27875	1.00521	0.00119669	0.0401243	1	192	0	6	0	1	GeneID:102189639	Genbank:XM_005677158.1
	GPR158	-5.17229	-2.33372	0.00354447	0.0775838	4	5	2	0	0	0	GeneID:102172168	Genbank:XM_005687944.1
	WDR78	-5.16307	-2.33474	0.0105119	0.144665	0	3	8	0	0	0	GeneID:102180715	Genbank:XM_005678470.1
	LRRC31	-5.06548	-0.647274	4.13573e-06	0.000764547	4	12	41	0	0	2	GeneID:102190076	Genbank:XM_005675367.1
	CDCA2	-5.03925	-2.39991	0.00690695	0.115681	5	1	4	0	0	0	GeneID:102181035	Genbank:XM_005684021.1
	LOC102183142	-5.03741	-2.40013	0.00478898	0.0933314	2.83	4	3	0	0	0	GeneID:102183142	Genbank:XM_005701586.1
	F12	-5.03534	-2.40036	0.00912193	0.132516	1	7	2	0	0	0	GeneID:102178999	Genbank:XM_005682814.1
	LIPG	-4.99529	3.37569	4.46491e-10	5.06699e-07	241	83	675	7	23	5	GeneID:102191574	Genbank:XM_005697191.1
	RNASE1	-4.56912	0.233802	9.02821e-14	4.43977e-10	39	42	28	2	1	3	GeneID:102174664	Genbank:XM_005685393.1
	ENO4	-4.51689	-1.58248	0.0018743	0.0540069	0	11	14	0	1	0	GeneID:102186554	Genbank:XM_005698518.1
	LOC102176685	-4.30702	-1.79771	0.000736732	0.0298464	8	10	2	1	0	0	GeneID:102176685	Genbank:XM_005702051.1
	HYAL4	-4.22714	-1.84475	5.9892e-05	0.00562794	5	6	8	1	0	0	GeneID:102189274	Genbank:XM_005679411.1
	KERA	-4.18195	-1.33651	7.18399e-05	0.00627133	3	20	8	1	0	1	GeneID:102175745	Genbank:XM_005679811.1,Genbank:XM_005679809.1,Genbank:XM_005679810.1
	SUSD1	-4.1204	4.08465	3.48948e-12	1.28701e-08	726.21	100	759	35	35	51.82	GeneID:102175211	Genbank:XM_005684399.1
	LOC102189941	-4.06139	0.584708	0.00130379	0.0417924	93	44	0	11	0	1	GeneID:102189941
	LOC102187109	-4.01992	-1.93521	0.0020253	0.056241	10	4	3	0	1	0	GeneID:102187109	Genbank:XM_005699876.1,Genbank:XM_005699875.1
	FOXP2	-3.90554	-0.404843	0.000999081	0.0363937	2	5	59	5	0	1	GeneID:100860795	Genbank:XM_005679167.1
	LOC102176872	-3.80279	-2.09857	0.00527376	0.0986106	8	2	4.25	1	0	0	GeneID:102176872	Genbank:XM_005701527.1
	AQP7	-3.79672	-2.09916	0.00309201	0.0719501	4	6	4	1	0	0	GeneID:102190690	Genbank:XM_005684061.1,Genbank:XM_005684062.1
	SLC4A10	-3.75407	-1.58618	0.000615641	0.0266351	3	9	12	1	1	0	GeneID:102184669	Genbank:XM_005676051.1,Genbank:XM_005676048.1,Genbank:XM_005676050.1,Genbank:XM_005676049.1
	CENPF	-3.75158	-1.27443	4.48591e-05	0.00462694	17	7	8	0	0	3	GeneID:102179690	Genbank:XM_005690993.1,Genbank:XM_005690994.1
	MUCL1	-3.71525	6.84515	3.82357e-10	4.70076e-07	2817	4789	2956	155	543	192	GeneID:102184404	Genbank:XM_005679839.1
	MKI67	-3.70726	0.837464	9.43713e-09	6.32845e-06	91	38	33	3	1	14	GeneID:102183289	Genbank:XM_005698601.1
	LAMB4	-3.67905	0.702069	2.6581e-10	4.35721e-07	30	70	47	8	5	2	GeneID:102174902	Genbank:XM_005679219.1
	RRM2	-3.67669	-1.23084	0.000608654	0.0264102	22	4	7	0	2	1	GeneID:102185371	Genbank:XM_005687013.1
	ADIPOQ	-3.66041	1.42131	1.87481e-08	1.06381e-05	18	119	108	8	9	8	GeneID:102173125	Genbank:XM_005675149.1,Genbank:XM_005675150.1,Genbank:XM_005675148.1
	ASPM	-3.65035	-1.7146	0.000907465	0.0341526	14	4	3	0	0	2	GeneID:102170625	Genbank:XM_005691111.1
	LOC102181477	-3.64312	-2.15033	0.00509462	0.0966078	3	6	4	0	1	0	GeneID:102181477	Genbank:XR_310023.1
	LOC102183480	-3.6387	-1.66613	0.00362959	0.0782855	14	7	1	0	1	1	GeneID:102183480
	KIF14	-3.59299	-2.21476	0.00796354	0.125118	6	3	3	0	0	1	GeneID:102171999	Genbank:XM_005691115.1
	EFNA3	-3.58845	-2.21542	0.00779675	0.123418	3	3	6	0	0	1	GeneID:102177853	Genbank:XM_005677543.1
	GIPC3	-3.50817	-2.20867	0.0147615	0.174081	3	8	1	0	1	0	GeneID:102174831	Genbank:XM_005682659.1
	SPAG16	-3.47578	-1.80299	0.00116312	0.0394384	6	2	11	2	0	0	GeneID:102181821	Genbank:XM_005676499.1
	DLGAP5	-3.47262	-2.27443	0.0308124	0.25687	8	0	3	1	0	0	GeneID:102186402	Genbank:XM_005685887.1,Genbank:XM_005685886.1
	EFCAB5	-3.46619	-2.27458	0.0245896	0.23105	7	1	3	1	0	0	GeneID:102172094	Genbank:XM_005693368.1
	LOC102180841	-3.45117	-1.14896	0.00333018	0.0748521	8.87	26.3	0	2.1	1.04	1.02	GeneID:102180841	Genbank:XM_005701313.1
	RIMS4	-3.40405	1.0021	2.87504e-05	0.00339323	15	24	141	8	9	4	GeneID:102172169	Genbank:XM_005688583.1
	TRAPPC3L	-3.36197	-0.761077	4.2851e-05	0.00445198	17	25	6	1	2	3	GeneID:102174208	Genbank:XM_005684538.1
	CD164L2	-3.33849	-2.33925	0.0251916	0.233525	5	3	2	0	0	1	GeneID:102178122	Genbank:XM_005676991.1
	LOC102170585	-3.32375	-2.339	0.0286604	0.247461	2	2	6	1	0	0	GeneID:102170585	Genbank:XR_311204.1
	PI16	-3.29514	2.64084	9.66286e-11	2.03652e-07	84	247	229	17	33	20	GeneID:102182079	Genbank:XM_005696276.1
	TYR	-3.28825	-1.94629	0.0124323	0.158526	12	4	0	0	0	2	GeneID:102182281	Genbank:XM_005699429.1
	TCF24	-3.26725	-2.33342	0.025487	0.23551	2	3	5	0	1	0	GeneID:102168923	Genbank:XM_005689097.1
	ANGPTL5	-3.26374	-1.5965	0.000400304	0.0200193	5	11	7	1	0	2	GeneID:102175316	Genbank:XM_005689374.1
	ARG1	-3.18774	-2.40593	0.0355949	0.274676	3	2	4	0	0	1	GeneID:100860853	Genbank:XM_005684752.1,Genbank:XM_005684753.1
	CENPN	-3.1637	-1.58448	0.00406301	0.0844291	11	10	2	0	2	1	GeneID:102179974	Genbank:XM_005691822.1,Genbank:XM_005691823.1
	ARHGAP11A	-3.13057	-1.71959	0.0151019	0.176184	14	6	0	0	0	3	GeneID:102170321	Genbank:XM_005685462.1
	SLITRK6	-3.11888	4.96599	2.98086e-08	1.51643e-05	253	1070	1461	68	142	204	GeneID:102168274	Genbank:XM_005687695.1
	LOC102181715	-3.11604	-2.39925	0.0418415	0.298973	4	1	4	0	1	0	GeneID:102181715
	DNAH10	-3.03298	0.0705307	2.58073e-05	0.00314657	13	37	39	0	3	12	GeneID:102179503	Genbank:XM_005691347.1
	LOC102182381	-2.98167	0.844133	2.2319e-06	0.000457322	36	86	33	2	11	12	GeneID:102182381	Genbank:XM_005680094.1
	MEP1B	-2.96654	1.42911	1.95118e-06	0.000436148	68	141	25	15	15	8	GeneID:102181352	Genbank:XM_005697008.1
	LOC102184304	-2.91835	-1.80619	0.00546592	0.100935	10	6	2	3	0	0	GeneID:102184304	Genbank:XM_005697833.1
	DRD5	-2.91102	-1.39137	0.00852169	0.128858	15	7	5	0	4	0	GeneID:102168337	Genbank:XM_005681898.1
	CCR9	-2.90893	-1.8082	0.00243245	0.0631693	5	5	8	2	0	1	GeneID:102181252	Genbank:XM_005696046.1
	SPTA1	-2.88455	-0.904252	0.000961145	0.0355383	19	19	3	2	3	2	GeneID:102173984	Genbank:XM_005677268.1
	DEPDC7	-2.87822	-1.39339	0.0127025	0.159898	6	4	17	0	4	0	GeneID:102180783	Genbank:XM_005690112.1
	LOC102172427	-2.87629	0.663838	3.68784e-05	0.00400049	29.03	94.07	11.86	7.9	6.03	10.8	GeneID:102172427	Genbank:XM_005701171.1
	DPP4	-2.81436	4.52841	3.02161e-14	2.22889e-10	336	986	679	134	98	154	GeneID:102184205	Genbank:XM_005676046.1,Genbank:XM_005676047.1
	ASAH2B	-2.78792	-0.632509	0.010563	0.144856	0	38	13	3	4	2	GeneID:102183481	Genbank:XM_005698169.1,Genbank:XM_005698167.1,Genbank:XM_005698166.1,Genbank:XM_005698168.1
	PLB1	-2.77954	-1.22081	0.00356055	0.0775905	4	21	6	1	1	4	GeneID:102171250	Genbank:XM_005686861.1
	LOC102186708	-2.76887	-1.90245	0.0116492	0.152089	6	9	1	1	0	2	GeneID:102186708	Genbank:XR_310603.1
	DDAH1	-2.71972	0.0952936	0.000155989	0.0104605	11	55	22	5	7	5	GeneID:102188184	Genbank:XM_005678156.1
	LOC102172886	-2.71106	-2.21887	0.0299688	0.25366	2	8	1	2	0	0	GeneID:102172886
	C3H1orf168	-2.68553	-1.28568	0.0209782	0.214035	1	3	25	1	1	4	GeneID:102186265	Genbank:XM_005678478.1
	ECT2	-2.65829	-2.21315	0.0426059	0.301113	5	3	3	1	1	0	GeneID:102172575	Genbank:XM_005675306.1,Genbank:XM_005675305.1
	LOC102174798	-2.65102	-1.03375	0.0025452	0.0647402	8	7	21	2	4	1	GeneID:102174798	Genbank:XR_311084.1,Genbank:XR_311085.1
	CRABP1	-2.63425	-1.20017	0.00655689	0.11209	6	3	22	2	0	5	GeneID:102182914	Genbank:XM_005695096.1
	RELT	-2.61746	2.8065	5.97135e-08	2.66955e-05	292	186	113	21	53	46	GeneID:102191820	Genbank:XM_005689991.1
	GPR160	-2.60603	3.59954	5.68663e-07	0.00016779	137	272	624	40	84	89	GeneID:102179323	Genbank:XM_005675333.1,Genbank:XM_005675334.1
	LOC102185919	-2.59339	1.76233	0.000641673	0.0272113	143	68	75	1	35	17	GeneID:102185919	Genbank:XR_310184.1
	MYCL	-2.58951	2.1371	7.73104e-07	0.000211215	104	220	47	19.03	19	47.96	GeneID:102189820	Genbank:XM_005678652.1
	OTOP1	-2.58358	-2.27909	0.0382234	0.286103	7	2	1	2	0	0	GeneID:102191510	Genbank:XM_005681964.1
	LOC102174856	-2.58297	-1.88481	0.0459779	0.311922	8	5	3	0	3	0	GeneID:102174856	Genbank:XM_005688592.1
	ANLN	-2.57142	-1.52139	0.00194115	0.0546702	7	9	7	3	1	1	GeneID:102178507	Genbank:XM_005679228.1
	IQSEC2	-2.56404	-1.19376	0.000270775	0.0158164	9	10	12	2	1	4	GeneID:102185907	Genbank:XM_005700884.1
	TENM4	-2.56098	0.0106527	0.00176223	0.0515836	57	17	7	6	8	3	GeneID:102176668	Genbank:XM_005699490.1
	PRSS27	-2.53513	-0.239136	5.69334e-06	0.000938889	18	30	19	7	2	7	GeneID:102174527	Genbank:XM_005697447.1
	KLK6	-2.5211	-1.76229	0.0086298	0.129517	10	6	2	1	1	2	GeneID:102178298	Genbank:XM_005692749.1
	C5	-2.46529	4.76056	1.19834e-08	7.07167e-06	443	679	1152	187	204	118	GeneID:102183419	Genbank:XM_005684364.1
	SFRP4	-2.42808	0.86312	2.99326e-05	0.00347713	14	72	63	16	6	17	GeneID:102178141	Genbank:XM_005679147.1
	TUSC5	-2.40726	-1.49757	0.00652269	0.111894	5	10	8	0	0	6	GeneID:102174059	Genbank:XM_005693295.1
	LOC102170216	-2.37926	-1.85893	0.0135949	0.166006	4	5	7	3	0	1	GeneID:102170216
	SGPP2	-2.37891	1.63076	3.55503e-07	0.00011655	99	60	95	10	25	28	GeneID:102183470	Genbank:XM_005676946.1
	LOC102191481	-2.37626	-1.12761	0.00192523	0.0546702	13	6	13	2	3	3	GeneID:102191481	Genbank:XR_311078.1
	LOC102176415	-2.37437	0.000366558	0.0043677	0.0882694	7.09	23.76	48.11	15.36	4.91	0	GeneID:102176415	Genbank:XM_005702180.1
	BATF2	-2.36734	-1.20215	0.000582181	0.0255622	10	8	12	4	0	4	GeneID:102185812	Genbank:XM_005699870.1
	IL22RA1	-2.35987	-2.11139	0.0259377	0.237972	3	3	6	0	0	3	GeneID:102178497	Genbank:XM_005676847.1,Genbank:XM_005676848.1
	MMP27	-2.355	-1.53426	0.0281445	0.245584	0	10	12	2	0	4	GeneID:102171174	Genbank:XM_005689364.1,Genbank:XM_005689363.1
	LOC102178957	-2.35005	-2.10755	0.0395745	0.290469	8	2	2	3	0	0	GeneID:102178957	Genbank:XR_310991.1
	LOC102186990	-2.34675	-1.85472	0.0251008	0.233194	5	1	10	1	1	2	GeneID:102186990
	C19H17orf97	-2.33893	-2.10936	0.0202558	0.209121	3	5	4	2	0	1	GeneID:102173500	Genbank:XM_005693373.1
	LOC102188400	-2.3367	-0.887036	0.000798398	0.0315785	13.07	6.55	19.28	4.24	0	6.63	GeneID:102188400	Genbank:XM_005701964.1
	NTRK2	-2.33541	2.21246	0.00161547	0.0482542	20	39	324	46	21	38	GeneID:102180223	Genbank:XM_005684115.1,Genbank:XM_005684116.1,Genbank:XM_005684117.1,Genbank:XM_005684118.1,Genbank:XM_005684121.1,Genbank:XM_005684120.1,Genbank:XM_005684119.1
	NPTXR	-2.31629	-1.90904	0.0354194	0.274444	1	5	9	1	0	3	GeneID:102183945	Genbank:XM_005681084.1
	LOC102169176	-2.31548	0.994768	0.0113632	0.150598	145.52	8.28	6.03	11.1	13.35	19.22	GeneID:102169176	Genbank:XR_311324.1
	MSTN	-2.30961	5.05846	7.57786e-05	0.00657355	328	348	2081	219	233	267	GeneID:100860887	Genbank:XM_005675859.1
	IDO1	-2.30189	0.842608	1.44495e-05	0.00206044	46	73	25	12	14	12	GeneID:102184119	Genbank:XM_005698878.1,Genbank:XM_005698879.1
	SSTR2	-2.29234	-1.15288	0.00497528	0.0954489	11.67	14	5	0	4	4.44	GeneID:102191372	Genbank:XM_005694467.1
	CXCL11	-2.2688	-1.03475	0.00810406	0.12556	12	18	4	8	0	2	GeneID:102187309	Genbank:XM_005681787.1
	LOC102183203	-2.2644	0.574924	0.0174942	0.191748	104	4	9	24	3	9	GeneID:102183203	Genbank:XM_005678789.1
	HAS2	-2.26353	0.905807	2.14455e-06	0.000454835	48	72	30	21	9	13	GeneID:102170334	Genbank:XM_005688873.1,Genbank:XM_005688874.1
	NXPE4	-2.25296	4.97004	0.00331377	0.0747469	345	1612	610	106.97	405	46.98	GeneID:102181614	Genbank:XM_005689474.1
	ASB11	-2.24825	2.41929	0.00143191	0.0446616	20	271	145	20	18	98	GeneID:102185910	Genbank:XM_005701081.1,Genbank:XM_005701078.1,Genbank:XM_005701077.1,Genbank:XM_005701080.1,Genbank:XM_005701079.1,Genbank:XM_005701082.1
	KIF4A	-2.24795	-1.47859	0.0485738	0.321062	15	7	1	0	3	3	GeneID:102174640	Genbank:XM_005700701.1
	THBS3	-2.24138	0.609349	2.04718e-06	0.000450778	28	55	38	14	8	13	GeneID:102190652	Genbank:XM_005677404.1
	LOC102176341	-2.23401	-2.16623	0.0347939	0.272027	6	3	2	1	0	2	GeneID:102176341	Genbank:XM_005688249.1
	LRP2	-2.21954	-0.464948	0.00128808	0.0417534	13	10	31	3	3	10	GeneID:102190361	Genbank:XM_005676232.1
	LOC102186944	-2.2141	8.42483	0.000143151	0.00991281	13685	12783.8	1326	2646	2152	3332.82	GeneID:102186944	Genbank:XM_005701233.1,Genbank:XM_005701232.1
	VAT1L	-2.21257	-1.56466	0.0246305	0.231095	9	1	11	3	1	2	GeneID:102178848	Genbank:XM_005691818.1
	LOC102176530	-2.20465	1.22675	0.00812008	0.12556	55.22	81.25	52.89	0	33.53	8.84	GeneID:102176530	Genbank:XM_005683611.1
	CIT	-2.19905	2.34185	2.32322e-11	6.85489e-08	131	168	110	44	30	48	GeneID:102181415	Genbank:XM_005691451.1
	LOC102184111	-2.17929	-1.71739	0.031603	0.259402	4	6	8	3	2	0	GeneID:102184111
	PHF7	-2.1765	-1.56131	0.0129773	0.162112	3	8	10	1	2	3	GeneID:102183192	Genbank:XM_005695878.1
	IQGAP3	-2.16816	-1.28606	0.00347984	0.0767385	13	9	5	2	2	4	GeneID:102175345	Genbank:XM_005677343.1,Genbank:XM_005677342.1
	CDC20	-2.15806	-0.294057	0.000294132	0.0163748	21	24	16	9	6	3	GeneID:102171483	Genbank:XM_005678576.1
	LOC102170823	-2.1384	0.737556	0.000299521	0.0164269	43	24	64	4	14	21	GeneID:102170823	Genbank:XM_005695137.1,Genbank:XM_005695138.1
	SLC16A12	-2.13583	1.36555	5.82229e-05	0.00561413	117	27	60	17	19	26	GeneID:102170383	Genbank:XM_005698200.1
	LOC102176375	-2.13492	0.225942	7.88666e-05	0.00657355	25.89	34.15	29.83	3.64	10.12	12.95	GeneID:102176375	Genbank:XM_005696655.1
	NRL	-2.12867	-0.73424	0.00340567	0.0761296	9	26	8	4	4	5	GeneID:102180229	Genbank:XM_005685337.1
	LOC102174355	-2.12725	-0.205651	7.82816e-05	0.00657355	20.67	19.7	24.23	4.74	6.32	8.78	GeneID:102174355	Genbank:XM_005698031.1
	WDR72	-2.12347	1.37578	2.18893e-06	0.000454835	42	66	98	20	21	21	GeneID:102190234	Genbank:XM_005685755.1,Genbank:XM_005685754.1
	LOC102189566	-2.10794	-2.00875	0.0436187	0.304546	2	6.52	4.02	1	0	3.01	GeneID:102189566
	LRRC15	-2.10294	-1.65046	0.00889355	0.13147	4	8	7	3	0	3	GeneID:102184196	Genbank:XM_005675100.1,Genbank:XM_005675101.1
	C1QTNF3	-2.09335	-1.31892	0.0183164	0.197242	2	14	10	4	2	2	GeneID:102185119	Genbank:XM_005694839.1
	P4HA3	-2.08132	-1.39931	0.00811536	0.12556	6	9	9	1	0	7	GeneID:102186234	Genbank:XM_005689970.1
	QRICH2	-2.07906	0.0548485	0.00758809	0.121286	12	7	60	5	7	13	GeneID:102168766	Genbank:XM_005694426.1
	LOC102180194	-2.07849	5.87005	0.00120552	0.0402377	2296	1368	992	341	756	108	GeneID:102180194	Genbank:XM_005699771.1
	LOC100860938	-2.0763	6.58735	1.63874e-10	3.02205e-07	1551	3210	2936	819	504	1257	GeneID:100860938	Genbank:XM_005675869.1
	ZNF324B	-2.06878	-1.75622	0.0425698	0.301113	6	7	4	1	3	1	GeneID:102172294	Genbank:XM_005693068.1
	GSS	-2.06677	6.35935	6.22199e-10	6.11953e-07	2203	1956	2389	1231	403	562	GeneID:102170247	Genbank:XM_005688487.1,Genbank:XM_005688485.1,Genbank:XM_005688486.1
	GPDYN	-2.06326	-2.0032	0.0329336	0.264779	4	5	4	0	1	3	GeneID:100860866	Genbank:XM_005688226.1
	TOP2A	-2.04342	0.0614922	0.00597783	0.105871	35	35	9	4	13	6	GeneID:102188973	Genbank:XM_005693781.1,Genbank:XM_005693780.1
	LALBA	-2.0288	14.2154	1.68927e-06	0.000395583	654816	558946	291434	130566	193448	126521	GeneID:100860779	Genbank:XM_005680021.1
	LOC102184958	-2.02764	2.31998	0.00243678	0.0631693	27.91	196.09	171.33	15.28	18.78	110.5	GeneID:102184958
	LOC102190931	-2.02617	-1.64001	0.0236246	0.227206	2.4	8.2	8.51	2.33	1.84	2.41	GeneID:102190931	Genbank:XM_005679352.1
	KIF20A	-2.025	-1.86478	0.0271847	0.243455	4	9	2	2	0	3	GeneID:102184618	Genbank:XM_005682978.1,Genbank:XM_005682979.1
	MYRFL	-2.02284	-1.06611	0.00293469	0.0694951	13	10	9	2	1	8	GeneID:102185065	Genbank:XM_005680232.1
	GBP6	-2.00678	1.18804	8.23438e-07	0.000220876	68	48	61	15	14	32	GeneID:102174264	Genbank:XM_005678125.1
	GDA	-2.00322	1.24238	1.19737e-07	4.64865e-05	53	68	63	22	15	26	GeneID:102171067	Genbank:XM_005683751.1
	KLHL32	-1.99767	-1.57455	0.0359906	0.275114	9	1	10	4	0	3	GeneID:102189211	Genbank:XM_005684660.1
	HSPB6	-1.99497	2.50103	4.93506e-06	0.00086675	70	203	173	36	52	56	GeneID:102172571	Genbank:XM_005692506.1
	LOC102168959	-1.9942	-1.21849	0.0205931	0.211419	10.43	13.91	4	0	4.34	5	GeneID:102168959	Genbank:XM_005697356.1
	LRRC8C	-1.97864	4.01574	3.41227e-08	1.67804e-05	412	324	537	129	158	119	GeneID:102173523	Genbank:XM_005678123.1
	CRLF1	-1.97237	-0.0393387	0.000453718	0.0217241	22	36	14	12	3	11	GeneID:102190951	Genbank:XM_005682177.1
	ITGBL1	-1.96716	-0.238183	0.00854095	0.128858	3	29	30	7	4	11	GeneID:102179491	Genbank:XM_005687729.1
	LOC102178993	-1.95215	-0.163433	0.0242226	0.230027	7	20	38	21	0	4	GeneID:102178993	Genbank:XM_005681751.1
	PROK1	-1.94918	-1.09467	0.0257925	0.237407	18	7	6	4	5	1	GeneID:102185327	Genbank:XM_005677924.1
	HHIPL2	-1.9413	7.32885	2.33364e-07	8.39711e-05	4836	5053	2688	1760	1422	1016	GeneID:102180064	Genbank:XM_005690491.1
	C15H11orf1	-1.94048	-1.52224	0.0234025	0.226102	4	6	11	1	3	3	GeneID:102171444	Genbank:XM_005689435.1
	LOC102173120	-1.93929	-2.05374	0.0436021	0.304546	5	4	3	2	1	1	GeneID:102173120	Genbank:XR_310793.1,Genbank:XR_310792.1
	KLK5	-1.93311	-1.21003	0.0286661	0.247461	10	13	5	4	5	0	GeneID:102178008	Genbank:XM_005692748.1
	LRFN1	-1.91786	-1.67438	0.0432407	0.3037	8	4	6	2	3	1	GeneID:102183355	Genbank:XM_005709773.1
	NUSAP1	-1.91624	-0.377854	0.00406322	0.0844291	29	12	14	2	5	13	GeneID:102181960	Genbank:XM_005685504.1,Genbank:XM_005685505.1,Genbank:XM_005685506.1,Genbank:XM_005685507.1,Genbank:XM_005685508.1
	PIPOX	-1.91221	-0.134014	0.0103978	0.143631	26	12	29	4	13	3.93	GeneID:102169216	Genbank:XM_005693276.1
	UBALD2	-1.90788	2.74632	2.74268e-06	0.000532405	83	187	253	49	41	105	GeneID:102169052	Genbank:XM_005694427.1
	DKKL1	-1.90048	1.59995	2.18005e-06	0.000454835	73	68	92	25	30	26	GeneID:102168383	Genbank:XM_005692715.1,Genbank:XM_005692713.1,Genbank:XM_005692714.1
	LOC102191092	-1.88058	0.912459	0.000888014	0.0336269	41	71	31	18	22	8	GeneID:102191092	Genbank:XM_005677032.1
	LOC102184389	-1.87533	4.94302	0.00758127	0.121286	1041.41	959.38	381.58	74.13	495.71	107.76	GeneID:102184389	Genbank:XM_005696679.1
	LOC102185323	-1.85086	3.47151	0.00146171	0.0453039	402.48	362.78	89	53.89	147	75	GeneID:102185323	Genbank:XM_005696753.1
	LOC102185336	-1.84887	-0.186949	0.00346217	0.0766342	34.21	12.24	17.44	4.33	6.17	13.52	GeneID:102185336
	LRRC23	-1.84832	-1.0697	0.00870466	0.130325	5	13	13	5	1	6	GeneID:102191313	Genbank:XM_005680930.1
	P2RY2	-1.84526	0.607328	0.00169151	0.0497108	17	40	57	7	8	30	GeneID:102180611	Genbank:XM_005709543.1
	ZNRF3	-1.83629	-0.384986	0.0026289	0.065736	25	17	12	6	7	7	GeneID:102188884	Genbank:XM_005709492.1
	LOC102185826	-1.83529	1.15266	9.39748e-05	0.00761764	64.01	44.1	59.96	17.59	5.93	45.81	GeneID:102185826
	RNF222	-1.81326	-1.65179	0.0312805	0.258558	6	8	4	0	1	6	GeneID:102171649	Genbank:XM_005694217.1
	PCDHB4	-1.80631	-1.0718	0.049113	0.323117	4.33	10.58	16.35	6.36	5.11	0	GeneID:102188497	Genbank:XM_005683328.1
	RND1	-1.7996	1.00697	0.000264702	0.0156206	35	29	87	19	13	28	GeneID:102181473	Genbank:XM_005680013.1
	ERO1L	-1.79669	3.23838	1.03422e-09	9.53619e-07	221	261	239	107	83	85	GeneID:102190790	Genbank:XM_005685303.1
	AFMID	-1.78869	-0.692448	0.00210987	0.0568676	13	17	12	6	2	9	GeneID:102180346	Genbank:XM_005694095.1,Genbank:XM_005694096.1,Genbank:XM_005694097.1
	LOC102175184	-1.78081	1.24853	0.000290296	0.0162749	27	62	90	34	18	18	GeneID:102175184	Genbank:XM_005679597.1
	NGEF	-1.76038	4.06945	5.98529e-07	0.000173139	274	362	646	189	153	153	GeneID:102170660	Genbank:XM_005678820.1
	LOC102177798	-1.75879	0.081026	0.00907592	0.132453	44	26	6	10	9	11	GeneID:102177798	Genbank:XM_005684196.1
	GABRB1	-1.75532	2.53957	0.000568361	0.0253396	144	162	135	80	66	15	GeneID:102185727	Genbank:XM_005681579.1,Genbank:XM_005681580.1,Genbank:XM_005681581.1,Genbank:XM_005681582.1
	ZACN	-1.74643	-1.29168	0.0352767	0.273914	12	10	3	7	2	1	GeneID:102187077	Genbank:XM_005694111.1
	TEKT2	-1.74359	-1.16474	0.0192689	0.202748	11	11	6	3	4	4	GeneID:102180179	Genbank:XM_005678706.1
	TMEM2	-1.74111	5.12008	0.00129339	0.0417534	310	446	1904	342	351	319	GeneID:102168908	Genbank:XM_005683746.1,Genbank:XM_005683745.1
	C16H1orf105	-1.73798	0.897588	0.000299311	0.0164269	30	68	40	18	19	17	GeneID:102177740	Genbank:XM_005690652.1,Genbank:XM_005690653.1
	TONSL	-1.7318	2.05765	0.000955781	0.0354287	160	116	36	23	31	77	GeneID:102176625	Genbank:XM_005688889.1
	LOC102186299	-1.72733	0.989376	7.83469e-06	0.00122963	50.82	45.05	50.86	22	12	28	GeneID:102186299
	QPCT	-1.72654	-0.183478	0.00159862	0.0482299	15	18	29	7	5	14	GeneID:102174483	Genbank:XM_005686498.1
	CILP	-1.72398	1.10614	0.00142778	0.0446273	33	98	29	18	22	23	GeneID:102183602	Genbank:XR_310300.1,Genbank:XM_005685106.1,Genbank:XM_005685105.1,Genbank:XM_005685103.1,Genbank:XM_005685104.1
	TMEM53	-1.71956	3.2894	1.6102e-07	6.09108e-05	289	288	160	83	79	144	GeneID:102189270	Genbank:XM_005678555.1
	LOC102181690	-1.71633	1.30058	0.0294358	0.251203	28	55	103	3	43	15	GeneID:102181690	Genbank:XR_310343.1
	TTYH2	-1.71278	-1.69027	0.0378375	0.284472	8	6	3	3	1	3	GeneID:102175330	Genbank:XM_005709425.1
	EDN1	-1.709	1.3426	0.00450362	0.0900297	11	104	74	24	16	41	GeneID:102175912	Genbank:XM_005696851.1,Genbank:XM_005696850.1
	IL18BP	-1.70813	2.94202	0.00600717	0.106002	399	142	33	68	38	154	GeneID:102170251	Genbank:XM_005689871.1,Genbank:XM_005689870.1
	CDCA7	-1.70365	5.07719	0.0159961	0.18199	194	372	2005	195	484	221	GeneID:102183644	Genbank:XM_005675948.1
	NRIP2	-1.70234	-1.52496	0.0348909	0.272109	7	5	8	3	3	2	GeneID:102170860	Genbank:XM_005681034.1
	LOC102181641	-1.70068	2.91921	0.000197421	0.0126632	289	174	104	36	75	120	GeneID:102181641	Genbank:XM_005696813.1
	LOC102180487	-1.69944	3.16686	5.59236e-05	0.00546384	264	78	334	110	60	121	GeneID:102180487	Genbank:XM_005701751.1
	TMPRSS11E	-1.6964	-1.19658	0.0273962	0.243627	10	10	7	1	4	6	GeneID:102186288	Genbank:XM_005681664.1
	PPIF	-1.68846	0.147656	0.0250402	0.233194	52	23	4	11	11	10	GeneID:102187374	Genbank:XM_005699299.1
	LOC102189420	-1.68419	-0.760994	0.00960859	0.13683	13.44	11.19	15.23	2.13	6.18	7.53	GeneID:102189420
	SLC16A10	-1.67943	-0.728998	0.0268177	0.241687	8	9	23	12	3	2	GeneID:102181685	Genbank:XM_005684569.1
	LOC102176412	-1.67856	-0.254428	0.00410014	0.0850764	19	26	13	6	3	17	GeneID:102176412	Genbank:XM_005701525.1,Genbank:XM_005701526.1
	CSN1S2	-1.67798	15.7938	0.000516195	0.0239479	1618781	1742058	907630	320428	814151	408028	GeneID:100861229	Genbank:XM_005681722.1
	RAPGEF5	-1.66749	2.7914	6.29577e-07	0.000178618	151	210	156	62	73	77	GeneID:102169728	Genbank:XM_005679034.1,Genbank:XM_005679033.1
	LOC102178625	-1.66123	-1.14593	0.0187064	0.199549	11	10	7	2	3	7	GeneID:102178625	Genbank:XM_005683931.1
	LOC102180879	-1.66118	1.05547	0.00101656	0.0366681	52	67	33	45	8	16	GeneID:102180879	Genbank:XM_005693088.1,Genbank:XM_005693089.1
	GRB7	-1.65999	3.195	0.00465205	0.0922469	55	112	522	131	53	125	GeneID:102182906	Genbank:XM_005693757.1,Genbank:XM_005693755.1,Genbank:XM_005693756.1
	CCDC80	-1.65745	3.21665	2.68168e-07	9.20066e-05	140	306	250	104	76	120	GeneID:102173884	Genbank:XM_005674976.1
	INPP4B	-1.65552	3.33527	0.000255761	0.0152763	116	201	441	99	115	88	GeneID:102180694	Genbank:XM_005691219.1
	SGK2	-1.64692	-1.26992	0.0182939	0.197143	8	9	8	8	1	2	GeneID:102190431	Genbank:XM_005688563.1,Genbank:XM_005688564.1
	PNPLA3	-1.64538	2.23919	0.00872825	0.130325	233	64	53	34	70	27	GeneID:102169567	Genbank:XM_005709739.1
	FAM135B	-1.63942	2.94917	0.000146966	0.00999166	137	226	213	102	91	37	GeneID:102180058	Genbank:XM_005688822.1
	WNT5A	-1.63703	4.259	0.000756644	0.0303336	385	627	419	102	290	136	GeneID:102170921	Genbank:XM_005696086.1
	CAPS	-1.63519	-0.196056	0.0198457	0.206477	40	14	6	12	5	10	GeneID:102180118	Genbank:XM_005682502.1,Genbank:XM_005682503.1,Genbank:XM_005682504.1
	ZNF367	-1.63144	0.439546	0.000200428	0.0127453	36	28	33	19	7	18	GeneID:102189123	Genbank:XM_005684225.1
	ERI2	-1.62404	-0.944972	0.00931432	0.134063	11	13	9	3	2	10	GeneID:102184774	Genbank:XM_005697567.1
	MORN2	-1.61523	-0.597562	0.0137537	0.16714	7	24	13	7	6	6	GeneID:102179954	Genbank:XM_005686523.1,Genbank:XM_005686524.1
	LOC102190209	-1.61321	0.252796	0.0353605	0.274132	64.76	8.02	10.89	7.15	11.18	18.52	GeneID:102190209
	FAM46A	-1.61188	5.13996	1.65668e-05	0.00230576	1151	934	530	358	402	324	GeneID:102174393	Genbank:XM_005684462.1
	LOC102184002	-1.61117	1.87539	0.00223056	0.0592928	132.46	77.92	60.02	24.7	55.36	25.38	GeneID:102184002	Genbank:XM_005675013.1
	FCAMR	-1.61017	-1.26211	0.0266909	0.240985	13	6	6	3	3	5	GeneID:102176985	Genbank:XM_005690419.1
	SESN1	-1.60967	2.7832	0.00112343	0.0391055	44	164	304	82	45	109	GeneID:102187135	Genbank:XM_005684589.1,Genbank:XM_005684590.1
	LDHD	-1.60827	1.92206	0.000280336	0.0160771	68	141	70	28	45	44	GeneID:102172747	Genbank:XM_005691796.1,Genbank:XM_005691795.1
	HMGB3	-1.59229	1.17275	0.00277777	0.0678011	49	82	33	20	31	16	GeneID:102169745	Genbank:XM_005700481.1,Genbank:XM_005700480.1
	CLCN5	-1.59162	0.337827	0.00623878	0.108795	52	21	16	22	8	11	GeneID:102187202	Genbank:XM_005700733.1,Genbank:XM_005700734.1
	GAB1	-1.59112	5.2347	0.00341094	0.0761296	339	387	2083	405	351	479	GeneID:102179970	Genbank:XM_005691217.1,Genbank:XM_005691216.1
	FRMD3	-1.58926	2.8604	0.0022566	0.0594493	69	109	361	55	79	97	GeneID:102175577	Genbank:XM_005684098.1,Genbank:XM_005684097.1,Genbank:XM_005684099.1
	PTER	-1.57741	-0.261568	0.0277925	0.244936	17	24	15	6	0	23	GeneID:102179681	Genbank:XM_005687976.1,Genbank:XM_005687975.1
	LOC102188462	-1.57695	-0.0486317	0.00914399	0.132516	22	25	20	7	14	7	GeneID:102188462	Genbank:XM_005678484.1
	ASPN	-1.57565	1.78101	0.00120375	0.0402377	30	110	112	31	37	42	GeneID:102168726	Genbank:XM_005684162.1
	TMOD4	-1.57032	4.12941	1.20642e-06	0.000296638	386	462	443	131	192	242	GeneID:102176002	Genbank:XM_005677623.1,Genbank:XM_005677622.1
	LOC102191065	-1.5671	1.56862	0.0380304	0.284948	179.59	20.46	12.68	49.38	11.34	48.36	GeneID:102191065	Genbank:XR_310570.1
	SPTLC3	-1.56535	4.74537	0.00115839	0.0394384	705	555	719	225	413	129	GeneID:102184072	Genbank:XM_005687817.1
	REEP6	-1.56455	3.27691	1.02914e-06	0.000266366	242	258	212	77	103	137	GeneID:102191695	Genbank:XM_005682918.1,Genbank:XM_005682917.1
	TTC23L	-1.56439	1.08019	0.00287984	0.0689713	19	66	68	25	23	19	GeneID:102177839	Genbank:XM_005694815.1
	LOC102168776	-1.56218	-0.634744	0.0244028	0.230557	15	16	11	15	2	3	GeneID:102168776	Genbank:XR_310927.1
	LAMA1	-1.55994	-0.417864	0.00343226	0.0764272	19	14	17	9	6	8	GeneID:102176003	Genbank:XM_005697222.1
	NCS1	-1.55867	0.602581	0.00312438	0.072185	22	21	65	19	10	22	GeneID:102183246	Genbank:XM_005687303.1
	COBLL1	-1.55802	6.80105	1.94661e-05	0.00256413	2797	2384	3041	1027	1422	986	GeneID:102191186	Genbank:XM_005676233.1
	LOC102169503	-1.55687	0.352058	0.0218016	0.218322	6	34	50	8	10	24	GeneID:102169503	Genbank:XM_005691187.1
	PPARGC1B	-1.55574	1.13606	0.0014649	0.0453074	83	31	44	22	25	23	GeneID:102172625	Genbank:XM_005683348.1
	ENO3	-1.54357	-0.518888	0.0066302	0.112757	15	19	12	13	3	6	GeneID:102174691	Genbank:XM_005693456.1,Genbank:XM_005693455.1,Genbank:XM_005693454.1
	TCP11L2	-1.52989	3.20166	0.00167939	0.0494532	104	127	445	74	99	132	GeneID:102185987	Genbank:XM_005680574.1,Genbank:XM_005680572.1,Genbank:XM_005680573.1
	LOC102170015	-1.52826	1.26657	0.00686565	0.115427	106	51	15	29	20	33	GeneID:102170015	Genbank:XM_005697943.1
	SEMA5B	-1.52759	-0.110357	0.00244713	0.0631693	25	17	21	10	7	13	GeneID:102173041	Genbank:XM_005675234.1
	SPHKAP	-1.52632	-0.674444	0.0401519	0.292235	19	8	13	6	0	15	GeneID:102185697	Genbank:XM_005676950.1
	STC1	-1.5232	3.35467	3.95685e-05	0.0042301	162	337	249	103	125	101	GeneID:102179386	Genbank:XM_005684015.1
	LOC102183608	-1.5208	2.89875	0.00265086	0.066139	274	41	227	115.37	41	118.42	GeneID:102183608	Genbank:XM_005686751.1
	XYLT1	-1.5203	3.55954	0.000547938	0.024873	549	146	161	164	94	156	GeneID:102178593	Genbank:XM_005697969.1
	EGLN3	-1.51783	3.87997	0.0109926	0.148647	82	502	498	64	202	195	GeneID:102179524	Genbank:XM_005695224.1
	LOC100861296	-1.51423	8.62232	0.000411013	0.0204164	10380	9425	9011	4435	5478	2147	GeneID:100861296	Genbank:XM_005681484.1
	LOC102185549	-1.50942	-0.0215842	0.0240793	0.230027	24.1	37.96	5.14	13.16	5.65	13.91	GeneID:102185549	Genbank:XM_005701154.1
	FRMPD2	-1.50354	-1.10376	0.0295472	0.251245	15	5	8	7	1	6	GeneID:102189832	Genbank:XM_005699379.1
	PECR	-1.50203	1.35184	0.0005732	0.0253396	45	43	95	44	17	29	GeneID:102174889	Genbank:XM_005676925.1
	LOC102174908	-1.49889	-0.143557	0.00474056	0.0927499	22	24	15	12	3	16	GeneID:102174908	Genbank:XM_005699408.1
	SPEF2	-1.49876	-1.06897	0.0249231	0.232716	5	12	12	4	3	7	GeneID:102175524	Genbank:XM_005694805.1
	MFAP5	-1.49841	2.75661	0.00117352	0.0396177	57	226	209	122	57	56	GeneID:102177874	Genbank:XM_005680893.1
	PLIN4	-1.49609	0.125666	0.00391028	0.0826079	19	23	33	13	12	10	GeneID:102171863	Genbank:XM_005682558.1
	ACTG2	-1.48537	3.97591	0.000378184	0.0193057	337	622	183	124	168	247	GeneID:102178279	Genbank:XM_005686352.1,Genbank:XM_005686353.1
	MID1	-1.48508	2.90948	3.45508e-06	0.000661985	125	166	254	89	67	109	GeneID:102174822	Genbank:XM_005701122.1,Genbank:XM_005701123.1
	KIAA1549	-1.48453	2.33739	0.0009487	0.0352549	220	55	88	61	40	80	GeneID:102176301	Genbank:XM_005679601.1
	SEZ6	-1.48324	0.181145	0.0367277	0.279108	8	59	11	15	9	14	GeneID:102169899	Genbank:XM_005693362.1
	NPC1	-1.46642	1.57048	0.000295782	0.0164048	67	47	98	51	24	30	GeneID:102189363	Genbank:XM_005697113.1
	PTPRR	-1.46439	-0.608448	0.021408	0.216621	9	21	12	5	2	15	GeneID:102190299	Genbank:XM_005680173.1,Genbank:XM_005680174.1
	UPK2	-1.45802	-0.292931	0.00357495	0.0777894	19	16	19	10	6	11	GeneID:102171082	Genbank:XM_005689523.1
	LOC102178643	-1.45231	0.0833275	0.0139094	0.168754	34	25	13	13	13	8	GeneID:102178643
	SLC7A1	-1.44866	3.28391	5.73056e-05	0.00556203	334	227	138	170	82	99	GeneID:102187237	Genbank:XM_005687542.1
	LOC102190715	-1.44814	2.65097	2.0706e-05	0.00265631	98	136	218	86	55	85	GeneID:102190715	Genbank:XM_005690328.1
	SLC36A1	-1.44547	4.09166	0.000120118	0.00881639	499	279	450	253	200	123	GeneID:102191423	Genbank:XM_005683191.1
	CYBRD1	-1.44226	2.12868	0.0126678	0.159847	27	60	227	76	28	59	GeneID:100861136	Genbank:XM_005675972.1
	NEB	-1.44223	4.86974	4.14585e-06	0.000764547	832	688	585	299	340	364	GeneID:102180806	Genbank:XM_005676136.1,Genbank:XM_005676139.1,Genbank:XM_005676143.1,Genbank:XM_005676138.1,Genbank:XM_005676142.1,Genbank:XM_005676144.1,Genbank:XM_005676145.1,Genbank:XM_005676148.1,Genbank:XM_005676140.1,Genbank:XM_005676146.1,Genbank:XM_005676147.1,Genbank:XM_005676149.1,Genbank:XM_005676150.1,Genbank:XM_005676141.1,Genbank:XM_005676137.1
	C3H1orf228	-1.43793	-0.522736	0.033039	0.265049	16	24	5	8	7	7	GeneID:102178788	Genbank:XM_005678780.1
	PGM5	-1.43709	3.16824	4.13229e-05	0.00435454	289.35	155.53	198.77	87.17	108.11	113.36	GeneID:102179194	Genbank:XM_005683770.1
	GTF2IRD1	-1.43522	-0.547994	0.0082254	0.126537	12	16	16	8	6	8	GeneID:102176579	Genbank:XM_005698036.1
	SPARC	-1.43133	6.75591	1.14095e-06	0.000290215	2309	2628	2855	1142	1193	1443	GeneID:100860800	Genbank:XM_005683193.1
	CREG1	-1.42569	5.67193	0.00527151	0.0986106	770	2517	381	884	313	770	GeneID:102173620	Genbank:XM_005677108.1
	PROM2	-1.41969	7.88539	0.00145015	0.0451352	7910	5034	4007	1181	3101	3737	GeneID:102174576	Genbank:XM_005686245.1
	SLC36A4	-1.41661	0.41142	0.00121674	0.0403384	31	32	28	18	13	15	GeneID:102176019	Genbank:XM_005699411.1
	LOC102181554	-1.4148	2.33727	0.00223568	0.059322	222.48	77	58.59	80.23	46.3	57.19	GeneID:102181554
	HAVCR1	-1.41289	2.68753	0.0468229	0.314992	190	170	102	33	134	14	GeneID:102177058	Genbank:XM_005683359.1
	VEPH1	-1.41018	3.21011	2.46064e-05	0.00302515	121	257	285	113	86	140	GeneID:102178488	Genbank:XM_005675396.1
	LOC102174620	-1.40985	2.75525	2.47895e-06	0.000496222	158	160	163	103	67	73	GeneID:102174620	Genbank:XR_309917.1
	LOC102175008	-1.40333	-1.2131	0.0279108	0.244954	9	7	9	6	2	5	GeneID:102175008	Genbank:XM_005680882.1
	PCK2	-1.40015	4.19596	3.37808e-05	0.00374713	539	544	224	245	145	305	GeneID:102179952	Genbank:XM_005685336.1
	LOC102184553	-1.3972	0.506842	0.015175	0.176559	26.49	24.97	47.22	9.28	21.74	14.73	GeneID:102184553
	LUM	-1.39456	3.89858	3.25872e-05	0.00369815	256	427	383	118	143	293	GeneID:102176393	Genbank:XM_005679812.1
	NR6A1	-1.39447	-0.929165	0.033881	0.268135	7	12	13	4	6	6	GeneID:102186491	Genbank:XM_005687237.1
	ART3	-1.39224	1.30096	0.00325606	0.0740163	30	51	92	41	24	23	GeneID:102186102	Genbank:XM_005681783.1,Genbank:XM_005681782.1,Genbank:XM_005681781.1,Genbank:XM_005681785.1,Genbank:XM_005681784.1,Genbank:XM_005681786.1
	SPTBN2	-1.39209	5.94827	5.33954e-05	0.00535879	1087	1352	1985	681	774	680	GeneID:102179357	Genbank:XM_005700013.1
	SLC6A20	-1.38687	-0.817879	0.0450376	0.309762	10	20	5	6	5	7	GeneID:102186441	Genbank:XM_005696134.1
	PM20D2	-1.38651	-0.420784	0.0147901	0.174136	22	11	15	14	3	9	GeneID:102187770	Genbank:XM_005684818.1
	ACE2	-1.38551	-0.451397	0.0161249	0.182431	16	19	12	6	8	10	GeneID:102184608	Genbank:XM_005701072.1,Genbank:XM_005701073.1
	LPO	-1.38474	10.1364	0.0172583	0.190435	31868	34431	13919	10161	19961	4184	GeneID:100860761	Genbank:XM_005693183.1
	TMEM220	-1.3836	0.388978	0.00470386	0.0927395	29	33	27	10	16	19	GeneID:102174695	Genbank:XM_005694226.1
	RUNDC3B	-1.38219	0.709753	0.0125997	0.159847	47	30	36	17	26	10	GeneID:102171502	Genbank:XM_005701251.1
	RPUSD4	-1.38022	2.19482	0.000178937	0.0116808	74	90	160	63	46	58	GeneID:102184504	Genbank:XM_005699718.1
	LOC102191351	-1.38013	-0.201965	0.00686558	0.115427	14	22	21	12	4	15	GeneID:102191351	Genbank:XR_310500.1,Genbank:XR_310499.1
	HMGXB4	-1.37881	3.91726	4.63563e-07	0.000142478	341	383	351	160	138	271	GeneID:102168237	Genbank:XR_310021.1,Genbank:XM_005680595.1,Genbank:XR_310020.1,Genbank:XM_005680596.1
	FST	-1.37721	2.6271	5.65873e-06	0.000938889	146	131	160	69	65	92	GeneID:100860914	Genbank:XM_005694718.1,Genbank:XM_005694717.1
	LOC102170029	-1.37495	-0.921022	0.0244106	0.230557	8	11.99	12	7	3	7	GeneID:102170029
	SCN7A	-1.37099	3.37638	0.0357355	0.274759	276	284	179	73	208	24	GeneID:102177937	Genbank:XM_005676023.1
	C3H1orf216	-1.36915	-0.247373	0.0125521	0.159639	11	17	27	11	7	11	GeneID:102181466	Genbank:XM_005678711.1
	LOC102179314	-1.36704	0.92356	0.00160366	0.0482542	36	40	55	15	19	35	GeneID:102179314	Genbank:XM_005692948.1
	GPR126	-1.36613	1.4671	0.00563875	0.102666	36	54	104	26	38	31	GeneID:102177631	Genbank:XM_005684856.1,Genbank:XM_005684857.1
	LOC102173339	-1.36198	0.509618	0.00540671	0.100334	22	25	50	15	14	22	GeneID:102173339	Genbank:XM_005695592.1
	NKAIN2	-1.36137	1.8335	0.0042074	0.0863308	41	62	148	33	40	56	GeneID:102183327	Genbank:XM_005684495.1,Genbank:XM_005684494.1
	C14H8orf46	-1.35871	1.65951	0.0024683	0.0633302	56	121	44	32	36	46	GeneID:102168364	Genbank:XM_005689095.1
	PROX1	-1.35729	3.26767	0.00190786	0.0545477	193	174	316	62	149	112	GeneID:102180144	Genbank:XM_005690995.1
	MXRA5	-1.3542	2.5711	0.00021903	0.0136344	118	160	141	57	34	149	GeneID:102181587	Genbank:XM_005701373.1
	FADS1	-1.35241	2.89068	0.00275694	0.0675633	285	82	155	86	100	72	GeneID:102178247	Genbank:XM_005699765.1,Genbank:XM_005699766.1
	SIGLEC1	-1.35154	0.0601077	0.028851	0.24862	29	8	32	21	6	11	GeneID:102181404	Genbank:XM_005688201.1
	LOC102184297	-1.35142	0.223466	0.0149289	0.174922	36.01	32	10	15	10	17	GeneID:102184297	Genbank:XM_005696749.1
	RAPGEFL1	-1.35037	0.823255	0.00302666	0.0706525	57	35	29	17	13	37	GeneID:102177375	Genbank:XM_005694305.1
	TMEM71	-1.34865	1.9826	0.0359632	0.275046	19	46	213	79	23	54	GeneID:102183980	Genbank:XM_005688839.1,Genbank:XM_005688840.1
	LOC102177434	-1.34788	0.727264	0.0498771	0.325852	23	7	83.1	33.32	8	23.28	GeneID:102177434	Genbank:XR_311349.1
	C1QTNF6	-1.34368	0.542192	0.0116208	0.151961	23	20	56	13	14	26	GeneID:102177872	Genbank:XM_005680675.1
	LOC102190404	-1.34221	-0.293631	0.032272	0.262979	11.21	13	29	11	10	6	GeneID:102190404	Genbank:XM_005682705.1
	IGFBP2	-1.34145	1.22675	0.00129098	0.0417534	43	43	76	45	15	30	GeneID:102175172	Genbank:XM_005676926.1
	LOC102188887	-1.33999	0.138811	0.0118266	0.15386	37	21	15	11	9	20	GeneID:102188887	Genbank:XM_005692002.1,Genbank:XM_005692003.1,Genbank:XM_005692004.1
	NUDT4	-1.33912	3.18406	0.000170077	0.0111517	156	156	330	107	62	195	GeneID:102175468	Genbank:XM_005680075.1
	PCDH1	-1.33828	5.09683	0.000135616	0.00967061	818	455	1149	644	284	395	GeneID:102185829	Genbank:XM_005683069.1
	LOC102169782	-1.33002	-0.838135	0.039902	0.291712	9	10	15	5.03	6	7	GeneID:102169782
	KIAA0556	-1.32814	3.51546	0.000868795	0.0332918	150	221	437	127	147	136	GeneID:102177298	Genbank:XM_005697629.1
	IVNS1ABP	-1.32447	6.98714	0.0228098	0.222498	862	1809	6345	1116	1892	1343	GeneID:102175606	Genbank:XM_005690977.1
	SMOC1	-1.32241	1.20559	0.00161578	0.0482542	37	51	71	21	24	41	GeneID:102178363	Genbank:XM_005686114.1
	MYH7B	-1.3208	1.01972	0.0015165	0.0466102	35	48	56	26	23	25	GeneID:102175493	Genbank:XM_005688670.1
	MST1R	-1.32009	1.53435	0.00333341	0.0748521	108	45	47	42	33	31	GeneID:102175906	Genbank:XM_005695940.1
	LOC102190621	-1.31971	-0.428921	0.0345707	0.271018	27	12	8	7	6	13	GeneID:102190621	Genbank:XM_005689657.1
	CSN2	-1.31845	18.9887	0.00689511	0.115681	15472499	11610856	9524330	4808053	9049392	2942882	GeneID:100860784	Genbank:XM_005681721.1
	QSOX1	-1.31712	4.5811	0.0202704	0.209125	999	556	118	266	120	630	GeneID:102183992	Genbank:XM_005691090.1
	LOC102170034	-1.30801	2.74498	0.00352522	0.0772772	166	141	162	35	107	89	GeneID:102170034	Genbank:XR_310032.1
	SAMD15	-1.30518	0.485811	0.0042349	0.0867742	23	42	29	17	13	22	GeneID:102171432	Genbank:XM_005686163.1
	BRAT1	-1.29807	-0.599706	0.0249103	0.232716	13	12	16	7	8	7	GeneID:102191102	Genbank:XM_005698121.1
	ANGPTL1	-1.29737	0.901	0.0339438	0.268303	11	60	57	13	26	27	GeneID:102184927	Genbank:XM_005690918.1
	NXPH3	-1.2959	-1.13833	0.0488612	0.322528	5	11	10	7	1	7	GeneID:102189900	Genbank:XM_005694270.1
	ECM1	-1.29193	2.62796	0.000273206	0.0158486	189	146	94	73	74	84	GeneID:102186921	Genbank:XM_005677667.1,Genbank:XM_005677668.1
	FHIT	-1.2882	0.317339	0.0162035	0.18304	24	35	24	11	19	13	GeneID:102181635	Genbank:XM_005695769.1,Genbank:XM_005695770.1,Genbank:XM_005695768.1
	GABRP	-1.28808	0.289212	0.0202204	0.209121	34	26	21	24	13	7	GeneID:102186243	Genbank:XM_005694522.1
	FUT10	-1.28739	1.06818	0.00330075	0.0746871	29	67	47	25	22	32	GeneID:102183206	Genbank:XM_005698816.1,Genbank:XM_005698817.1
	CD99L2	-1.28532	0.356443	0.00494235	0.0952873	31	24	30	21	13	13	GeneID:102169465	Genbank:XM_005700479.1
	COL1A1	-1.28502	6.28959	0.000533116	0.02435	1073	1873	2548	1395	382	1577	GeneID:100860828	Genbank:XM_005693673.1
	PARD3B	-1.28437	3.71518	0.000127158	0.00924116	277	286	354	163	179	134	GeneID:102173793	Genbank:XM_005676472.1
	GFRA2	-1.28372	4.83404	0.0071637	0.118085	476	973	549	200	498	254	GeneID:102178626	Genbank:XM_005684198.1
	PCCB	-1.28153	3.59009	5.91547e-05	0.00562667	341	252	245	145	155	145	GeneID:102191181	Genbank:XM_005675535.1
	TECTB	-1.27974	0.933418	0.0456193	0.310721	80	33	17	14	32	19	GeneID:102177030	Genbank:XM_005698480.1
	LOC102170144	-1.27615	1.28187	0.00130592	0.0417924	48	65	53	22	24	47.98	GeneID:102170144	Genbank:XM_005702034.1
	LOC102184087	-1.27508	3.03441	0.000102726	0.00794364	258	179	131	96	68	167	GeneID:102184087	Genbank:XM_005693242.1,Genbank:XM_005693243.1
	AASS	-1.27192	3.85851	4.87839e-05	0.00496351	262	375	374	194	182	165	GeneID:102185894	Genbank:XM_005679398.1
	OLFM3	-1.27139	2.6047	0.0438948	0.305318	130	256	37	36	109	59	GeneID:102172229	Genbank:XM_005678030.1,Genbank:XM_005678029.1
	LOC102171034	-1.26709	5.5228	0.0214605	0.217003	400.29	384.87	2442.38	612.11	432.5	789.93	GeneID:102171034	Genbank:XR_311205.1
	SHCBP1	-1.26708	1.50285	0.00279616	0.0678011	56	82	56	47	35	23	GeneID:102181708	Genbank:XM_005692065.1
	SLC35D2	-1.26266	2.92044	0.000291234	0.0162749	116	139	271	139	60	107	GeneID:102188856	Genbank:XM_005684224.1
	LOC102185501	-1.26067	-0.0776768	0.00783932	0.123826	22	20	19	15	5	16	GeneID:102185501	Genbank:XM_005694259.1
	TLCD1	-1.25938	0.739521	0.0308356	0.25687	60	34	18	31	20	10	GeneID:102168760	Genbank:XM_005693358.1
	LOC102188568	-1.25812	4.15251	6.1939e-05	0.00571116	275	473	490	218	213	247	GeneID:102188568	Genbank:XM_005700260.1
	ATP8B3	-1.25812	1.48644	0.00324608	0.0739035	87	51	53	24	36	45	GeneID:102169281	Genbank:XM_005682922.1
	ACO1	-1.25557	7.38531	1.94174e-05	0.00256413	3455	3411	4785	2126	1948	2341	GeneID:102184057	Genbank:XM_005683567.1
	ERBB3	-1.25209	6.41958	0.0142853	0.171109	573	1221	4199	1252	775	1436	GeneID:102173448	Genbank:XM_005680373.1,Genbank:XM_005680374.1
	LNPEP	-1.25112	4.01402	0.00011507	0.00853077	260	365	498	231	196	187	GeneID:102186394	Genbank:XM_005683454.1
	IL15	-1.24972	1.06748	0.00813839	0.125592	27	36	79	26	21	34	GeneID:102180957	Genbank:XM_005691220.1,Genbank:XM_005691221.1
	PLAGL1	-1.24961	4.31202	0.000780481	0.0311779	240	354	790	301	181	319	GeneID:102180127	Genbank:XM_005684875.1,Genbank:XM_005684873.1,Genbank:XM_005684867.1,Genbank:XM_005684872.1,Genbank:XM_005684865.1,Genbank:XM_005684866.1,Genbank:XM_005684868.1,Genbank:XM_005684869.1,Genbank:XM_005684874.1,Genbank:XM_005684871.1,Genbank:XM_005684870.1
	STON2	-1.24818	4.02392	0.000238448	0.0145968	368	325	435	223	223	154	GeneID:102175408	Genbank:XM_005686177.1
	LOC102190792	-1.24685	-0.384569	0.021679	0.218315	13	19	16	7	6	15	GeneID:102190792	Genbank:XR_310344.1
	KIF17	-1.24683	0.196881	0.0308861	0.257037	9	28	38	12	9	23	GeneID:102190277	Genbank:XM_005677029.1
	LOC102188530	-1.24652	2.31238	0.00360309	0.0779419	73	102	167	82	18	117	GeneID:102188530	Genbank:XM_005694265.1
	TM7SF2	-1.24131	4.08041	8.21546e-05	0.0067711	513	402	253	246	188	226	GeneID:100861120	Genbank:XM_005699883.1,Genbank:XM_005699882.1
	RBMS2	-1.23944	4.00024	0.000162468	0.0107514	209	354	548	242	152	250	GeneID:102187377	Genbank:XM_005680336.1,Genbank:XM_005680335.1
	RAI14	-1.23698	5.25444	0.00116554	0.0394384	507	1108	1037	517	525	371	GeneID:102178112	Genbank:XM_005694817.1,Genbank:XM_005694818.1,Genbank:XM_005694816.1,Genbank:XM_005694820.1,Genbank:XM_005694819.1
	SCRN3	-1.23572	0.698058	0.0372149	0.28154	28	56	25	16	28	12	GeneID:102182637	Genbank:XM_005675944.1,Genbank:XM_005675945.1
	DDO	-1.23538	3.67336	0.000866474	0.0332893	373	242	265	102	184	187	GeneID:102182791	Genbank:XM_005684574.1,Genbank:XM_005684573.1
	LOC102188618	-1.23497	1.85123	0.00429935	0.0876287	38	85	124	46	25.39	79	GeneID:102188618	Genbank:XM_005692001.1
	TMEM139	-1.23465	-0.549303	0.0274423	0.24389	11	13	18	8	4	13	GeneID:102183292	Genbank:XM_005679554.1
	PLD2	-1.23325	3.55216	0.000549847	0.0248831	383	280	144	140	134	185	GeneID:102176556	Genbank:XM_005693462.1,Genbank:XM_005693461.1
	IGFBP6	-1.22849	3.15652	0.000108855	0.00819359	238	242	133	108	78	181	GeneID:102180462	Genbank:XM_005680088.1
	TMEM25	-1.22529	3.31823	0.00661856	0.112757	281	201	205	93	177	75	GeneID:102169316	Genbank:XM_005689517.1
	KIAA0825	-1.22296	0.0505593	0.0282236	0.245653	16	27	24	9	15	13	GeneID:102180311	Genbank:XM_005683435.1
	LOC102185515	-1.22195	-0.403461	0.0140739	0.170191	16	15	16	12	5	11	GeneID:102185515	Genbank:XR_309798.1,Genbank:XR_309799.1
	VCAM1	-1.21835	0.327324	0.0148188	0.174136	21.43	32.26	29.27	9	10.64	29.41	GeneID:102174895	Genbank:XM_005709559.1
	AAK1	-1.21778	2.85666	0.00975203	0.137808	139	111	249	82	122	52	GeneID:102187324	Genbank:XM_005686834.1
	SH2D3A	-1.2147	0.650267	0.00664857	0.112873	28	29	47	19	18	23	GeneID:102187209	Genbank:XM_005682530.1
	WDR54	-1.21337	0.157241	0.0108305	0.147129	21	27	24	20	4	21	GeneID:102174034	Genbank:XM_005686335.1,Genbank:XM_005686333.1,Genbank:XM_005686334.1
	ADAMTS12	-1.21225	0.579526	0.0334954	0.266106	20	23	56	32	15	10	GeneID:102179883	Genbank:XM_005694823.1
	LOC102186682	-1.212	0.440307	0.0270556	0.24294	33.66	9.79	45.27	17.77	12.45	22.66	GeneID:102186682	Genbank:XM_005701825.1
	SLC22A16	-1.21198	4.92127	3.3766e-05	0.00374713	720	610	757	377	379	419	GeneID:102177630	Genbank:XM_005684634.1
	PPP2R2B	-1.20948	4.6797	0.000102553	0.00794364	581	573	610	304	350	319	GeneID:102170971	Genbank:XM_005683107.1,Genbank:XM_005683109.1,Genbank:XM_005683106.1,Genbank:XM_005683108.1
	SLC16A7	-1.20798	1.85304	0.00436455	0.0882694	57	75	114	38	53	44	GeneID:102191307	Genbank:XM_005680253.1,Genbank:XM_005680254.1,Genbank:XM_005680255.1
	COL8A1	-1.20496	1.16562	0.0185955	0.199086	18	78	55	36	25	26	GeneID:102175894	Genbank:XM_005674830.1,Genbank:XM_005674831.1,Genbank:XM_005674829.1
	C5H12orf66	-1.20481	0.493452	0.0496343	0.324869	43	21	29	22	22	6	GeneID:102182671	Genbank:XM_005680225.1
	SLC12A8	-1.204	-0.301858	0.0489789	0.322727	21	13	17	7	13	8	GeneID:102168769	Genbank:XM_005675045.1
	CLN6	-1.20315	2.27635	5.56921e-05	0.00546384	104	119	107	67	44	88	GeneID:102170521	Genbank:XM_005685312.1
	SCGB2A2	-1.20211	5.05809	0.00839488	0.127812	871	810	608	544	507	162	GeneID:102180465	Genbank:XM_005699772.1
	NAALADL2	-1.20104	2.46693	0.00099269	0.0363403	115	134	128	63	81	64	GeneID:102170637	Genbank:XM_005675296.1
	PAPOLB	-1.19677	0.0469039	0.0148186	0.174136	22	28	16	13	6	22	GeneID:102177584	Genbank:XM_005698115.1
	LOC102172041	-1.19581	1.1956	0.0424928	0.301113	63	75	16	23	37	23	GeneID:102172041
	SERTAD4	-1.19376	3.31349	0.00310792	0.0721308	178	146	358	107	146	121	GeneID:102189231	Genbank:XM_005691031.1
	TLL1	-1.19358	2.65735	0.000351595	0.0184594	143	112	175	66	78	105	GeneID:102168660	Genbank:XM_005691185.1
	LOC102185482	-1.19072	-0.142177	0.021762	0.218322	22.2	17.94	16.97	11.16	3.56	20.66	GeneID:102185482	Genbank:XM_005689783.1
	USP54	-1.18908	6.2799	0.000888938	0.0336269	1343	1296	2708	901	1027	1084	GeneID:102184785	Genbank:XM_005699208.1,Genbank:XM_005699212.1,Genbank:XM_005699210.1,Genbank:XM_005699213.1,Genbank:XM_005699211.1,Genbank:XM_005699207.1,Genbank:XM_005699209.1
	ACCS	-1.18837	1.42292	0.000858914	0.0332587	57	65	58	48	24	37	GeneID:102188332	Genbank:XM_005690134.1
	LOC102186442	-1.18715	-0.628054	0.0425829	0.301113	13	16	10	8	7	8	GeneID:102186442	Genbank:XM_005696202.1
	FNDC1	-1.18532	-0.0134329	0.0284561	0.246369	10	27	26	18	6	15	GeneID:102170875	Genbank:XM_005684983.1
	LOC102187599	-1.18435	2.9185	0.0232163	0.225188	125	145	248	101	133	33	GeneID:102187599	Genbank:XM_005686835.1
	PPM1L	-1.18157	0.0831936	0.0307557	0.25664	15	27	26	16	14	9	GeneID:102172844	Genbank:XM_005675377.1
	SUOX	-1.17512	4.14424	0.000195399	0.0125883	464	326	416	238	238	211	GeneID:102174192	Genbank:XM_005680376.1,Genbank:XM_005680377.1,Genbank:XM_005680378.1
	BUD13	-1.17205	2.648	0.00042957	0.021054	95	143	188	87	73	92	GeneID:102182810	Genbank:XM_005689480.1,Genbank:XM_005689479.1,Genbank:XM_005689478.1
	STRA8	-1.17048	1.75378	0.00675574	0.114341	47	61	119	66	16	66	GeneID:102174904	Genbank:XM_005679596.1
	SEMA6D	-1.1688	2.61603	0.00564376	0.102666	146	141	129	48	105	72	GeneID:102182313	Genbank:XM_005685810.1,Genbank:XM_005685814.1,Genbank:XM_005685815.1,Genbank:XM_005685811.1,Genbank:XM_005685813.1,Genbank:XM_005685812.1
	SETD7	-1.16287	4.84765	0.000250046	0.0151186	489	600	878	481	342	332	GeneID:102191824	Genbank:XM_005691253.1
	BPNT1	-1.15714	3.95592	0.00810267	0.12556	147	259	654	304	100	283	GeneID:102177550	Genbank:XM_005690483.1,Genbank:XM_005690481.1,Genbank:XM_005690482.1
	LIN7A	-1.15573	2.77679	0.00291046	0.0691432	146	170	148	65	112	80	GeneID:102173263	Genbank:XM_005680069.1
	SEC22C	-1.15557	1.29079	0.011452	0.15139	31	38	94	37	19	47	GeneID:102169527	Genbank:XM_005695578.1,Genbank:XM_005695579.1
	HHAT	-1.15047	1.43547	0.00443581	0.089036	68	53	59	25	36	46	GeneID:102188788	Genbank:XM_005691030.1,Genbank:XM_005691029.1
	LOC102184922	-1.1486	1.55895	0.0130761	0.16252	109.5	34.74	51.17	33.05	33.39	54.3	GeneID:102184922
	MMGT1	-1.14814	1.27011	0.00401728	0.0838288	48.79	55	56	38	31	26	GeneID:102169945	Genbank:XM_005700414.1
	AGO4	-1.14138	3.2217	0.0102034	0.142012	74	173	387	141	99	148	GeneID:102168411	Genbank:XM_005678814.1
	PIGR	-1.13775	10.4734	0.00355168	0.0775905	51761	29086	15258	17151	16192	25686	GeneID:102176714	Genbank:XM_005690418.1
	CAB39L	-1.13745	5.53207	0.0115967	0.151961	590	697	1867	522	720	521	GeneID:102186131	Genbank:XM_005687457.1,Genbank:XM_005687459.1,Genbank:XM_005687458.1
	TMC5	-1.13627	5.5325	0.000271236	0.0158164	759	825	1564	800	415	780	GeneID:102176286	Genbank:XM_005697533.1,Genbank:XM_005697534.1,Genbank:XM_005697535.1
	SLC7A5	-1.1355	5.71506	0.00196328	0.0549607	1743	1132	675	810	668	633	GeneID:102186985	Genbank:XM_005691915.1
	ZNF862	-1.13454	0.965432	0.00901798	0.132117	49	39	40	17	17	48	GeneID:102170387	Genbank:XM_005679650.1
	CPA3	-1.13185	-0.886584	0.0499656	0.325881	11	12	8	10	2	8	GeneID:102173692	Genbank:XM_005675465.1,Genbank:XM_005675466.1
	DHRS12	-1.12902	2.27845	0.00194193	0.0546702	98	143	84	50	62	85	GeneID:102183247	Genbank:XM_005687604.1
	RANBP17	-1.12719	0.622017	0.0392647	0.289544	13	30	57	32	13	18	GeneID:102186520	Genbank:XM_005694523.1
	LOC102186533	-1.12616	-0.741355	0.0462787	0.312471	13	11	11	8	5	9	GeneID:102186533	Genbank:XR_309800.1,Genbank:XM_005676433.1,Genbank:XM_005676434.1,Genbank:XM_005676435.1
	TMEM252	-1.12443	1.62874	0.00188433	0.05419	86.65	58.47	60.23	40.83	33.89	52.64	GeneID:102186308	Genbank:XM_005683716.1
	TEAD1	-1.12289	2.04755	0.0123042	0.157572	82	78	117	48	71	36	GeneID:102170445	Genbank:XM_005689668.1,Genbank:XM_005689667.1,Genbank:XM_005689663.1,Genbank:XM_005689666.1,Genbank:XM_005689665.1,Genbank:XM_005689664.1
	ADAMTSL1	-1.11932	-0.123838	0.0311898	0.258072	17	24	16	9	9	18	GeneID:102185833	Genbank:XM_005683638.1
	LOC102188340	-1.11932	-0.704044	0.0462377	0.312338	13	14	9	11	4	8	GeneID:102188340	Genbank:XM_005692084.1
	EPB41L3	-1.11549	6.20962	0.00278398	0.0678011	1418	2476	1105	1311	948	732	GeneID:102172400	Genbank:XM_005697125.1
	RPS6KL1	-1.114	-0.0597077	0.0432521	0.3037	16	22	22	11	14	11	GeneID:102169015	Genbank:XM_005686087.1
	TSPAN6	-1.11081	6.96267	0.00125719	0.041034	2969	3045	2399	1258	1878	1763	GeneID:102169264	Genbank:XM_005700118.1
	ASL	-1.11079	3.3333	0.000754066	0.0303126	148	188	343	159	81	206	GeneID:100860854	Genbank:XM_005698032.1
	PYGB	-1.10797	3.81163	0.00109054	0.0386749	443	314	184	200	170	212	GeneID:102185666	Genbank:XM_005688129.1
	SELENBP1	-1.10538	6.76438	0.00870905	0.130325	1855	2442	3047	1019	1933	1090	GeneID:102171290	Genbank:XM_005677603.1
	PDHB	-1.10522	4.42407	7.10126e-05	0.00623601	556.83	533.83	350.91	348.38	214.87	360.74	GeneID:102184953	Genbank:XM_005695783.1,Genbank:XM_005695784.1
	MYBL2	-1.10415	1.60353	0.00757377	0.121286	68	52	81	27	43	52	GeneID:102183804	Genbank:XM_005688696.1
	LOC102187819	-1.09888	0.364135	0.025477	0.23551	26	33	23	25	15	11	GeneID:102187819	Genbank:XM_005677020.1
	ALDH6A1	-1.09834	4.43741	0.000376756	0.0192996	371	462	625	266	284	340	GeneID:102188773	Genbank:XM_005686071.1
	F2RL1	-1.09659	2.22675	0.00675829	0.114341	65	75	172	100	34	73	GeneID:102187771	Genbank:XM_005685293.1
	FKBPL	-1.09607	-0.00595258	0.0197894	0.206036	19	24	19	14	9	17	GeneID:102171203	Genbank:XM_005696547.1,Genbank:XM_005696548.1
	GAA	-1.09162	3.63717	0.000308004	0.0167675	315	266	251	127	145	257	GeneID:102175798	Genbank:XM_005694082.1,Genbank:XM_005694081.1
	TNFSF10	-1.09075	1.44058	0.0151069	0.176184	36	44	99	39	34	38	GeneID:102173335	Genbank:XM_005675308.1
	ZBTB20	-1.09053	0.689714	0.0175896	0.191979	20	47	37	31	15	21	GeneID:102174975	Genbank:XM_005674978.1
	ADAMTS2	-1.09009	2.10189	0.0150507	0.175946	39	85	162	68	50	61	GeneID:102182397	Genbank:XM_005682064.1
	LOC102175051	-1.08893	2.21302	0.00205018	0.0564	85	86.49	136.71	73	59	59.33	GeneID:102175051	Genbank:XM_005691878.1
	GADD45G	-1.08869	1.56953	0.0397438	0.290844	43	45	109	29	53	30	GeneID:102188317	Genbank:XM_005684374.1
	LOC100860940	-1.08829	6.22191	0.00113111	0.0391055	1012	1998	2015	1430	473	1557	GeneID:100860940	Genbank:XM_005678936.1
	PC	-1.0865	4.38416	0.00105704	0.037759	340	431	631	274	294	278	GeneID:102179922	Genbank:XM_005700015.1
	ERBB4	-1.08404	1.37731	0.0034377	0.0764272	59	55	56	34	33	40	GeneID:102180167	Genbank:XM_005676494.1,Genbank:XM_005676492.1,Genbank:XM_005676495.1,Genbank:XM_005676493.1
	AFAP1L1	-1.08223	1.45709	0.00399243	0.0834281	62	51	67	29	29	59	GeneID:102172062	Genbank:XM_005683346.1
	AHCYL2	-1.08102	6.52571	0.00079382	0.0314818	2738	1997	1426	1404	1177	1244	GeneID:102179544	Genbank:XM_005679462.1,Genbank:XM_005679463.1,Genbank:XM_005679461.1
	PLXNB3	-1.0769	3.20255	0.00567825	0.102913	235	199	179	64	142	164	GeneID:102191685	Genbank:XM_005700548.1
	LOC102180987	-1.07646	0.574215	0.0196543	0.205063	27	30	38	34	7	24	GeneID:102180987	Genbank:XM_005678305.1,Genbank:XM_005678306.1
	LOC102190095	-1.07477	2.56089	0.000278402	0.016044	104	131	157	94	55	110	GeneID:102190095	Genbank:XM_005698118.1
	LOC102189978	-1.0744	0.543634	0.0276987	0.24484	25	19	49	18	12	32	GeneID:102189978	Genbank:XM_005690861.1
	SLC37A4	-1.07352	2.2735	0.000510721	0.0237687	93	112	115	62	51	96	GeneID:102173104	Genbank:XM_005689533.1,Genbank:XM_005689531.1,Genbank:XM_005689532.1
	IP-10	-1.07343	2.11484	0.0126363	0.159847	131	103	51	48	30	120	GeneID:100860873	Genbank:XM_005681788.1
	CYSLTR1	-1.07337	4.01594	0.00397754	0.0834281	201	313	570	199	218	252	GeneID:102184981	Genbank:XM_005700599.1
	NHS	-1.07319	2.0859	0.00300589	0.0703691	55	100	126	67	45	70	GeneID:102181284	Genbank:XM_005701070.1
	SOD3	-1.07043	4.29543	0.000162197	0.0107514	341	564	407	300	166	421	GeneID:102169467	Genbank:XM_005681678.1
	SYTL4	-1.06847	2.56341	0.00113918	0.0391055	106	111	175	85	73	91	GeneID:102179175	Genbank:XM_005700156.1,Genbank:XM_005700158.1,Genbank:XM_005700157.1
	LOC102168821	-1.06829	5.09286	0.0200587	0.208252	1198.34	473.22	600.95	638.05	502.7	220.58	GeneID:102168821	Genbank:XM_005702029.1
	DEGS1	-1.06745	4.90663	0.00020167	0.0127693	681	654	667	613.97	319	362	GeneID:102181802	Genbank:XM_005690589.1
	LOC102191067	-1.0669	-0.0837249	0.0316494	0.259402	13	25	20	17	6	16	GeneID:102191067	Genbank:XR_310593.1
	SGCD	-1.06154	1.99919	0.00115262	0.0393855	76	89	98	58	47	65	GeneID:102174655	Genbank:XM_005683219.1
	TPRA1	-1.06042	0.739327	0.011308	0.150252	26	33	48	29	13	30	GeneID:102173082	Genbank:XM_005709701.1
	PGAP1	-1.06032	1.15265	0.00848949	0.128721	50	53	41	46	23	25	GeneID:102170473	Genbank:XM_005676296.1
	ATP6V1C2	-1.06021	3.57851	0.000251774	0.0151609	287.77	255.88	249.23	145.38	156.31	202.38	GeneID:102182700	Genbank:XM_005687001.1,Genbank:XM_005687005.1,Genbank:XM_005687004.1,Genbank:XM_005687003.1,Genbank:XM_005687002.1
	STYXL1	-1.059	0.850671	0.0336416	0.267123	52	43	21	20	27	25	GeneID:102174531	Genbank:XM_005697801.1
	SOGA1	-1.05263	1.06705	0.0209784	0.214035	62	21	52	39	18	34	GeneID:102178288	Genbank:XM_005688680.1
	KCNK6	-1.05211	3.95864	0.000599252	0.0260789	402	324	305	239	214	192	GeneID:102178656	Genbank:XM_005692524.1
	LOC102188487	-1.04975	0.0126769	0.029656	0.25188	24	22	16	18	5	20	GeneID:102188487	Genbank:XR_311275.1,Genbank:XR_311277.1,Genbank:XR_311276.1
	CCDC39	-1.0474	1.11283	0.0443144	0.306647	21	65	54	53	21	18	GeneID:102169422	Genbank:XM_005675228.1
	MPP6	-1.04736	2.46251	0.000661002	0.0276254	115	104	144	85	66	85	GeneID:102174999	Genbank:XM_005679291.1,Genbank:XM_005679292.1
	RASEF	-1.04704	5.57096	0.0221824	0.220599	717	738	1718	622	827	390	GeneID:102186118	Genbank:XM_005684221.1
	LOC100861305	-1.04638	2.18675	0.0139033	0.168754	87	81	132	61	76	43	GeneID:100861305	Genbank:XM_005685695.1
	MTSS1L	-1.04617	0.093496	0.0225504	0.221779	22	21	23	21	7	17	GeneID:102172835	Genbank:XM_005691872.1
	PTPN13	-1.0456	3.05118	0.00519637	0.0976587	85	185	280	121	91	150	GeneID:102183677	Genbank:XM_005681864.1,Genbank:XM_005681868.1,Genbank:XM_005681870.1,Genbank:XM_005681869.1,Genbank:XM_005681865.1,Genbank:XM_005681866.1,Genbank:XM_005681867.1,Genbank:XM_005681871.1
	BRPF3	-1.04454	4.19151	0.00111247	0.0390641	353	278	583	249	229	303	GeneID:102178579	Genbank:XM_005696264.1
	SPPL2B	-1.04364	1.77708	0.00268659	0.0666138	70	59	95	47	35	68	GeneID:102184242	Genbank:XM_005682604.1
	MAML3	-1.0435	4.39011	0.00101922	0.0366746	535	494	360	234	292	352	GeneID:102191545	Genbank:XM_005691252.1
	LOC102177760	-1.04129	-0.00802575	0.0466485	0.313981	24	20	17	23	8	10	GeneID:102177760
	LOC102173234	-1.04113	1.33266	0.0302048	0.254874	88	25	50	42	32	31	GeneID:102173234	Genbank:XM_005675908.1
	TP53INP2	-1.04073	5.38236	0.00493436	0.0952873	835	627	1312	506	647	537	GeneID:102174948	Genbank:XM_005688668.1
	EPS8L1	-1.03749	1.63471	0.0271969	0.243455	31	83	89	26	41	64	GeneID:102187979	Genbank:XM_005692976.1
	POLB	-1.0363	0.723835	0.0111574	0.149862	38	34	33	21	16	34	GeneID:102177689	Genbank:XM_005698942.1
	SGMS2	-1.0361	2.32078	0.0350756	0.272704	51	68	211	77	71	58	GeneID:102187660	Genbank:XM_005681329.1
	MBNL3	-1.03224	3.79332	0.00755467	0.121286	354	383	178	177	220	164	GeneID:102185444	Genbank:XM_005700322.1
	CCDC92	-1.03177	1.60627	0.00654306	0.111983	52	66	80	39	41	48	GeneID:102177458	Genbank:XM_005691516.1
	ITPR2	-1.03138	6.10329	0.00207044	0.0564	840	1562	2171	987	813	1199	GeneID:102170858	Genbank:XM_005680737.1,Genbank:XR_310030.1
	LOC102179781	-1.03076	2.24399	0.0281631	0.245584	53	62	197	64	64	71	GeneID:102179781	Genbank:XR_310427.1
	VLDLR	-1.02959	3.5897	0.00010845	0.00819359	220	311	264	192	131	209	GeneID:102177522	Genbank:XM_005683765.1
	ADAMTS9	-1.02879	2.37173	0.00639206	0.110553	128	115	96	66	83	61	GeneID:102179423	Genbank:XM_005695759.1,Genbank:XM_005695760.1
	DYRK1B	-1.02793	2.3313	0.00352227	0.0772772	96	83	151	61	64	91	GeneID:102185300	Genbank:XM_005692546.1
	ARSG	-1.02635	1.90481	0.0097408	0.137781	98	53	93	41	53	63	GeneID:102179519	Genbank:XM_005694500.1
	SERINC5	-1.02288	4.22373	0.00291033	0.0691432	384	415	435	234	304	217	GeneID:102190521	Genbank:XM_005685302.1
	FASN	-1.02249	11.6722	0.018968	0.201466	119063	48046	47966	48776	52117	30685	GeneID:100861286	Genbank:XM_005694379.1
	ALPK1	-1.01832	1.99741	0.00206679	0.0564	82	94	84	49	41	88	GeneID:102180201	Genbank:XM_005681302.1
	NEURL1B	-1.01826	0.288587	0.0329295	0.264779	23	23	30	16	16	18	GeneID:102179812	Genbank:XM_005694580.1
	LOC102171650	-1.01774	1.42375	0.00472865	0.0927499	64	47	62	42	29	46	GeneID:102171650	Genbank:XM_005694362.1
	IL6R	-1.01753	3.90928	0.00193576	0.0546702	410	184	395	273	170	218	GeneID:102179824	Genbank:XM_005677550.1
	LOC102173632	-1.01432	3.8546	0.000108516	0.00819359	269	317	367	227	158	260	GeneID:102173632	Genbank:XM_005678585.1,Genbank:XM_005678589.1,Genbank:XM_005678587.1,Genbank:XM_005678586.1,Genbank:XM_005678588.1
	PRICKLE1	-1.01289	2.29065	0.00901525	0.132117	81	70	169	59	57	99	GeneID:102182103	Genbank:XM_005680144.1,Genbank:XM_005680142.1,Genbank:XM_005680145.1,Genbank:XM_005680143.1
	RNF125	-1.01251	2.49161	0.00355961	0.0775905	103	97	168	87	75	78	GeneID:102187179	Genbank:XM_005697105.1
	ST6GALNAC2	-1.01139	5.75784	0.00466706	0.0922964	1220	1330	1018	606	898	684	GeneID:102190459	Genbank:XM_005694421.1
	WISP2	-1.01021	1.92213	0.00557167	0.10211	88	67	91	40	50	73	GeneID:102184354	Genbank:XM_005688698.1
	LOC102189144	-1.00817	0.807312	0.0426371	0.301113	44	29.1	37.75	10.64	23.39	39.79	GeneID:102189144
	MCCC2	-1.00571	1.16617	0.0449143	0.309491	67	42	35	18	39	33	GeneID:102184659	Genbank:XM_005694592.1
	PYROXD1	-1.00464	2.02283	0.00452065	0.0901045	71.03	109.56	83.35	62.79	27.15	101.26	GeneID:102190110	Genbank:XM_005680791.1,Genbank:XM_005680792.1
	WIPF2	-1.00283	2.91163	0.000944418	0.0352549	161	138	193	143	90	96	GeneID:102187260	Genbank:XM_005693774.1,Genbank:XM_005693772.1,Genbank:XM_005693775.1,Genbank:XM_005693773.1
	ZMAT3	-1.00241	0.680589	0.0268848	0.241996	37	25	39	33	18	17	GeneID:102168942	Genbank:XM_005675290.1,Genbank:XM_005675291.1
	FOXRED2	-1.00225	5.01913	0.0112493	0.14992	1019	649	459	382	539	396	GeneID:102174005	Genbank:XM_005680659.1
	LRRC8E	-0.998715	2.27131	0.0224651	0.221277	78	55	182	89	61	58	GeneID:102172532	Genbank:XM_005682412.1,Genbank:XM_005682413.1
	LMTK2	-0.998621	4.32721	0.00069611	0.0286064	428	398	492	327	275	257	GeneID:102172319	Genbank:XM_005698099.1
	DUSP15	-0.998464	0.570518	0.0143122	0.171109	33	30	30	23	13	29	GeneID:102183431	Genbank:XM_005688452.1
	CCDC6	-0.99774	6.16294	0.011992	0.154892	878	1047	2809	1139	913	1071	GeneID:102172968	Genbank:XM_005699076.1
	LOC102170545	-0.996966	5.01218	0.00182284	0.0530421	910	620	586	739	330	386	GeneID:102170545	Genbank:XM_005692798.1
	MYO1D	-0.996235	4.36637	8.80675e-05	0.00717823	470	424	459	362	224	342	GeneID:102177189	Genbank:XM_005693221.1
	LOC102169580	-0.994757	0.192046	0.0398307	0.291335	31	18	21	24	7	19	GeneID:102169580
	FAM189A2	-0.993511	3.61234	0.0010153	0.0366681	306	301	192	176	162	193	GeneID:102180312	Genbank:XM_005683774.1
	LOC102184572	-0.993282	2.05464	0.0291601	0.250553	124.01	99.41	46	40.04	66.53	65.38	GeneID:102184572	Genbank:XM_005696750.1,Genbank:XM_005696751.1
	EIF4EBP2	-0.991885	6.47396	0.00123863	0.0406077	1531	1628	2693	1565	1090	1257	GeneID:100861353	Genbank:XM_005699288.1
	FAM20C	-0.991377	4.66425	0.000417977	0.0206686	594	630	437	373	317	427	GeneID:102174803	Genbank:XM_005698141.1
	MDGA2	-0.989744	2.88295	0.00306861	0.0715185	137	170	174	100	113	97	GeneID:102181042	Genbank:XM_005685624.1
	MICAL2	-0.989027	2.67452	0.00261581	0.0655195	143	159	113	100	90	83	GeneID:102172084	Genbank:XM_005689671.1,Genbank:XM_005689672.1
	TLR5	-0.987801	2.22563	0.0493548	0.323758	32	75	198	67	56	83	GeneID:100860844	Genbank:XM_005690506.1
	POMT1	-0.98745	2.82873	0.000542916	0.0247211	174	167	121	123	75	123	GeneID:102176050	Genbank:XM_005687278.1
	IL34	-0.986032	2.09283	0.00295743	0.069587	76	100	100	63	55	68	GeneID:102173115	Genbank:XM_005691873.1
	COL12A1	-0.985632	4.41391	0.0210452	0.21442	210.01	494.05	698	392.78	308.75	198.01	GeneID:102188405	Genbank:XM_005684433.1
	LRRC38	-0.985528	1.48755	0.0161379	0.182438	58	36	86	47	34	41	GeneID:102172178	Genbank:XM_005690878.1
	LOC102175833	-0.984792	1.83929	0.00988833	0.138804	66.96	58.26	106.15	57.06	47.78	49	GeneID:102175833	Genbank:XM_005699489.1
	LOC102191424	-0.984477	0.420125	0.0413922	0.297592	36	25	22	14	18	24	GeneID:102191424	Genbank:XM_005702093.1
	FGGY	-0.98256	2.15694	0.00610807	0.107277	64	105	120	96	46	58	GeneID:102168317	Genbank:XM_005678344.1,Genbank:XM_005678345.1
	C23H6orf62	-0.982358	5.35055	0.000897605	0.0338679	675	812	1191	619	508	680	GeneID:102168500	Genbank:XM_005696781.1,Genbank:XM_005696780.1
	RGMB	-0.981423	4.31765	0.006917	0.115681	253	335	721	271	247	368	GeneID:102176324	Genbank:XM_005683485.1
	HEATR5A	-0.980528	3.80331	0.00156807	0.0476983	243	258	412	230	184	195	GeneID:102177008	Genbank:XM_005695215.1,Genbank:XM_005695214.1
	ENPP5	-0.980516	4.57668	0.00290104	0.0691432	291	537	738	333	264	489.16	GeneID:102182358	Genbank:XR_310993.1,Genbank:XM_005696364.1
	SLC27A4	-0.980422	1.70818	0.0263274	0.239139	94	79	36	78	17	61	GeneID:102190047	Genbank:XM_005687250.1
	LOC102184901	-0.979904	4.24209	0.000321962	0.0174179	413.42	335.44	489.3	348.83	214.18	287.55	GeneID:102184901	Genbank:XM_005701914.1
	CDO1	-0.977258	6.84802	0.000468232	0.0222117	2169	2090	3296	1945	1255	2052	GeneID:102190230	Genbank:XM_005685043.1
	FAM168A	-0.976863	2.26612	0.00969257	0.137234	119	88	104	79	74	49	GeneID:102182242	Genbank:XM_005689956.1,Genbank:XM_005689955.1
	ZNF282	-0.975797	1.13004	0.0121712	0.156399	37	46	56	45	22	30	GeneID:102191207	Genbank:XM_005679640.1
	ANGPTL4	-0.975647	2.28291	0.00594675	0.105574	132	115	67	99	53	66	GeneID:100860916	Genbank:XM_005682485.1
	CSAD	-0.975221	4.39071	0.00413375	0.0856534	687	385	293	283	266	382	GeneID:102180652	Genbank:XM_005679925.1,Genbank:XM_005679922.1,Genbank:XM_005679924.1,Genbank:XM_005679923.1
	PHF16	-0.975195	1.28992	0.0192124	0.202666	41	34	81	44	25	40	GeneID:102187929	Genbank:XM_005700815.1
	LOC102169098	-0.97503	4.91258	0.000863476	0.0332893	793	642	530	384	379	579	GeneID:102169098	Genbank:XM_005702031.1,Genbank:XM_005702032.1,Genbank:XM_005702030.1,Genbank:XR_311353.1
	SERPINB5	-0.974019	1.53363	0.0292645	0.251011	30	59	97	35	36	56	GeneID:102178683	Genbank:XM_005697305.1
	C9	-0.971775	6.66753	0.00113918	0.0391055	2356	1911	2379	1545	1432	1415	GeneID:102191275	Genbank:XM_005694773.1
	PLOD2	-0.970207	4.003	0.0233383	0.225925	354	189	504	219	278	156	GeneID:102176366	Genbank:XM_005675474.1
	STARD13	-0.969679	3.24131	0.00772719	0.122844	165	155	296	114	148	138	GeneID:102180134	Genbank:XM_005687521.1
	LOC102170912	-0.967315	2.23556	0.0121722	0.156399	79	150	75	88	62	55	GeneID:102170912	Genbank:XM_005675140.1
	MUC16	-0.964457	2.31432	0.00720287	0.118202	139	122	59	97	46	87	GeneID:102173457	Genbank:XM_005682329.1
	LPIN1	-0.961353	6.75057	0.00994659	0.139166	3151	2222	1633	1824	1642	1094	GeneID:102180603	Genbank:XM_005686993.1,Genbank:XM_005686992.1
	CTDSPL	-0.961088	2.85014	0.00811473	0.12556	110	111	247	96	92	133	GeneID:102174343	Genbank:XM_005695669.1
	NUP188	-0.960777	5.52911	0.000528338	0.0242822	976	780	1256	727	511	883	GeneID:102168360	Genbank:XM_005687256.1
	TCF7L1	-0.959883	3.60144	0.000572844	0.0253396	213	246	330	184	147	216	GeneID:102187776	Genbank:XM_005686763.1
	LOXL1	-0.958175	1.82925	0.0111472	0.149862	46	79	103	54	29	84	GeneID:102176563	Genbank:XM_005695163.1,Genbank:XM_005695162.1
	DOLK	-0.957806	4.04406	0.000708606	0.0289586	398	259	415	317	138	332	GeneID:102182047	Genbank:XM_005687222.1
	MPC2	-0.957452	4.92851	0.000881464	0.0335161	842	599	537	562	358	457	GeneID:102188451	Genbank:XM_005677080.1
	PTPN4	-0.957065	1.05601	0.0140923	0.170273	48	32	51	32	18	45	GeneID:102184011	Genbank:XM_005676258.1
	LOC102185198	-0.956272	0.707431	0.0397085	0.290729	35.35	30.04	36.95	18.88	25.68	23.41	GeneID:102185198
	STK11IP	-0.954725	4.30757	0.011315	0.150252	706	323	252	430	211	267	GeneID:102182453	Genbank:XM_005676600.1
	LACTB2	-0.953179	2.67538	0.00449156	0.0899105	136	136	140	79	99	96	GeneID:102177905	Genbank:XM_005689055.1
	SRGAP1	-0.95187	2.97642	0.0489337	0.322687	102	61	348	133	88	138	GeneID:102182949	Genbank:XM_005680227.1,Genbank:XM_005680226.1
	MCOLN1	-0.949004	4.69299	0.00053115	0.0243356	477	491	714	397	268	545	GeneID:102169278	Genbank:XM_005682399.1,Genbank:XM_005682400.1
	GCK	-0.947101	6.56573	0.0013209	0.0419982	2224	1645	2288	1271	1290	1643	GeneID:102185429	Genbank:XM_005679332.1
	RAPGEF2	-0.94597	3.64141	0.00685324	0.115427	266	256	286	150	214	157	GeneID:102187973	Genbank:XM_005691299.1
	LOC102173110	-0.944549	2.0193	0.0192184	0.202666	120	72	67	80	55	42	GeneID:102173110	Genbank:XM_005690407.1
	CABIN1	-0.944302	1.25985	0.0187027	0.199549	64	47	40	28	27	53	GeneID:102182160	Genbank:XM_005691753.1
	ENTPD5	-0.943443	1.99804	0.0213967	0.216621	113	99	43	68	53	55	GeneID:102187956	Genbank:XM_005686068.1,Genbank:XM_005686067.1,Genbank:XM_005686069.1,Genbank:XM_005686070.1
	C1QTNF1	-0.942969	2.31354	0.00211804	0.0569169	110.57	107.23	100.81	108	38.68	89.22	GeneID:102176825	Genbank:XM_005694083.1
	SFT2D2	-0.940409	6.25404	0.000947813	0.0352549	1347	1541	2073	1266	968	1206	GeneID:102186916	Genbank:XM_005677074.1,Genbank:XM_005677075.1,Genbank:XM_005677073.1,Genbank:XM_005677076.1
	WDYHV1	-0.940211	2.6176	0.00121948	0.0403387	104	142	149	98	64	123	GeneID:102174046	Genbank:XM_005688950.1
	NR3C1	-0.93983	5.86874	0.00994481	0.139166	716	1015	2075	778	693	1218	GeneID:102189859	Genbank:XM_005683086.1,Genbank:XM_005683087.1
	AGAP1	-0.93739	3.17841	0.000844317	0.0330403	161	190	233	150	112	148	GeneID:102174535	Genbank:XM_005678829.1
	MBTPS2	-0.937264	1.39355	0.0209759	0.214035	70	49	47	46	37	31	GeneID:102190948	Genbank:XM_005701028.1
	IRAK4	-0.936433	1.89851	0.00842993	0.128071	67	61	110	53	41	77	GeneID:102171575	Genbank:XM_005680065.1
	TRPC4AP	-0.932916	3.78282	0.000707987	0.0289586	355	264	268	224	169	234	GeneID:102175777	Genbank:XM_005688671.1
	TTPAL	-0.932634	0.592235	0.0340556	0.268819	32	29	32	25	20	20	GeneID:102170532	Genbank:XM_005688576.1,Genbank:XM_005688579.1,Genbank:XM_005688577.1,Genbank:XM_005688578.1
	BSCL2	-0.932327	4.58163	0.00531247	0.0990236	674	596	274	350	275	485	GeneID:102184406	Genbank:XM_005699788.1
	IARS2	-0.932302	4.16777	0.00501354	0.0960313	222	390	553	284	234	291	GeneID:102178192	Genbank:XM_005690484.1
	TPX2	-0.93209	1.31627	0.00709162	0.117422	50	50	57	43	25	46	GeneID:102181315	Genbank:XM_005688361.1,Genbank:XM_005688363.1,Genbank:XM_005688360.1,Genbank:XM_005688362.1
	MARVELD3	-0.929958	1.58849	0.0392755	0.289544	34	44	113	57	26	58	GeneID:102185948	Genbank:XM_005692479.1
	ALG1	-0.929515	2.45224	0.00260665	0.0654012	143	93	114	81	58	116	GeneID:102187731	Genbank:XM_005697492.1
	ELN	-0.929358	3.91373	0.0183723	0.197268	154	307	515	359	99	288	GeneID:102169447	Genbank:XM_005697784.1,Genbank:XM_005697783.1,Genbank:XM_005697782.1
	SMPD2	-0.927403	2.62767	0.00136658	0.0431716	125	146	125	89	70	127	GeneID:102186017	Genbank:XM_005684585.1
	FAM211A	-0.92683	0.734837	0.0313115	0.258558	27	29	47	33	10	35	GeneID:102177749	Genbank:XM_005694235.1
	RGAG4	-0.924987	4.9934	0.000287127	0.0162537	615	703	741	605	318	588	GeneID:102186287	Genbank:XM_005700653.1
	TSPAN17	-0.924897	3.12953	0.00203274	0.056241	244	173	144	157	104	140	GeneID:102181770	Genbank:XM_005682744.1
	COL4A1	-0.924173	7.38039	0.00210688	0.0568676	4274	3554	2931	2476	2345	2589	GeneID:102171079	Genbank:XM_005687780.1
	IRF4	-0.923412	1.39604	0.00926277	0.133712	43	59	64	46	25	51	GeneID:102182006	Genbank:XM_005696935.1
	TOM1L1	-0.921269	4.85994	0.00270996	0.0670806	441	594	843	474	387	447	GeneID:102180075	Genbank:XM_005693086.1
	MANEA	-0.919822	1.13415	0.0414848	0.297677	72	24	41	39	23	38	GeneID:102190879	Genbank:XM_005684666.1
	SLC9A6	-0.919586	3.4146	0.0019192	0.0546603	195	183	308	180	134	172	GeneID:102170209	Genbank:XM_005700415.1,Genbank:XM_005700416.1
	FAM179B	-0.919527	1.48294	0.0347431	0.271774	29	61	87	45	37	42	GeneID:102177842	Genbank:XM_005695281.1
	WDFY2	-0.919066	2.05983	0.00295201	0.069587	95	88	82	75	45	73	GeneID:102190426	Genbank:XM_005687470.1
	CTNNAL1	-0.918775	4.34034	0.00228824	0.0599616	467	422	415	343	295	255	GeneID:102172152	Genbank:XM_005684391.1
	PALM3	-0.918084	2.42203	0.00746039	0.120683	70	112	161	93	51	110	GeneID:102174379	Genbank:XM_005682260.1
	TNC	-0.917957	0.957878	0.0483864	0.320356	26	66	29	29	21	38	GeneID:102179198	Genbank:XM_005684352.1
	EFS	-0.917903	2.57059	0.0416504	0.298051	224	89	65	62	71	142	GeneID:102182131	Genbank:XM_005685343.1
	NMNAT2	-0.916477	2.14386	0.0202175	0.209121	120	93	68	61	72	57	GeneID:102170807	Genbank:XM_005690957.1,Genbank:XM_005690959.1,Genbank:XM_005690958.1
	MGME1	-0.913419	2.07927	0.0118013	0.153666	70	71	128	57	54.06	81	GeneID:102188873	Genbank:XM_005688066.1,Genbank:XM_005688067.1
	ZFAND1	-0.912709	1.21669	0.0417955	0.29889	32	61	53	28	37	35	GeneID:102177256	Genbank:XM_005689328.1
	CNN1	-0.911242	4.65755	0.00790143	0.124408	404	834	387	317	322	523	GeneID:102190599	Genbank:XM_005682391.1
	SULT1C4	-0.911216	6.47793	0.0209067	0.213747	3128	1412	1180	1024	1318	1623	GeneID:102174036	Genbank:XM_005686652.1
	C6H4orf40	-0.911027	2.06996	0.0453671	0.310604	47	113	108	38	71	71	GeneID:102178810	Genbank:XM_005681928.1
	TMEM201	-0.908866	1.21096	0.0314063	0.258558	40	31	74	36	27	42	GeneID:102177823	Genbank:XM_005690824.1
	GNA13	-0.908602	3.79651	0.0119225	0.154563	234	215	445	235	208	168	GeneID:102170818	Genbank:XM_005694475.1
	PPP1R9A	-0.908563	3.60038	0.0263419	0.239139	157	257	367	192	207	115	GeneID:102188108	Genbank:XM_005678941.1,Genbank:XM_005678943.1,Genbank:XM_005678942.1,Genbank:XM_005678944.1,Genbank:XM_005678945.1
	CATSPERG	-0.906376	0.398472	0.0460237	0.311922	27	31	22	15	14	30	GeneID:102176254	Genbank:XM_005692371.1,Genbank:XM_005692372.1
	PPP1R26	-0.906266	2.55536	0.00601287	0.106002	109	94	172	104	73	92	GeneID:102187327	Genbank:XM_005687383.1
	CDC14B	-0.904024	4.07777	0.014355	0.171204	211	387	489	217	274	242	GeneID:102189036	Genbank:XM_005684149.1,Genbank:XM_005684150.1
	RBKS	-0.902297	0.588831	0.0282746	0.245663	27	37	28	26	13	30	GeneID:102173944	Genbank:XM_005686872.1,Genbank:XM_005686873.1
	C26H10orf137	-0.900556	2.03203	0.0130337	0.162358	81	80	98	71	60	50	GeneID:102173635	Genbank:XM_005698639.1
	ATG9A	-0.900412	4.00893	0.00161261	0.0482542	340	269	423	247	212	278	GeneID:102174886	Genbank:XM_005676569.1,Genbank:XM_005676567.1,Genbank:XM_005676568.1,Genbank:XM_005676570.1,Genbank:XM_005676571.1,Genbank:XM_005676572.1
	MYO9A	-0.899243	3.8	0.0147335	0.173891	195	214	486	243	192	193	GeneID:102177343	Genbank:XM_005685171.1,Genbank:XM_005685170.1
	CDCA7L	-0.898263	3.39062	0.0155588	0.17863	126	167	380	175	128	183	GeneID:102168797	Genbank:XM_005679029.1,Genbank:XM_005679030.1
	LOC102169480	-0.896602	5.46307	0.00574196	0.103308	764	1124	946	485	660	830	GeneID:102169480	Genbank:XM_005685235.1
	WIPI1	-0.895829	1.65533	0.00644837	0.111007	69	63	66	61	31	56	GeneID:102179237	Genbank:XM_005694499.1
	ANKH	-0.892807	4.47573	0.00987807	0.138792	479	592	353	340	360	269	GeneID:102191559	Genbank:XM_005694855.1
	LOC102182333	-0.892613	3.11728	0.00152577	0.0466802	140	187	227	144	94	174	GeneID:102182333	Genbank:XM_005691084.1
	BCL7A	-0.892183	2.04601	0.00828228	0.126803	82	68	111	70	51	69	GeneID:102179692	Genbank:XM_005691524.1
	LOC102188814	-0.891085	4.05295	0.00691314	0.115681	202.04	335.02	527.84	254.12	187.1	347.18	GeneID:102188814	Genbank:XM_005696613.1,Genbank:XM_005696614.1,Genbank:XM_005696612.1,Genbank:XM_005696615.1
	RPIA	-0.89041	2.16352	0.0279101	0.244954	42	135	107	65	45	104	GeneID:102185282	Genbank:XM_005686690.1
	FBXL3	-0.890295	3.92588	0.0118703	0.154157	186	252	537	308	149	276	GeneID:102184351	Genbank:XM_005687671.1
	RGS5	-0.889291	4.65686	0.010565	0.144856	403	527	688	270	408	432	GeneID:102177576	Genbank:XM_005677115.1
	TSC1	-0.888718	3.58584	0.00653669	0.111983	195	195	378	252	140	169	GeneID:102178739	Genbank:XM_005687288.1
	KIAA0196	-0.887851	4.82072	0.00274296	0.0673327	533	475	803	578	332	414	GeneID:102187242	Genbank:XM_005688850.1
	IL1R1	-0.887212	5.04167	0.00145861	0.0453028	515	803	794	599	299	723	GeneID:102187231	Genbank:XM_005686295.1,Genbank:XM_005686294.1,Genbank:XM_005686296.1,Genbank:XM_005686297.1
	TBC1D5	-0.885903	2.29948	0.00755981	0.121286	110	118	83	76	69	78	GeneID:102183553	Genbank:XM_005709499.1
	TRPM8	-0.885642	2.83331	0.00878964	0.130325	87	163	204	111	89	131	GeneID:102191013	Genbank:XM_005678748.1
	SPHK2	-0.884831	5.04578	0.000752238	0.0303126	802	620	689	561	388	611	GeneID:102184187	Genbank:XM_005692682.1
	PPP2R3A	-0.882922	2.85981	0.00706852	0.117405	91	182	189	108	88	144	GeneID:102191740	Genbank:XM_005675537.1,Genbank:XM_005675538.1
	PARP4	-0.882411	4.11534	0.00131986	0.0419982	364	337	405	315	228	255	GeneID:102173202	Genbank:XM_005687576.1
	WHSC1	-0.880993	1.31729	0.0171257	0.18995	57	41	57	37	24	57	GeneID:102186471	Genbank:XM_005682006.1
	CXADR	-0.880057	0.80267	0.0354735	0.274575	38	27	42	27	23	28	GeneID:102180699	Genbank:XM_005674773.1
	ELOVL7	-0.87953	2.06661	0.0152516	0.176892	71	113	80	103	42	53	GeneID:102182633	Genbank:XM_005694673.1
	THADA	-0.878817	2.87976	0.00382949	0.0815245	145	132	190	126	100	111	GeneID:102188325	Genbank:XM_005686544.1
	MARC1	-0.877887	6.79773	0.00163127	0.0486184	2309.33	2613.4	2190.99	1879.29	1502.18	1737.08	#N/A	#N/A
	LOC102184795	-0.877532	4.86328	0.00348979	0.0768325	866	504	483	461	351	563	GeneID:102184795	Genbank:XM_005700726.1
	ACTA2	-0.877488	7.31254	0.0194022	0.203875	2493	4185	3503	1422	2615	2986	GeneID:102191486	Genbank:XM_005698192.1
	CRADD	-0.877375	2.01521	0.0240171	0.229633	48	113	94	56	56	72	GeneID:102179736	Genbank:XM_005679822.1
	SLC37A1	-0.87704	3.24001	0.00189988	0.0544251	185	219	196	145	131	157	GeneID:102191087	Genbank:XM_005675756.1
	PTGS1	-0.876352	1.28158	0.045171	0.309957	61	24	66	37	29	46	GeneID:102170328	Genbank:XM_005687044.1
	ABHD3	-0.876177	3.21603	0.00571453	0.103308	253	164	172	137	137	146	GeneID:102190751	Genbank:XM_005709591.1
	ATP13A2	-0.874458	3.57462	0.0222419	0.220604	335	284	137	151	194	181	GeneID:102183471	Genbank:XM_005677064.1
	EML6	-0.873221	3.51908	0.0052132	0.0977261	171	246	313	177	163	183	GeneID:102186127	Genbank:XM_005686608.1
	YPEL2	-0.872201	3.97883	0.0479039	0.319793	140	270	599	179	235	301	GeneID:102189791	Genbank:XM_005693117.1,Genbank:XM_005693116.1,Genbank:XM_005693118.1,Genbank:XM_005693119.1,Genbank:XM_005693115.1
	OGDH	-0.872028	5.84118	0.00248877	0.063634	1546	1142	963	941	740	995	GeneID:102183291	Genbank:XM_005679325.1,Genbank:XM_005679326.1,Genbank:XM_005679323.1,Genbank:XM_005679324.1
	SLC30A4	-0.871518	4.00668	0.000865696	0.0332893	321	345	357	326	184	253	GeneID:102184065	Genbank:XM_005685817.1
	NIPAL2	-0.871385	4.63504	0.00327644	0.074365	495	624	464	477	337	327	GeneID:102179398	Genbank:XM_005689210.1
	TBC1D22A	-0.870291	1.22837	0.0285487	0.246881	49	63	33	39	28	41	GeneID:102179746	Genbank:XM_005681233.1
	GGT1	-0.868514	1.86581	0.02219	0.220599	99	72	57	56	54	54	GeneID:102182996	Genbank:XM_005691756.1
	ZNF664	-0.868413	4.18923	0.00273011	0.0671289	365	327	469	304	256	276	GeneID:102178932	Genbank:XM_005691345.1
	HNRNPLL	-0.868062	2.84428	0.00565173	0.102685	114	138	203	140	87.97	108	GeneID:102176696	Genbank:XM_005686510.1,Genbank:XM_005686508.1,Genbank:XM_005686509.1
	SLC35A2	-0.867821	3.68448	0.00206742	0.0564	337	235	243	228	165	207	GeneID:102173275	Genbank:XM_005700776.1
	AGR2	-0.866961	2.93566	0.0248007	0.231866	227	164	92	89	119	136	GeneID:102179730	Genbank:XM_005678998.1,Genbank:XM_005678997.1
	SLC48A1	-0.866674	3.38303	0.00471557	0.0927499	176	165	322	200	98	214	GeneID:102187028	Genbank:XM_005680034.1
	ZNF821	-0.866638	1.58244	0.0483321	0.320356	45	49	93	29	32	82	GeneID:102177829	Genbank:XM_005692210.1,Genbank:XM_005692214.1,Genbank:XM_005692208.1,Genbank:XM_005692213.1,Genbank:XM_005692211.1,Genbank:XM_005692209.1,Genbank:XM_005692212.1
	TBC1D4	-0.866318	3.14669	0.0189606	0.201466	115	136	312	148	115	149	GeneID:102180863	Genbank:XM_005687657.1,Genbank:XM_005687658.1,Genbank:XM_005687659.1
	DPAGT1	-0.864675	4.03602	0.00245289	0.0631693	439	328	273	241	199	340	GeneID:102174764	Genbank:XM_005689538.1,Genbank:XM_005689539.1
	NNT	-0.863659	4.00729	0.00959977	0.13683	457	288	274	229	253	238	GeneID:102174599	Genbank:XM_005694731.1,Genbank:XM_005694732.1,Genbank:XM_005694733.1
	TSTD1	-0.862661	2.95077	0.0256641	0.236491	181	232	75	102	102	157	GeneID:102175173	Genbank:XM_005677198.1
	DBP	-0.862522	3.18169	0.00376189	0.0802819	152	190	233	116	110	206	GeneID:102178299	Genbank:XM_005692825.1
	LOC102191131	-0.861331	1.57354	0.0403261	0.292841	86.07	43.94	55.26	30.33	38.52	68.7	GeneID:102191131	Genbank:XM_005701771.1
	TMEM79	-0.860347	3.53856	0.00265399	0.066139	303	201	231	227	142	179	GeneID:102177674	Genbank:XM_005677351.1
	SLC28A3	-0.859177	6.9522	0.00189369	0.0543532	2262	2420	3210	2122	1583	2124	GeneID:102179946	Genbank:XM_005684114.1
	RACGAP1	-0.857296	0.812322	0.034573	0.271018	33	36	38	36	11	38	GeneID:102171689	Genbank:XM_005679978.1,Genbank:XM_005679979.1,Genbank:XM_005679980.1
	LOC102171142	-0.856616	2.59071	0.0149336	0.174922	71.17	182.31	126.71	97.85	69.74	119.09	GeneID:102171142	Genbank:XM_005701508.1,Genbank:XM_005701511.1,Genbank:XM_005701509.1,Genbank:XM_005701510.1
	KIAA1522	-0.855741	5.0765	0.0305653	0.256266	550	334	1266	647	391	579	GeneID:102170647	Genbank:XM_005676973.1
	CAMSAP3	-0.854522	1.66975	0.0305446	0.256266	76	38	83.81	65	37	46.98	GeneID:102171780	Genbank:XM_005682477.1
	RORC	-0.85436	4.22043	0.0132744	0.164181	290	306	589	256	285	305	GeneID:100860876	Genbank:XM_005677718.1
	PLXNB1	-0.853925	2.94098	0.00292658	0.0694146	189	147	148	173	65	143	GeneID:102181171	Genbank:XM_005696118.1
	GATSL2	-0.853822	3.89306	0.0333705	0.265829	165	198	582	283	143	308	GeneID:100861035	Genbank:XM_005698034.1
	SCAMP4	-0.853465	2.38713	0.00508411	0.0966078	127	96	105	94	65	87	GeneID:102180218	Genbank:XM_005683308.1
	PEX12	-0.852779	1.62741	0.0115604	0.151961	62	75	55	52	30	67	GeneID:102172382	Genbank:XM_005693204.1
	NFS1	-0.852593	0.911732	0.0289375	0.249076	31	39	45	39	15	36	GeneID:102177176	Genbank:XM_005688676.1
	ANGEL1	-0.852195	2.72237	0.00662846	0.112757	164	121	130	85	67	172	GeneID:102176538	Genbank:XM_005686180.1
	LOC102189044	-0.848616	1.43409	0.0216681	0.218315	64.69	47.56	53.51	60.7	28.49	39.12	GeneID:102189044	Genbank:XM_005686137.1
	BRD8	-0.847669	4.25321	0.00985424	0.138721	251	334	626	306	229	380	GeneID:102185083	Genbank:XM_005682985.1,Genbank:XM_005682986.1,Genbank:XM_005682982.1,Genbank:XM_005682981.1,Genbank:XM_005682983.1,Genbank:XM_005682980.1,Genbank:XM_005682984.1
	STXBP4	-0.847542	0.78957	0.0444454	0.307409	41	32	32	26	24	28	GeneID:102175513	Genbank:XM_005693076.1
	KIF1B	-0.847444	4.63751	0.00315478	0.0725459	483	439	656	517	303	363	GeneID:102170718	Genbank:XM_005690710.1,Genbank:XM_005690713.1,Genbank:XM_005690711.1,Genbank:XM_005690712.1
	KIAA0754	-0.846191	2.77421	0.0473438	0.317339	89	95	248	148	92	76	GeneID:102169069	Genbank:XM_005678664.1
	PDE10A	-0.844609	2.71434	0.0282437	0.245663	131	124	158	107	115	65	GeneID:102173660	Genbank:XM_005684990.1
	TBC1D9B	-0.844082	7.53925	0.0116953	0.152421	5104	3711	2956	2718	2945	2730	GeneID:102181289	Genbank:XM_005682062.1
	IGFBP7	-0.842137	5.33034	0.00777837	0.123259	799	932	817	446	615	787	GeneID:102184134	Genbank:XM_005681709.1
	MFSD6	-0.842066	5.58865	0.00487384	0.0946102	803	844	1407	770	629	880	GeneID:102176368	Genbank:XM_005675845.1
	UBN2	-0.839259	1.60529	0.0491476	0.323117	44	58	87	65	42	32	GeneID:102177129	Genbank:XM_005679604.1
	VMAC	-0.838709	3.37884	0.00362365	0.0782719	247	254	153	191	123	186	GeneID:102180754	Genbank:XM_005682505.1
	PIGV	-0.836584	2.577	0.00398982	0.0834281	103	127	144	102	68	118	GeneID:102189531	Genbank:XM_005676805.1,Genbank:XM_005676804.1,Genbank:XM_005676803.1,Genbank:XM_005676802.1,Genbank:XM_005676801.1,Genbank:XM_005676806.1
	TMEM132A	-0.836385	1.19186	0.0356355	0.274676	57	32	51	32	28	47	GeneID:102189465	Genbank:XM_005699732.1
	TPGS1	-0.836244	2.61173	0.00704903	0.117243	114	157	112	91	58	155	GeneID:102170510	Genbank:XM_005683280.1
	GGT6	-0.836175	3.28437	0.00481857	0.0936606	203	224	186	201	66	236	GeneID:102189518	Genbank:XM_005693420.1
	TRAPPC6B	-0.834507	1.74611	0.0141597	0.170654	60	71	77	49	43	66	GeneID:102187811	Genbank:XM_005695256.1,Genbank:XM_005695255.1
	COASY	-0.833473	3.5595	0.00218495	0.0582903	300	236	205	201	119	265	GeneID:102187624	Genbank:XM_005693855.1
	LOC102169622	-0.833232	1.28899	0.0222552	0.220604	54	44	52	35	28	53	GeneID:102169622
	ITGAV	-0.83252	3.9059	0.00397183	0.0834281	218	352	376	277	189	249	GeneID:102187813	Genbank:XM_005675880.1
	MRPL39	-0.831828	3.16931	0.00531598	0.0990236	139	169	258	150	110	172	GeneID:102189901	Genbank:XM_005674737.1
	TMEM205	-0.831587	3.33738	0.0093122	0.134063	263	221	150	136	97	275	GeneID:102187938	Genbank:XM_005682380.1,Genbank:XM_005682381.1,Genbank:XM_005682382.1
	THBS4	-0.831374	2.25237	0.00890428	0.131496	102	111	84	110	40	87	GeneID:102179675	Genbank:XM_005685090.1
	ENTPD4	-0.831236	2.91664	0.00708268	0.117405	165	165	143	160	99	96	GeneID:102177626	Genbank:XM_005684008.1,Genbank:XM_005684009.1
	CHRNE	-0.830959	2.12603	0.0338963	0.268135	122	107	42	79	48	84	GeneID:102185309	Genbank:XM_005694185.1
	TRIM66	-0.8308	1.18783	0.0461913	0.312167	59	51	29	35	17	61	GeneID:102170802	Genbank:XM_005689746.1
	COMMD9	-0.829129	1.64857	0.018906	0.201241	51	59	84	49	31	73	GeneID:102183529	Genbank:XM_005690121.1
	MTPAP	-0.82912	2.11944	0.0267904	0.24168	70	73	128	61	65	74	GeneID:102188233	Genbank:XM_005688011.1
	MAMLD1	-0.828306	2.26837	0.0244743	0.23059	124	78	98	84	75	60	GeneID:102191503	Genbank:XM_005700472.1
	CSN3	-0.82772	16.6807	0.00443444	0.089036	2141782	2491363	2004084	1361897	1478923	2114094	GeneID:100861231	Genbank:XM_005681725.1
	ELK4	-0.82683	3.00383	0.00730392	0.119066	150	154	199	192	89	107	GeneID:102171085	Genbank:XM_005690400.1
	MAPK1	-0.8257	4.46281	0.00557156	0.10211	539	421	427	437	305	291	GeneID:102186040	Genbank:XM_005691765.1
	CAPN15	-0.825452	1.01869	0.0450972	0.30977	58	35	30	37	20	40	GeneID:102171751	Genbank:XM_005697365.1
	CARD6	-0.824822	3.07724	0.00641946	0.110804	112	203	215	157	87	173	GeneID:102180538	Genbank:XM_005694755.1
	ATP11A	-0.824767	4.08034	0.00573907	0.103308	370	280	414	277	251	256	GeneID:102173860	Genbank:XM_005687789.1
	CTIF	-0.823289	1.01423	0.0402639	0.292761	28	50	45	30	24	41	GeneID:102183196	Genbank:XM_005697247.1
	HLF	-0.822708	4.00269	0.00756474	0.121286	245	403	361	223	240	282	GeneID:102180343	Genbank:XM_005693087.1
	CADPS2	-0.822266	3.77121	0.0025707	0.0650524	284	297	276	236	187	222	GeneID:102186458	Genbank:XM_005679400.1
	PCSK7	-0.820194	4.69654	0.00182809	0.0530872	558	521	552	542	303	416	GeneID:102180688	Genbank:XM_005689628.1
	BTD	-0.820145	2.70907	0.00594317	0.105574	139	129	140	87	83.72	143	GeneID:102179988	Genbank:XM_005675715.1,Genbank:XM_005675714.1
	SLX4IP	-0.819921	1.33039	0.0186913	0.199549	52	55	47	42	25	55	GeneID:102189493	Genbank:XM_005687833.1
	SLC5A6	-0.818711	3.89404	0.0236771	0.227562	418	180	334	300	213	179	GeneID:102182413	Genbank:XM_005686912.1,Genbank:XM_005686910.1,Genbank:XM_005686909.1,Genbank:XM_005686911.1,Genbank:XM_005686913.1
	GPRC5B	-0.818521	5.65245	0.00272584	0.0671289	1251	931	981	955	624	850	GeneID:102178968	Genbank:XM_005697543.1
	NUDT12	-0.818348	3.30082	0.00323712	0.0738201	184	241	192	177	129	164	GeneID:102168824	Genbank:XM_005683477.1,Genbank:XM_005683474.1,Genbank:XM_005683472.1,Genbank:XM_005683475.1,Genbank:XM_005683473.1,Genbank:XM_005683476.1,Genbank:XM_005683471.1
	HERPUD2	-0.818083	3.24112	0.0218278	0.218322	121	145	328	163	114	181	GeneID:102190660	Genbank:XM_005679192.1,Genbank:XM_005679193.1
	DIRC2	-0.814185	1.67696	0.0235796	0.22699	59	67	71	52	47	49	GeneID:102188802	Genbank:XM_005675033.1
	IDH1	-0.813518	5.9242	0.0218218	0.218322	1914	924	969	903	946	952	GeneID:102190002	Genbank:XM_005676446.1
	LAMA4	-0.809732	3.95361	0.00120854	0.0402473	311	314	346	281	161	333	GeneID:102177440	Genbank:XM_005684551.1,Genbank:XM_005684550.1
	TLN2	-0.80946	4.69115	0.0133926	0.164788	555	620	445	432	421	323	GeneID:102175583	Genbank:XM_005685694.1
	NIT1	-0.807829	1.21915	0.049899	0.325852	41	56	45	31	37	38.09	GeneID:102170101	Genbank:XM_005677176.1,Genbank:XM_005677175.1
	SLC39A13	-0.804789	1.67464	0.0281486	0.245584	65	60	71	72	19	73	GeneID:100860949	Genbank:XM_005690213.1
	PFKL	-0.803115	4.24663	0.00505345	0.0961982	481	424	281	406	172	391	GeneID:102187810	Genbank:XM_005675658.1,Genbank:XM_005675659.1
	SDC2	-0.803032	6.87588	0.00211235	0.0568676	2607	2670	2089	2212	1316	2314	GeneID:102183082	Genbank:XM_005689222.1
	GRHL1	-0.803019	5.13111	0.0181727	0.196475	532	548	1123	549	513	589	GeneID:102185928	Genbank:XM_005687014.1,Genbank:XM_005687016.1,Genbank:XM_005687015.1
	CDKL5	-0.802874	1.70627	0.048283	0.320356	58	61	82	47	56	44	GeneID:102172982	Genbank:XM_005701046.1
	NCAPH	-0.802426	1.62389	0.0466512	0.313981	68	84	37	49	44	51	GeneID:102177246	Genbank:XM_005686254.1
	TMEM131	-0.797949	5.31489	0.0021686	0.0579588	852	777	863	713	505	720	GeneID:102176968	Genbank:XM_005686428.1
	ACSL3	-0.79726	3.86239	0.00279881	0.0678011	253	284	372	270	173	272	GeneID:102185694	Genbank:XM_005676610.1
	ERAP1	-0.797046	3.67358	0.00897043	0.131945	362	217	215	233	173	205	GeneID:102185179	Genbank:XM_005683452.1,Genbank:XM_005683451.1
	CCDC149	-0.796727	2.41875	0.00514619	0.0970866	113	107	111	98	54	115	GeneID:102181576	Genbank:XM_005681475.1
	LOC102176957	-0.793509	1.9651	0.0266078	0.24053	88	86	66	97	43	50	GeneID:102176957	Genbank:XM_005702052.1
	FAM84B	-0.792649	5.78211	0.0106404	0.145484	1269	958	1214	807	882	861	GeneID:102172370	Genbank:XM_005709525.1
	NICN1	-0.792497	2.23373	0.0113716	0.150598	108	87	95	68	57	105	GeneID:102178673	Genbank:XM_005696109.1
	NUCB1	-0.792223	5.99022	0.0115346	0.151961	1519	1617	834	1031	885	1133	GeneID:100860935	Genbank:XM_005692829.1
	CLEC16A	-0.792054	2.57918	0.0186654	0.199544	172	114	83	116	74	100	GeneID:102172783	Genbank:XM_005697952.1
	DDX28	-0.791647	1.29539	0.0293397	0.251203	55	44	50	42	20	61	GeneID:102190254	Genbank:XM_005709665.1
	SULF2	-0.79153	8.01051	0.0178762	0.194347	6622	6558	2923	4339	3414	4759	GeneID:102170711	Genbank:XM_005688727.1
	TEAD3	-0.790218	2.72129	0.00784803	0.123831	121	137	151	105	59	174	GeneID:102188097	Genbank:XM_005696468.1
	PLEKHH1	-0.790164	2.35121	0.0381585	0.285763	135	70	110	88	82	65	GeneID:102171077	Genbank:XM_005685999.1
	PTPRF	-0.789216	6.83599	0.00225649	0.0594493	2421	2251	2473	2224	1364	2061	GeneID:102180719	Genbank:XM_005678784.1
	DSN1	-0.788005	1.96101	0.0450303	0.309762	50	72	118	63	57	63	GeneID:102179784	Genbank:XM_005688525.1,Genbank:XM_005688526.1
	C1H3orf70	-0.787762	2.10706	0.0380085	0.284929	52	83	131	73	58	75	GeneID:102180539	Genbank:XM_005675256.1
	AOC3	-0.784618	4.45235	0.0226394	0.221779	416.03	510.66	438.3	202.57	343.9	486.51	GeneID:102168295	Genbank:XM_005693871.1,Genbank:XM_005693870.1
	NDRG3	-0.784424	5.75957	0.00349452	0.0768325	1225	1182	972	860	693	1109	GeneID:102178920	Genbank:XM_005688523.1,Genbank:XM_005688524.1,Genbank:XM_005688521.1,Genbank:XM_005688522.1
	MTHFD2	-0.783597	3.15594	0.00584533	0.104529	168	223	162	208	82	164	GeneID:102184159	Genbank:XM_005686453.1
	HACL1	-0.7826	1.9241	0.0201892	0.209121	60	77	96	62	35	95	GeneID:102182450	Genbank:XM_005675796.1
	TMEM63B	-0.782566	4.80683	0.0049485	0.0952873	594	556	594	484	406	444	GeneID:100861329	Genbank:XM_005696511.1
	ATG2A	-0.782123	3.45502	0.00871728	0.130325	193	169	320	223	121	204	GeneID:102169649	Genbank:XM_005699981.1
	SOCS2	-0.781255	4.23598	0.00872765	0.130325	428	332	412	261	293	334	GeneID:102178979	Genbank:XM_005679821.1,Genbank:XM_005679820.1
	LOC102175005	-0.780898	2.17473	0.0260139	0.237986	128	70	79	65	53	105	GeneID:102175005	Genbank:XM_005699755.1,Genbank:XM_005699754.1,Genbank:XM_005699751.1,Genbank:XM_005699753.1,Genbank:XM_005699752.1
	NMI	-0.78062	3.99954	0.00374868	0.0802674	262	342	392	258	191	347	GeneID:102184384	Genbank:XM_005676155.1,Genbank:XM_005676156.1,Genbank:XM_005676157.1,Genbank:XM_005676154.1
	RNF19B	-0.778959	5.04361	0.0106043	0.145261	490	564	1006	586	395	660	GeneID:102169814	Genbank:XM_005676971.1
	LEPRE1	-0.776518	2.30817	0.0173576	0.190817	126	104	74	91	63	87	GeneID:102176848	Genbank:XM_005678599.1
	CITED2	-0.775821	4.31189	0.00905492	0.132396	264	406	568	382	214	409	GeneID:102175484	Genbank:XM_005684852.1
	BCKDK	-0.774063	4.09285	0.00317477	0.0728419	338	322	400	265	204	384	GeneID:102178232	Genbank:XM_005697727.1,Genbank:XM_005697728.1
	MSH6	-0.773734	3.36267	0.020162	0.20903	134	171	334.44	184.23	112.39	223.17	GeneID:102173474	Genbank:XM_005709417.1
	GSAP	-0.773497	2.03343	0.024261	0.230027	71	78	102	76	58	61	GeneID:102172410	Genbank:XM_005679212.1
	PKP2	-0.772092	3.74862	0.00787233	0.124082	222	323	289	258	187	203	GeneID:102180831	Genbank:XM_005680769.1
	FNDC4	-0.771879	4.43594	0.00927925	0.133819	297	445	606	453	208	454	GeneID:102176431	Genbank:XM_005686883.1
	LOXL2	-0.770137	1.61916	0.025556	0.23579	49	64	74	49	34	69	GeneID:102177338	Genbank:XM_005684007.1
	TRIM24	-0.769529	4.04445	0.0127558	0.160158	238	285	503	299	209	306	GeneID:102170940	Genbank:XM_005679514.1,Genbank:XM_005679515.1
	KLC3	-0.76928	2.29513	0.0477333	0.319369	57	90	155	72	46	134	GeneID:102187797	Genbank:XM_005692778.1
	GPHN	-0.768864	3.59024	0.0112158	0.14992	252	290	203	198	186	186	GeneID:102191246	Genbank:XM_005685989.1,Genbank:XM_005685988.1
	C19H17orf70	-0.76814	1.58269	0.0393897	0.289544	50	54	78	71	21	62	GeneID:102182443	Genbank:XM_005694395.1
	GNA12	-0.768069	2.59575	0.0351021	0.272704	180	110	81	115	85	90	GeneID:102185175	Genbank:XM_005701915.1
	PRDX4	-0.76761	4.69831	0.00416988	0.0859842	582	605	423	537	287	488	GeneID:102189846	Genbank:XM_005701024.1
	SDHA	-0.767093	6.32554	0.0181316	0.196255	2183	1528	1264	1249	1273	1253	GeneID:102183107	Genbank:XM_005694893.1
	DPY19L4	-0.76657	1.3138	0.0356736	0.274759	49	60.14	40.83	49.1	26.73	46	GeneID:102170892	Genbank:XM_005689316.1
	UHMK1	-0.765248	1.67158	0.0393567	0.289544	48	58	88	46	41	68	GeneID:102186815	Genbank:XM_005677152.1
	METTL24	-0.76409	1.9102	0.0294612	0.251203	87	82	60	53	53	75	GeneID:102177895	Genbank:XM_005684635.1
	RECQL5	-0.762357	1.99882	0.0302503	0.254874	80	80	84	46	54	95	GeneID:102169794	Genbank:XM_005694138.1
	SLC37A3	-0.762245	2.07826	0.0354921	0.274575	85	68	105	114	29	77	GeneID:102173259	Genbank:XM_005679524.1
	PPARA	-0.761325	1.87036	0.0496602	0.324894	75	61	87	77	55	40	GeneID:100861393	Genbank:XM_005681212.1,Genbank:XM_005681211.1
	ANKRD13C	-0.760929	2.53695	0.0250071	0.233057	92	89	176	97	75	113	GeneID:102179342	Genbank:XM_005678465.1
	ZDHHC9	-0.760483	6.31562	0.00707716	0.117405	1470	1377	2103	1446	1067	1398	GeneID:102174729	Genbank:XM_005700372.1
	LZTFL1	-0.760225	2.9291	0.0133043	0.164249	126	200	143	130	110	127	GeneID:102181548	Genbank:XR_310978.1,Genbank:XM_005696047.1
	C11H2orf68	-0.758914	3.23004	0.00717606	0.118157	161	174	244	172	122	168	GeneID:102186971	Genbank:XM_005686760.1
	CDK16	-0.758737	4.07344	0.00430036	0.0876287	389	332	319	276	225	328	GeneID:102168520	Genbank:XM_005700835.1
	SRC	-0.758525	1.71895	0.0313606	0.258558	65	50	85	59	41	61	GeneID:102182890	Genbank:XM_005688539.1
	RNF103	-0.757966	3.34818	0.0275355	0.244276	138	151	341	193	119	199	GeneID:102188411	Genbank:XM_005686700.1
	XK	-0.757737	3.33251	0.00856322	0.128982	169	177	276	183	129	186	GeneID:102176212	Genbank:XM_005700925.1
	SIK3	-0.756821	4.53269	0.00492602	0.0952873	424	405	605	443	277	442	GeneID:102184542	Genbank:XM_005689488.1,Genbank:XM_005689487.1,Genbank:XM_005689486.1,Genbank:XM_005689485.1
	LSR	-0.756662	3.82265	0.0054575	0.100935	252	265	358	227	158	336	GeneID:102185947	Genbank:XM_005692318.1
	FUCA1	-0.756556	4.47077	0.00491844	0.0952873	466	543	362	381	256	487	GeneID:102180711	Genbank:XM_005676857.1
	HMGCR	-0.755934	5.25051	0.00734127	0.119124	815	770	772	657	565	609	GeneID:102169762	Genbank:XM_005685053.1,Genbank:XM_005685054.1,Genbank:XM_005685055.1
	CHP1	-0.755251	6.87966	0.00828563	0.126803	2674	2294	2328.28	1993	1755	1915	GeneID:102181125	Genbank:XM_005685503.1
	SRPR	-0.753998	8.01046	0.00529837	0.0989453	4466	4986	6559	4554	3185	5208	GeneID:102189193	Genbank:XM_005699613.1,Genbank:XM_005699612.1
	EPHX1	-0.753904	6.93871	0.00466254	0.0922964	2526	2870	2205	2027	1516	2626	GeneID:100860945	Genbank:XM_005690527.1,Genbank:XM_005690526.1
	CHPT1	-0.752706	5.04901	0.00440954	0.0887503	706.92	749.88	590.08	664.09	407.29	584.71	GeneID:102175100	Genbank:XM_005680524.1
	SLC7A6	-0.750273	2.83118	0.0121808	0.156399	175	117	144	132	97	119	GeneID:102168568	Genbank:XM_005692175.1
	SFMBT1	-0.746757	2.26188	0.0295252	0.251203	79	77	137	80	66	88	GeneID:102177108	Genbank:XM_005695852.1,Genbank:XM_005695854.1,Genbank:XM_005695853.1
	SPATS2	-0.746484	4.5468	0.00642734	0.110804	419	575	449	392	323	435	GeneID:102175924	Genbank:XM_005679996.1
	MFHAS1	-0.746379	3.45774	0.00798561	0.125241	209	204	263	166	156	216	GeneID:102173637	Genbank:XM_005698858.1
	SCARB1	-0.745812	3.95124	0.0247026	0.231095	448	197	306	211	201	362	GeneID:102178475	Genbank:XM_005691343.1,Genbank:XM_005691344.1
	SERPINF1	-0.745302	2.67337	0.0382793	0.286377	77	174	140	115	48	177	GeneID:102179233	Genbank:XM_005693317.1
	LOC102178766	-0.745045	8.5578	0.0241162	0.230027	5334	6625	11421	7712	3008	9593	GeneID:102178766	Genbank:XM_005693822.1,Genbank:XM_005693821.1
	BCAS3	-0.744701	2.67773	0.0136724	0.166427	120	110	162	112	58	164	GeneID:102172381	Genbank:XM_005693141.1,Genbank:XM_005693142.1,Genbank:XM_005693143.1,Genbank:XM_005693139.1,Genbank:XM_005693140.1,Genbank:XM_005693144.1,Genbank:XM_005693145.1
	ABCA5	-0.744525	2.066	0.0323025	0.262979	60	101	94	64	60	79	GeneID:102177279	Genbank:XM_005694494.1
	CSN1S1	-0.743869	11.1184	0.0355276	0.274676	68206	28795	40087	31054	34131	42105	GeneID:100750242	Genbank:XR_310083.1
	ZDHHC23	-0.743526	1.22481	0.0490775	0.323117	41	41	58	53	24	39	GeneID:102187264	Genbank:XM_005674940.1
	COL4A2	-0.743465	6.33358	0.011965	0.154842	2092	1432	1451	1379	1186	1351	GeneID:102171347	Genbank:XM_005709485.1
	NMRAL1	-0.742551	3.04573	0.0111656	0.149862	137	175	195	121	89	215	GeneID:102184491	Genbank:XM_005697482.1,Genbank:XM_005697483.1,Genbank:XM_005697481.1
	PPP1R16B	-0.742177	4.34675	0.0295029	0.251203	570	468	212	355	268	389	GeneID:102188419	Genbank:XM_005688558.1
	ARHGAP35	-0.741539	5.00365	0.017584	0.191979	707	510	762	591.95	498	444	GeneID:102177274	Genbank:XM_005692659.1
	CAMK2G	-0.741064	4.02177	0.0219851	0.219152	303	273	425	225	272	270	GeneID:102185715	Genbank:XM_005699295.1
	TTI2	-0.740748	2.24224	0.0278891	0.244954	91	103.4	93.98	84.89	72.6	68.39	GeneID:102183662	Genbank:XR_311155.1,Genbank:XM_005698818.1
	NBAS	-0.739544	4.52178	0.00319229	0.0730747	427	494	495	451	257	469	GeneID:102186698	Genbank:XM_005687089.1
	GAS2L1	-0.739219	2.79151	0.0115155	0.151961	151	133	139	134	96	109	GeneID:102189980	Genbank:XM_005691713.1
	LOC102181419	-0.738989	2.95041	0.0102728	0.142171	159.94	138	175	119.99	110	148.64	GeneID:102181419	Genbank:XM_005692064.1
	ENPP1	-0.738349	2.1693	0.0370146	0.280326	118	55	100	85	40	109	GeneID:102190787	Genbank:XM_005684827.1
	NR1D1	-0.738285	2.68448	0.0167005	0.187016	125	99	169	137	77	108	GeneID:102176826	Genbank:XM_005694303.1
	TBC1D16	-0.737251	3.31057	0.0142163	0.170654	162	217	230	133	145	208	GeneID:102185503	Genbank:XM_005694405.1
	RNF150	-0.735664	2.02944	0.0415929	0.298051	63	80.88	104.31	59.17	63.41	73.62	GeneID:102182158	Genbank:XM_005691225.1
	WDR11	-0.73455	2.91604	0.0154202	0.177591	160	157	144	130	117	116	GeneID:102169828	Genbank:XM_005698548.1,Genbank:XM_005698549.1,Genbank:XM_005698550.1
	PMPCB	-0.734372	3.37985	0.00663411	0.112757	192	248	197.7	208	133	179	GeneID:102190757	Genbank:XM_005679108.1
	NCK2	-0.734055	3.32099	0.0051087	0.0967504	222	176	214	189	118	200	GeneID:102180601	Genbank:XM_005686744.1
	AK3	-0.733616	5.11541	0.0377574	0.284057	444	579	1119	603	520	559	GeneID:102176121	Genbank:XM_005683761.1
	LOC102177862	-0.732827	1.62749	0.0316223	0.259402	60	68	58	47	34	75	GeneID:102177862	Genbank:XR_309926.1,Genbank:XR_309925.1
	TNFAIP1	-0.732782	4.56424	0.0206139	0.211486	642	389	421	448	357	338.91	GeneID:102186046	Genbank:XM_005693250.1
	SYK	-0.731664	3.86832	0.00546647	0.100935	245	332	320	265	185	285	GeneID:102174120	Genbank:XM_005684187.1,Genbank:XM_005684184.1,Genbank:XM_005684188.1,Genbank:XM_005684186.1,Genbank:XM_005684185.1,Genbank:XM_005684190.1,Genbank:XM_005684183.1,Genbank:XM_005684189.1,Genbank:XM_005684191.1
	ARAF	-0.731298	4.9412	0.00436234	0.0882694	653	652	584	530	384	642	GeneID:102169370	Genbank:XM_005700838.1,Genbank:XM_005700837.1
	C8H9orf152	-0.729551	3.77027	0.0171629	0.18995	365	228	242	326	161	203	GeneID:102173300	Genbank:XM_005684393.1
	RUSC2	-0.729301	4.38182	0.0222809	0.220611	471	355	454	258	347	390	GeneID:102178906	Genbank:XM_005683932.1
	KIAA0319L	-0.729251	4.65673	0.0401048	0.292229	299	399	858	452	254	620	GeneID:102182658	Genbank:XM_005678717.1,Genbank:XM_005678716.1
	HEXA	-0.728685	4.13829	0.00982961	0.138506	439	310	330	302	252	313	GeneID:102180045	Genbank:XM_005685182.1,Genbank:XM_005685181.1
	FAM134B	-0.726497	7.74095	0.0412133	0.29674	3187	4138	5875	2766	3789	3463	GeneID:102190994	Genbank:XM_005694853.1
	PAPSS1	-0.726268	3.86409	0.0207549	0.212636	392	321	177	254	185	296	GeneID:102187926	Genbank:XM_005681330.1,Genbank:XM_005681331.1
	ITIH5	-0.725844	4.06599	0.0107524	0.146451	244	352	433	342	208	296	GeneID:102171348	Genbank:XM_005687845.1
	ABCB6	-0.725826	3.49789	0.0130411	0.162358	221	252	218	161	175	213	GeneID:100861157	Genbank:XM_005676573.1
	JMJD4	-0.72461	2.3517	0.0271633	0.243455	79	131	100	76	70	107	GeneID:102185999	Genbank:XM_005682160.1
	ASCC3	-0.724467	3.30449	0.0136316	0.166204	190	171	243	199	138	150	GeneID:102185088	Genbank:XM_005684647.1
	TGFBI	-0.724276	3.42622	0.00920715	0.133039	186	258	214	240	91	241	GeneID:102182971	Genbank:XM_005683315.1
	MIB1	-0.723469	2.92797	0.0134432	0.16486	136	156	172	129	113	130	GeneID:102169639	Genbank:XM_005697055.1
	ATP8B1	-0.722886	3.33871	0.0108898	0.147779	204	189	225	213	138	150	GeneID:102169720	Genbank:XM_005697282.1,Genbank:XM_005697283.1
	PIGO	-0.722271	3.92009	0.00675578	0.114341	314	247	366	278	191	297	GeneID:102174206	Genbank:XM_005683826.1,Genbank:XM_005683824.1,Genbank:XM_005683825.1,Genbank:XM_005683827.1,Genbank:XM_005683828.1
	CDH13	-0.721893	3.2071	0.0243688	0.230557	161	219	184	112	148	187	GeneID:102183172	Genbank:XM_005691833.1
	TMEM110	-0.721655	3.48735	0.00781836	0.123627	183	256	247	190	147	227	GeneID:102171745	Genbank:XM_005696088.1
	HECA	-0.721175	4.35226	0.0253092	0.234392	313	309	633	384	283.21	347	GeneID:102175212	Genbank:XM_005684851.1
	LETMD1	-0.720974	1.98257	0.0455811	0.310604	52	89	98	54	49	96	GeneID:102189831	Genbank:XM_005679959.1,Genbank:XM_005679960.1
	NFIX	-0.720918	4.99178	0.0090854	0.132453	672.52	562	717	527.57	461	582	GeneID:102169276	Genbank:XM_005682321.1
	WDTC1	-0.720825	3.39697	0.00723248	0.118425	238	174	231	211	129	194	GeneID:102186728	Genbank:XM_005676795.1,Genbank:XM_005676794.1
	ULK1	-0.719735	3.1703	0.02233	0.2208	251	116	181	178	109	170	GeneID:102173325	Genbank:XM_005691503.1
	NOD1	-0.718193	3.35589	0.015215	0.176746	244	174	206	147	151	207	GeneID:102187833	Genbank:XM_005679253.1,Genbank:XM_005679254.1,Genbank:XM_005679252.1,Genbank:XM_005679255.1
	PON2	-0.718082	3.59928	0.00896299	0.131945	242	293	205	260	149	205	GeneID:102183658	Genbank:XM_005679012.1
	SLC9A8	-0.716806	2.4011	0.0454326	0.310604	112	121	87	80	91	79	GeneID:102190707	Genbank:XM_005688646.1
	RNF24	-0.715197	2.95035	0.00713663	0.117902	159	158	153	157	93	143	GeneID:102177729	Genbank:XM_005688185.1
	TAPT1	-0.713758	2.92601	0.0317468	0.260056	120	133	210	115	121	132	GeneID:102174008	Genbank:XM_005681916.1,Genbank:XM_005681915.1
	CSNK1G1	-0.713597	2.84001	0.0379392	0.284554	119	103	214	112	106	134	GeneID:102168732	Genbank:XM_005685665.1,Genbank:XM_005685664.1,Genbank:XM_005685666.1
	FBXO6	-0.71245	2.77791	0.0173491	0.190817	152	137	127	94	94	156	GeneID:102183714	Genbank:XM_005690678.1,Genbank:XM_005690677.1,Genbank:XM_005690679.1
	BEND7	-0.711549	2.924	0.0126768	0.159847	115	153	194	148	84	160	GeneID:102174314	Genbank:XM_005687953.1,Genbank:XM_005687954.1
	LOC102176973	-0.711193	3.32475	0.0143047	0.171109	147	238	226	183	137	181	GeneID:102176973	Genbank:XM_005687057.1
	ST14	-0.71041	6.41463	0.0074028	0.119883	2001	1634	1586	1698	1084	1559	GeneID:102187300	Genbank:XM_005699726.1
	TARBP1	-0.709995	2.26651	0.0255213	0.235616	69	111	111	81	56	109	GeneID:102177216	Genbank:XM_005699012.1
	LOC102190309	-0.709471	2.06853	0.0419239	0.299146	67.53	81.75	102.76	72.22	63.85	68.13	GeneID:102190309	Genbank:XM_005700341.1,Genbank:XM_005700342.1
	PMPCA	-0.708428	2.98389	0.0339739	0.268317	237	138	104	142	102	156	GeneID:102171796	Genbank:XM_005709700.1
	LOC102175761	-0.708311	2.99358	0.0158554	0.181188	198	128	157	149	109	140	GeneID:102175761	Genbank:XM_005701790.1
	VPS9D1	-0.708251	1.96511	0.0334368	0.266068	69	64	102	70	48	79	GeneID:102180338	Genbank:XM_005692060.1
	MAP2K4	-0.707075	5.19773	0.00996347	0.139196	882	719	640	598	492	769	GeneID:102175799	Genbank:XM_005694230.1
	ESYT1	-0.704301	6.44913	0.0128494	0.160923	2073	1829	1435	1701	1212	1466	GeneID:102172515	Genbank:XM_005680370.1,Genbank:XM_005680369.1
	IRX1	-0.703337	4.60821	0.00908578	0.132453	541.56	391.07	555.14	427.8	318.86	493.86	GeneID:102181239	Genbank:XM_005694891.1
	CCL28	-0.701612	4.83466	0.0218627	0.218524	393	684	668	407	409	616	GeneID:102176270	Genbank:XM_005694738.1
	RNF26	-0.700335	3.32287	0.0101651	0.141744	244	187	176	194	99	237	GeneID:102176057	Genbank:XM_005689543.1
	PLCE1	-0.69913	2.98563	0.0234528	0.226365	152	154	174	188	105	104	GeneID:102178972	Genbank:XM_005698232.1
	CNNM2	-0.698718	2.70226	0.0224023	0.221219	98	133	163	116	90	120	GeneID:100861072	Genbank:XM_005698415.1
	RAB3D	-0.698265	5.21295	0.00832998	0.127218	861	776	623	680	430	826	GeneID:102187671	Genbank:XM_005682379.1
	CAPN5	-0.696796	3.13233	0.010474	0.144533	146	183	203	151	102	202	GeneID:102177454	Genbank:XM_005690103.1
	KDELC2	-0.696618	1.99925	0.0444792	0.307499	67	78	95	58	60	79	GeneID:102172921	Genbank:XM_005689608.1
	ABCA3	-0.694194	5.56578	0.0435605	0.304546	896.36	798.61	1195.58	824.51	832.32	591.92	GeneID:102173435	Genbank:XM_005709715.1
	PRKCZ	-0.694114	4.26054	0.0142053	0.170654	286	406	476	314	266	389	GeneID:102186420	Genbank:XM_005690852.1
	UNG	-0.693706	3.3577	0.0112434	0.14992	180	189	253	174	134	215	GeneID:102182818	Genbank:XM_005691688.1
	LRRC8D	-0.692812	3.43707	0.015484	0.178187	236	229	191	158	159	225	GeneID:102172858	Genbank:XM_005678121.1,Genbank:XM_005678122.1
	BARX2	-0.692797	3.06081	0.046624	0.313981	147	188	170	115	63	283	GeneID:102170301	Genbank:XM_005699630.1
	LOC102177552	-0.692453	3.25044	0.00793959	0.124875	202	202	172	175	117	198	GeneID:102177552	Genbank:XM_005691130.1
	LRBA	-0.691975	5.50942	0.0160835	0.182431	943	871	961	701	714	830	GeneID:102190444	Genbank:XM_005691181.1,Genbank:XM_005691182.1
	TCF25	-0.691499	4.17064	0.0111738	0.149862	313	439	343	282	229	418	GeneID:102180874	Genbank:XM_005692062.1
	NR3C2	-0.69143	5.21326	0.0334726	0.266068	620	684	959	597	633	554	GeneID:102172834	Genbank:XM_005691196.1
	LOC102180786	-0.690985	3.20532	0.00812783	0.12556	191	201	166	181	111	184.08	GeneID:102180786	Genbank:XM_005690363.1,Genbank:XM_005690365.1,Genbank:XM_005690364.1,Genbank:XM_005690361.1,Genbank:XM_005690362.1
	MCUR1	-0.689668	2.96919	0.0317856	0.26023	160	169	144	156	124	102	GeneID:102185521	Genbank:XM_005696879.1
	FNDC3A	-0.689561	6.07553	0.0159124	0.181559	1030	1401	1685	1257	950	1192	GeneID:102185286	Genbank:XM_005687454.1,Genbank:XM_005687455.1,Genbank:XM_005687453.1,Genbank:XM_005687456.1
	SKIV2L	-0.689055	3.5912	0.0367595	0.279108	366.19	205.72	156.09	274.77	128.9	228.99	GeneID:102178026	Genbank:XM_005696659.1
	PPP1R10	-0.68851	3.94604	0.0176391	0.192289	322	283	330	233	247	277	GeneID:102191093	Genbank:XM_005696622.1
	HSPG2	-0.688357	5.16107	0.0278922	0.244954	853	582	740	624	586	530	GeneID:102188640	Genbank:XM_005677023.1
	CACUL1	-0.687244	4.08146	0.0166673	0.187016	268	344	417	372	225	262	GeneID:102191108	Genbank:XM_005698621.1
	DAPK1	-0.687189	4.15627	0.0102324	0.142012	342	301	440	340	232	341	GeneID:102185182	Genbank:XM_005684135.1
	MUC1	-0.685851	8.24358	0.0242178	0.230027	8468	5495	4445	6179	3955	5399	GeneID:102190921	Genbank:XM_005677405.1
	HDAC6	-0.685206	3.26986	0.0120004	0.154892	192.55	177.36	213.28	158.71	134.86	194.47	GeneID:102183307	Genbank:XM_005700809.1
	GRSF1	-0.683774	4.79193	0.0130015	0.162213	525	552	606	434	413	541	GeneID:102174284	Genbank:XM_005681735.1
	HDDC3	-0.683597	2.94828	0.0128094	0.160558	168	162	135	144	101	149	GeneID:102170737	Genbank:XM_005694987.1
	RNF123	-0.68198	2.33775	0.0275868	0.24435	111	84	108	80	66	112	GeneID:102179711	Genbank:XM_005695956.1
	OGFOD3	-0.681658	3.08385	0.0119827	0.154892	187	175	149	148	110	177	GeneID:102175801	Genbank:XM_005694374.1
	FAM214B	-0.680951	2.1487	0.0472134	0.31701	107	65	93	115.99	39	80	GeneID:102175764	Genbank:XM_005683830.1
	C16H1orf21	-0.680778	4.94733	0.0287877	0.248365	412	858	606	468	375	775	GeneID:102173871	Genbank:XM_005690970.1
	KIAA0100	-0.680508	4.20138	0.0129455	0.161851	460	349	304	413	204	351	GeneID:102188167	Genbank:XM_005693258.1
	FAM160A1	-0.678574	4.28743	0.0105516	0.144856	358	345	481	355	258	390	GeneID:102171451	Genbank:XM_005691193.1
	PLSCR2	-0.678288	3.76434	0.013975	0.169133	304	256	261	269	192	225	GeneID:102175526	Genbank:XM_005675471.1
	NUP43	-0.677974	1.94796	0.0311223	0.257948	74	77	79	82	47	68	GeneID:102189126	Genbank:XM_005684904.1,Genbank:XM_005684903.1
	TMEM171	-0.677005	4.10292	0.0122915	0.157547	353	292	395	331	238	304	GeneID:102174158	Genbank:XM_005694562.1
	PLAA	-0.676806	2.65999	0.0148251	0.174136	110	131	139	131	71	128	GeneID:102170514	Genbank:XM_005683596.1
	ETF1	-0.674217	5.3802	0.0357492	0.274759	604	682	1246	1011	475	702	GeneID:102188586	Genbank:XM_005682994.1
	BMPR2	-0.672442	3.53996	0.0386383	0.287604	180	234	289	246	180	149	GeneID:102173240	Genbank:XM_005676470.1
	CHD7	-0.671848	3.62698	0.0346695	0.271468	192	220	335	263	182	173	GeneID:102188956	Genbank:XM_005689087.1
	PSKH1	-0.671469	3.97961	0.0102482	0.142097	374	269	309	300	195	327	GeneID:102188966	Genbank:XM_005692162.1
	RAB25	-0.671353	5.62513	0.0169646	0.18889	1029	970	991	772	758	942	GeneID:102180000	Genbank:XM_005677359.1
	MTR	-0.671264	4.01389	0.0338081	0.267899	211	275	493	337	172	352	GeneID:102172599	Genbank:XM_005699000.1
	ARHGEF5	-0.670128	4.83476	0.018052	0.195761	527	437	765	544	370	563	GeneID:102189277	Genbank:XM_005679633.1
	LOC102177233	-0.66986	2.50693	0.0306591	0.256413	132	115	93	141	53	109	GeneID:102177233	Genbank:XM_005701907.1
	SND1	-0.669323	7.24751	0.0202553	0.209121	3544	3251	2404	2925	2186	2588	GeneID:102172121	Genbank:XM_005679432.1
	KIF1C	-0.669099	4.86609	0.00940966	0.135171	582	629	553	559	386	559	GeneID:102184759	Genbank:XM_005694183.1
	PGM1	-0.668598	4.20597	0.0122293	0.156886	383	416	315	374	246	328	GeneID:102183563	Genbank:XM_005678315.1,Genbank:XM_005678316.1,Genbank:XM_005678314.1,Genbank:XM_005678313.1
	UBB	-0.667643	8.87594	0.00826908	0.126803	9909	8993	9569	9522	5777	9317	GeneID:102187800	Genbank:XM_005693600.1
	RNF169	-0.6668	4.12876	0.0152958	0.176929	300	337	420	317	254	315	GeneID:102169890	Genbank:XM_005689994.1
	LOC102183409	-0.6666	2.50039	0.0278698	0.244954	129	115	94	100	78	110	GeneID:102183409	Genbank:XM_005682067.1
	NAV3	-0.666591	3.33363	0.0238531	0.228807	221	200	185	191	156	155	GeneID:102182566	Genbank:XM_005679745.1,Genbank:XM_005679746.1
	LOC102170307	-0.666419	13.0545	0.0478794	0.319793	237715	109878	166856	116208	127325	188001	GeneID:102170307	Genbank:XR_310084.1
	NAA35	-0.664126	2.95827	0.0270918	0.243118	128	128	211	143	104	152	GeneID:102182503	Genbank:XM_005684125.1
	LOC102173015	-0.663984	2.84645	0.022631	0.221779	140	142	149	137	106	119	GeneID:102173015	Genbank:XM_005687786.1
	ESRP1	-0.663581	5.22573	0.0305616	0.256266	533	631	1104	765	473	712	GeneID:102185935	Genbank:XM_005689231.1
	GGCX	-0.663249	6.32324	0.0192659	0.202748	1758	1701	1381	1413	1217	1396	GeneID:102170242	Genbank:XM_005686722.1,Genbank:XM_005686721.1
	DNAJC1	-0.662165	3.31717	0.0239134	0.229088	175	243	181	167	153	180	GeneID:102176139	Genbank:XM_005688037.1
	LOC102184363	-0.661476	3.206	0.043363	0.303912	238	185	130	188	139	135	GeneID:102184363	Genbank:XM_005691759.1
	DHTKD1	-0.661294	4.3369	0.019239	0.202738	395	366	458	359	314	338	GeneID:102173669	Genbank:XM_005688029.1
	ND4L	-0.660944	8.4371	0.0212951	0.216091	6682	6116	8186	4831	4670	8558	GeneID:1485864
	LOC100860788	-0.660745	4.63229	0.0112692	0.150049	555	490	450	426	322	545	GeneID:100860788	Genbank:XM_005700896.1,Genbank:XM_005700897.1
	MLH1	-0.660642	2.15397	0.0283198	0.245911	74	94	97	84	52.08	96	GeneID:102181726	Genbank:XM_005695538.1,Genbank:XM_005695539.1,Genbank:XM_005695540.1
	AGO1	-0.660624	3.03722	0.0191624	0.202654	134	164	195	190	91	152	GeneID:102180718	Genbank:XM_005678708.1
	ATP13A1	-0.660538	4.5716	0.0189404	0.201462	571	528	333	494	267	505	GeneID:102186853	Genbank:XM_005682162.1
	WARS2	-0.659346	3.16536	0.0304264	0.25621	135	201	203	129	135	190	GeneID:102175915	Genbank:XM_005677791.1,Genbank:XM_005677794.1,Genbank:XM_005677793.1,Genbank:XM_005677792.1
	SH3BP5L	-0.658859	4.00095	0.00943753	0.135308	334	279	351	324	189	332	GeneID:102180121	Genbank:XM_005682875.1,Genbank:XM_005682874.1
	RAB3IP	-0.658623	4.62348	0.0200231	0.208029	445	544	498	370	381	491	GeneID:102169076	Genbank:XM_005680182.1,Genbank:XM_005680183.1,Genbank:XR_310006.1
	FOXRED1	-0.658502	2.22955	0.0364978	0.277839	91	100	88	71	66	102	GeneID:102190300	Genbank:XM_005699617.1
	CNPPD1	-0.656409	4.68322	0.0241313	0.230027	398	430	724	565	268	552	GeneID:102179899	Genbank:XM_005676939.1
	CTDSP2	-0.655534	7.21189	0.034194	0.269623	2084	2467	4429	3090	1737	3052	GeneID:102168891	Genbank:XM_005680257.1,Genbank:XR_310012.1
	TUBG1	-0.655359	3.24684	0.0259053	0.237903	247.87	186.28	134.07	187.12	103.4	216.55	GeneID:102183453	Genbank:XM_005694324.1
	IARS	-0.654335	4.11995	0.0127682	0.160177	371	390	284	325	225	357	GeneID:102191612	Genbank:XM_005684159.1
	ARFGEF2	-0.65398	5.25912	0.0171527	0.18995	889	745	672	755	536	675	GeneID:102187964	Genbank:XM_005688637.1
	AZIN1	-0.653925	6.49606	0.0262452	0.239139	1779	1876	1793	1563	1476	1438	GeneID:102171441	Genbank:XM_005689183.1,Genbank:XM_005689184.1,Genbank:XM_005689185.1
	NCOA1	-0.653834	4.60042	0.0401115	0.292229	352	370	743	426	330	500	GeneID:102169302	Genbank:XM_005686951.1,Genbank:XM_005686949.1,Genbank:XM_005686950.1,Genbank:XM_005686952.1,Genbank:XM_005686953.1
	MAP3K15	-0.651318	2.29225	0.026442	0.239633	103	94	94	100	58	98	GeneID:102168436	Genbank:XM_005701032.1
	PACS1	-0.651266	3.42	0.0306505	0.256413	160	184	299	181	148	223	GeneID:102174194	Genbank:XM_005699913.1
	IGF2R	-0.651027	5.75324	0.0217598	0.218322	1297	1062	887	1073	765	927	GeneID:100860744	Genbank:XM_005684986.1
	TBC1D7	-0.649827	2.77817	0.0314048	0.258558	146	159	104	148	90	116	GeneID:100860990	Genbank:XM_005696848.1,Genbank:XM_005696849.1,Genbank:XM_005696846.1,Genbank:XM_005696847.1
	RAB3GAP2	-0.649498	5.74411	0.0145461	0.17223	961	1191	1079	1179	676	955	GeneID:102178470	Genbank:XM_005690485.1,Genbank:XM_005690486.1
	PRELP	-0.649241	3.99417	0.0250902	0.233194	251	385	322	227	203	411	GeneID:102183894	Genbank:XM_005690372.1
	IQGAP1	-0.648659	7.38968	0.0163563	0.184343	3162	3243	3711	3604	2245	2852	GeneID:102172668	Genbank:XM_005694995.1,Genbank:XM_005694996.1
	ARL4A	-0.647579	3.70518	0.0219451	0.219152	306	233	242	210	197	256	GeneID:102174805	Genbank:XM_005678977.1,Genbank:XM_005678978.1
	DVL3	-0.647047	3.64239	0.0125418	0.159639	264	232	252	245	167	236	GeneID:102182444	Genbank:XM_005675262.1
	CCDC53	-0.647027	2.07591	0.0472844	0.317208	66	77	107	76	48	98	GeneID:102175370	Genbank:XM_005680527.1,Genbank:XM_005680526.1,Genbank:XM_005680525.1
	COX3	-0.646646	12.3305	0.0244297	0.230589	103872	92764	113926	72643	77607	113182	GeneID:1485862
	CNOT1	-0.646041	5.85668	0.0195719	0.204448	1099	1004	1388	1274	767	973	GeneID:102176722	Genbank:XM_005692051.1,Genbank:XM_005692049.1,Genbank:XM_005692052.1,Genbank:XM_005692050.1
	XDH	-0.645618	11.3537	0.0313803	0.258558	63221	47959	46309	40210	42344	48639	GeneID:100861280	Genbank:XM_005686387.1,Genbank:XM_005686386.1
	LOC102177666	-0.644702	2.32082	0.0489123	0.322687	125	91	80	95	72	87	GeneID:102177666	Genbank:XM_005675849.1
	MAGIX	-0.644302	3.0238	0.0183537	0.197268	142	171	173	141	90	205	GeneID:102191122	Genbank:XM_005700750.1,Genbank:XM_005700751.1
	KIAA1324	-0.643775	6.61881	0.0157779	0.180626	2040	1578	2299	1879	1142	2254	GeneID:102171293	Genbank:XM_005677962.1,Genbank:XM_005677961.1
	LOC102178051	-0.64278	4.20428	0.02943	0.251203	354	354	398	314	307	295	GeneID:102178051	Genbank:XM_005681059.1
	SHMT2	-0.641722	5.22542	0.0190818	0.202091	916	744	584	709	460	818	GeneID:102179919	Genbank:XM_005680306.1,Genbank:XM_005680307.1,Genbank:XM_005680305.1
	AMZ2	-0.639634	4.14577	0.0149382	0.174922	364	387	309	299	238	389	GeneID:102170549	Genbank:XM_005694474.1
	RFWD2	-0.639537	3.23898	0.0168611	0.188449	177	187	200	158	104	247	GeneID:102182525	Genbank:XM_005690909.1
	UCKL1	-0.639277	2.1643	0.0396962	0.290729	90.28	83	92	81.22	63.66	84	GeneID:102168465	Genbank:XM_005688399.1
	LOC100860806	-0.637645	3.40674	0.0337235	0.267629	142	197	296	224	127	211	GeneID:100860806	Genbank:XM_005677121.1,Genbank:XM_005677122.1,Genbank:XM_005677124.1,Genbank:XM_005677123.1
	CLDN12	-0.637451	2.11564	0.0361625	0.275738	82	93	81	76	55	95	GeneID:102175266	Genbank:XM_005678898.1
	PXDN	-0.63692	3.59489	0.0153953	0.177442	241	237	244	279	148	210	GeneID:102182697	Genbank:XM_005684421.1
	AGO2	-0.63659	2.87269	0.0396666	0.290711	146	114	176	159	104	112	GeneID:102179215	Genbank:XM_005688819.1
	TUBGCP6	-0.636295	2.61417	0.0263294	0.239139	105	124	135	115	64	151	GeneID:102183946	Genbank:XM_005709654.1
	EPHX2	-0.636066	3.78362	0.034946	0.272206	282	306	235	345	180	191	GeneID:102185835	Genbank:XM_005684042.1
	WDR7	-0.636061	2.9201	0.0242373	0.230027	170	131	149	142	107	141	GeneID:102168877	Genbank:XM_005697279.1
	NOTCH3	-0.634781	3.22359	0.0269524	0.242456	174	173	210	137	139	204	GeneID:102189202	Genbank:XM_005682239.1
	CLINT1	-0.633879	7.5562	0.0304698	0.256266	3768	3920	3613	2624	2959	4007	GeneID:102178066	Genbank:XM_005683230.1,Genbank:XM_005683231.1
	SYNE3	-0.633519	4.07817	0.0459466	0.311922	350	199	462	288	233	360	GeneID:102175622	Genbank:XM_005695365.1
	CDK14	-0.632121	3.85601	0.0219637	0.219152	228	318	320	268	209	270	GeneID:102176014	Genbank:XM_005678900.1
	ATP9B	-0.632062	3.04732	0.0228157	0.222498	153	153	186	161	115	152	GeneID:102188453	Genbank:XM_005696949.1
	RASGRP1	-0.632014	2.56496	0.0289044	0.248935	108	113	130	101	71	141.61	GeneID:102173007	Genbank:XM_005685472.1
	HACE1	-0.631812	2.16094	0.0421365	0.299534	87	73	104	81	58	94	GeneID:102171338	Genbank:XM_005684617.1,Genbank:XM_005684618.1
	C2CD5	-0.63111	3.42377	0.0394824	0.289937	167	180	294	181	162	206	GeneID:102175655	Genbank:XM_005680754.1,Genbank:XM_005680757.1,Genbank:XM_005680755.1,Genbank:XM_005680758.1,Genbank:XM_005680756.1
	MGAT4B	-0.630989	3.43001	0.0141503	0.170654	233	210	199	201	139	228	GeneID:102173548	Genbank:XM_005682037.1
	RHBDF2	-0.630066	4.40854	0.028522	0.246794	516	295	458	498	226	429	GeneID:102185218	Genbank:XM_005694109.1
	MUT	-0.629535	3.62508	0.0195356	0.204351	192	253	292	266	153	234	GeneID:102189256	Genbank:XM_005696393.1,Genbank:XM_005696394.1,Genbank:XM_005696395.1
	ZHX3	-0.628276	4.24277	0.0145217	0.172079	383	350	398	364	261	363	GeneID:102189599	Genbank:XM_005688560.1
	TLR4	-0.626858	4.02813	0.0170282	0.189455	329	276	369	354	206	303	GeneID:100860955	Genbank:XM_005684354.1
	ACSS1	-0.626666	6.43415	0.0404224	0.293048	2165	1419	1588	2063	1180	1259	GeneID:102185099	Genbank:XM_005688127.1
	HGSNAT	-0.626199	3.89352	0.0132842	0.164181	322	273	291	288	186	316	GeneID:102179068	Genbank:XM_005709729.1
	COX1	-0.625025	14.0397	0.0366994	0.279108	350484	319764	338787	223233	271489	362822	GeneID:1485858
	CD93	-0.62467	4.16275	0.018008	0.195491	386	356	326	295	247	398	GeneID:102172076	Genbank:XM_005688087.1
	LGALS8	-0.624301	3.78504	0.0222201	0.220604	281	297	243	281	195	239	GeneID:102171841	Genbank:XM_005698998.1,Genbank:XM_005698997.1
	DCAF6	-0.623229	3.36177	0.0483326	0.320356	117	244	252	199	135	207	GeneID:102172777	Genbank:XM_005677105.1
	NCOA6	-0.622612	5.10557	0.0305012	0.256266	583	559	919	740	453	622	GeneID:102168922	Genbank:XM_005688482.1,Genbank:XM_005688481.1,Genbank:XM_005688479.1,Genbank:XM_005688480.1
	XAB2	-0.621678	2.69956	0.0326677	0.263998	99	131	155	132	80	132	GeneID:102172055	Genbank:XM_005682478.1
	EMC8	-0.621151	2.33862	0.0420694	0.299484	106	106	86	105	68	90	GeneID:102184182	Genbank:XM_005691906.1
	MTFR1	-0.620084	3.43003	0.0305893	0.256266	202	193	246	275	130	167	GeneID:102169031	Genbank:XM_005689021.1
	SYNGR2	-0.620013	6.43855	0.0169415	0.18889	1670	1827	1690	1569	1193	1803	GeneID:102180964	Genbank:XM_005694098.1
	PTPRK	-0.619747	4.85842	0.0210992	0.214673	482	541	711	554	390	586	GeneID:102186120	Genbank:XM_005684728.1,Genbank:XM_005684727.1,Genbank:XM_005684726.1
	ATXN2	-0.61943	4.39754	0.033004	0.265005	350	330	579	418	284	407	GeneID:102180146	Genbank:XM_005691448.1
	AKAP1	-0.61893	4.65029	0.0202854	0.209126	535	495	467	500	359	447	GeneID:102184753	Genbank:XM_005693179.1
	POMT2	-0.618061	2.81548	0.0453154	0.310604	163	139	114	153	101	109	GeneID:102169594	Genbank:XM_005686154.1
	ASS1	-0.617636	2.48568	0.0455775	0.310604	128	110	92	111	79	100	GeneID:100860879	Genbank:XM_005687270.1
	MCM9	-0.617161	3.38912	0.0161151	0.182431	204	207	211	185	136	235	GeneID:102169871	Genbank:XM_005684523.1
	TAP1	-0.616683	3.89052	0.0360519	0.27544	366	249	266	213	210	356	GeneID:102181173	Genbank:XM_005696445.1
	LOC102184315	-0.616145	2.26458	0.040843	0.295161	84	90	109	86	51	123	GeneID:102184315	Genbank:XM_005699291.1
	LOC102178305	-0.613942	2.56451	0.0449374	0.309506	111.77	104.05	132.86	88.85	85.26	133.66	GeneID:102178305	Genbank:XM_005694381.1
	TMEM184A	-0.611751	2.53117	0.0457916	0.311463	99	102	140	92	71	146	GeneID:102187860	Genbank:XM_005701963.1
	LOC102179771	-0.609258	5.62331	0.0408186	0.295161	970	1273	692	836	701	1056	GeneID:102179771	Genbank:XM_005685277.1
	AP1G2	-0.609098	3.39641	0.029418	0.251203	202.31	211.8	209.6	154.46	125.45	293.08	GeneID:102170051	Genbank:XM_005685240.1,Genbank:XM_005685238.1,Genbank:XM_005685237.1,Genbank:XR_310308.1,Genbank:XM_005685239.1,Genbank:XM_005685241.1
	MRPL42	-0.608658	2.86869	0.0244546	0.23059	149	144	138	145	96	145	GeneID:102178330	Genbank:XM_005679819.1,Genbank:XM_005679818.1,Genbank:XM_005679817.1
	APOA1BP	-0.607637	4.41008	0.0225868	0.221779	490	405	367	404	293	425	GeneID:102174611	Genbank:XM_005677339.1,Genbank:XM_005677340.1
	ATP6	-0.60735	12.3025	0.0396596	0.290711	90213	106394	104856	67141	77554	118254	GeneID:1485861
	MRPS5	-0.606678	3.48924	0.0235806	0.22699	212	238	215	186	161	242	GeneID:102172548	Genbank:XM_005686415.1
	C5H12orf41	-0.605962	4.10408	0.0156121	0.179103	328	337	356	317	221	383	GeneID:100860885	Genbank:XM_005680019.1,Genbank:XM_005680020.1
	TMTC2	-0.605828	3.26541	0.0409736	0.295736	176	175	218	157	157	176	GeneID:102190760	Genbank:XM_005679774.1
	LARP1	-0.605264	6.38612	0.0296988	0.251952	1784	1660	1534	1913	1153	1335	GeneID:102176233	Genbank:XM_005683357.1
	MIF4GD	-0.605182	3.57229	0.0210147	0.214257	255	257	192	236	139	270	GeneID:102171369	Genbank:XM_005694144.1
	ETNK1	-0.605003	4.96913	0.0428198	0.301948	593	508	763	681	468	471	GeneID:102175372	Genbank:XM_005680753.1
	LOC102171230	-0.604217	2.77516	0.0305686	0.256266	153	133	117	127	84	156	GeneID:102171230	Genbank:XR_310106.1
	MYO5B	-0.603701	5.62389	0.0432196	0.3037	886	1095	954	762	832	906	GeneID:102168225	Genbank:XM_005697192.1
	KIAA0195	-0.603546	4.63316	0.01969	0.205291	450	475	550	434	328	565	GeneID:102170086	Genbank:XM_005694139.1
	AP3D1	-0.599407	6.7517	0.0215482	0.217443	2243	2111	2052	2259	1444	2037	GeneID:102185082	Genbank:XM_005682607.1,Genbank:XM_005682608.1
	IRF9	-0.598622	3.85225	0.026036	0.237986	245	284	327	273	145	388	GeneID:102190231	Genbank:XM_005685225.1,Genbank:XM_005685223.1,Genbank:XM_005685224.1,Genbank:XM_005685222.1,Genbank:XM_005685226.1
	HDAC5	-0.596777	5.24936	0.0319715	0.261496	655	610	996	733	480	843	GeneID:102180254	Genbank:XM_005693918.1,Genbank:XM_005693917.1
	TRIM28	-0.59499	5.95	0.0260315	0.237986	1029	1190	1456	1081	761	1530	GeneID:102173118	Genbank:XM_005693071.1
	CLSTN1	-0.593956	8.87468	0.0195316	0.204351	9434.21	9323.54	9126.17	8506.26	6157.77	10641.2	GeneID:102174052	Genbank:XM_005690724.1,Genbank:XM_005690726.1,Genbank:XM_005690725.1,Genbank:XM_005690727.1
	NID1	-0.592222	4.08308	0.0205571	0.211344	321	375	306	327	224	357	GeneID:102178881	Genbank:XM_005699017.1
	NAPG	-0.590681	4.12787	0.0333626	0.265829	375	282	376	301	266	346	GeneID:102176381	Genbank:XM_005697143.1,Genbank:XM_005697144.1,Genbank:XM_005697141.1,Genbank:XM_005697142.1
	ORMDL3	-0.590389	5.5631	0.0290048	0.249509	866	888	1050	1059	638	822	GeneID:102185033	Genbank:XM_005693763.1
	EPS15	-0.589982	4.42979	0.0332859	0.265786	336	398	543	431	297	418	GeneID:102168683	Genbank:XM_005678437.1
	INTS3	-0.589272	5.00487	0.0234999	0.226597	539	649	715	620	428	675	GeneID:102186171	Genbank:XM_005677486.1
	ARRDC1	-0.589021	4.89261	0.0209067	0.213747	517	579	664	591	348	692	GeneID:102188415	Genbank:XM_005687388.1,Genbank:XM_005687387.1
	TMEM189	-0.588397	4.4633	0.0321833	0.262465	378	371	557	428	304	443	GeneID:102173207	Genbank:XM_005688734.1
	UBR1	-0.587608	3.74557	0.0302042	0.254874	216	281	295	299	175	244	GeneID:102169592	Genbank:XM_005685547.1
	LOC102174016	-0.587343	4.21163	0.0422231	0.299768	383	358	353	256	291	420	GeneID:102174016	Genbank:XM_005701619.1
	SMAP1	-0.585951	4.44387	0.0324204	0.26304	356.52	502.05	428.04	347.62	287.66	540.19	GeneID:102185102	Genbank:XM_005688761.1
	SLC50A1	-0.585586	6.19572	0.0251997	0.233525	1553	1481	1304	1353	1015	1551	GeneID:102191663	Genbank:XM_005677408.1
	POLG	-0.584477	3.65718	0.0239337	0.229133	255	223	265	232	174	267	GeneID:102185224	Genbank:XM_005709533.1
	COL4A3BP	-0.583939	3.64124	0.0478918	0.319793	196	230	310	260	188	203	GeneID:102186965	Genbank:XM_005685290.1
	ANKRD13A	-0.583348	4.83963	0.0316425	0.259402	443	550	702	527	344	702	GeneID:102180615	Genbank:XM_005691681.1
	RUNDC1	-0.582621	4.22037	0.0402006	0.292445	360	321	419	317	300	348	GeneID:102184842	Genbank:XM_005694328.1
	CD36	-0.582558	9.05431	0.0342348	0.269656	11193.7	10787.9	9484.96	10676.5	8007.88	9187.68	GeneID:100860958	Genbank:XM_005679087.1,Genbank:XM_005679086.1
	LOC102173716	-0.581076	5.0563	0.0217338	0.218322	593	670	704	692	414	707	GeneID:102173716	Genbank:XM_005699318.1
	LOC102176567	-0.574883	3.38024	0.0351023	0.272704	183	220	208	183	156	210	GeneID:102176567	Genbank:XM_005676391.1,Genbank:XM_005676390.1
	DOT1L	-0.573955	3.06248	0.0455787	0.310604	172	131	186	164	122	155	GeneID:102180119	Genbank:XM_005709734.1
	SEL1L	-0.573932	4.24414	0.0332699	0.265786	382	386	347	484	227	323	GeneID:102179859	Genbank:XM_005686188.1
	SERINC3	-0.573148	6.45405	0.0357194	0.274759	1325	1839	2020	1611	1044	2205	GeneID:102171350	Genbank:XM_005688580.1
	HPN	-0.572817	5.62005	0.0495997	0.324787	1261	818	816	802	674	1184	GeneID:102188889	Genbank:XM_005692331.1
	GAB2	-0.571086	3.08228	0.0327305	0.264154	157	151	188	168	91	212	GeneID:102177137	Genbank:XM_005699491.1
	SLC35A4	-0.570576	4.42944	0.0327197	0.264154	494	436	336	472	236	494	GeneID:102176525	Genbank:XM_005683041.1
	PSMD11	-0.570572	3.53527	0.0233812	0.226102	227	217	236	236	142	256	GeneID:102187430	Genbank:XM_005693342.1
	LCP2	-0.57024	4.99747	0.0358752	0.274759	673	497	711	622	451	637	GeneID:102184554	Genbank:XM_005694516.1
	FAM114A1	-0.57005	5.3303	0.0425647	0.301113	637	919	817	641	584	928	GeneID:102168519	Genbank:XM_005681510.1,Genbank:XM_005681509.1
	UBC	-0.568119	8.72838	0.0427115	0.30135	6970	6961	11131	8920.99	5558	8593	GeneID:102178199	Genbank:XM_005691342.1
	USP30	-0.565307	3.52715	0.0367304	0.279108	235	183	257	216	162	240	GeneID:102183091	Genbank:XM_005691689.1
	TRAPPC10	-0.563652	3.70967	0.0281657	0.245584	230	245	292	289	164	261	GeneID:102187537	Genbank:XM_005675657.1
	YIPF5	-0.563566	3.83181	0.042085	0.299484	239.92	307.74	287.4	320.86	201.61	235.97	GeneID:102190319	Genbank:XM_005683089.1,Genbank:XM_005683088.1
	TBC1D30	-0.563265	3.72028	0.0376684	0.283821	210	250	313	268	180	262	GeneID:102187840	Genbank:XM_005680240.1
	MAN2C1	-0.563049	3.56363	0.0431311	0.303584	230	205	257	224	184	213	GeneID:102190996	Genbank:XM_005695193.1
	KIAA1468	-0.562936	3.7839	0.0421698	0.299534	260	257	290	278	211	236	GeneID:102182652	Genbank:XM_005697322.1
	ADRBK2	-0.561959	2.75151	0.0483909	0.320356	133	127	132	108	85	175	GeneID:102185296	Genbank:XM_005691697.1
	MCOLN2	-0.561586	2.76478	0.0428373	0.301948	118	137	141	163	75	137	GeneID:102186546	Genbank:XM_005678244.1
	DHX8	-0.560159	4.02953	0.0386007	0.287604	272	286	400	318	227	335	GeneID:102175614	Genbank:XM_005693898.1
	TENC1	-0.559874	7.05928	0.0329184	0.264779	2642	2246	2960	2762	1492	3246	GeneID:102181001	Genbank:XM_005680090.1
	DAP	-0.559655	6.74666	0.0361658	0.275738	2166	2139	2009	1795	1540	2456	GeneID:102168489	Genbank:XM_005694857.1
	PCOLCE	-0.559627	4.18446	0.0491888	0.323242	288	404	375	347	167	534	GeneID:102181355	Genbank:XM_005697822.1
	TBRG1	-0.559495	3.65825	0.0342862	0.269773	280	249	209	281	129	302	GeneID:102180288	Genbank:XM_005699574.1
	PPP2R5A	-0.559188	4.90051	0.0416422	0.298051	475	544	737	557	420	634	GeneID:102185489	Genbank:XM_005691015.1
	ICA1	-0.559052	3.9894	0.0356199	0.274676	311	337	282	263	192	427	GeneID:102170848	Genbank:XM_005678970.1,Genbank:XM_005678969.1,Genbank:XM_005678966.1,Genbank:XM_005678971.1,Genbank:XM_005678968.1,Genbank:XM_005678967.1
	DNAJC16	-0.55846	2.84383	0.0405978	0.29403	138	124	156	136	86	173	GeneID:102174142	Genbank:XM_005690812.1
	PDXDC1	-0.558067	4.17164	0.0405526	0.293847	431	324	299	386	245	343	GeneID:102176932	Genbank:XM_005697963.1
	MTMR3	-0.555212	4.41675	0.0482425	0.320356	411	304	537	445	281	439	GeneID:102187423	Genbank:XM_005691620.1,Genbank:XM_005691621.1,Genbank:XM_005691622.1,Genbank:XM_005691623.1
	RBM33	-0.555015	3.45043	0.0483058	0.320356	186	173	280	250	119	242	GeneID:102191491	Genbank:XM_005679697.1
	MIA3	-0.552513	5.69714	0.032432	0.26304	879	1038	1129	1105	658	1095	GeneID:102180143	Genbank:XM_005690583.1
	STOM	-0.55023	6.96794	0.0388828	0.288256	2667	2420	2252	2959	1591	2334	GeneID:102184720	Genbank:XM_005684367.1
	FBXO42	-0.549938	3.53043	0.0461235	0.312138	262	185	226	248	162	212	GeneID:102179718	Genbank:XM_005677057.1,Genbank:XM_005677058.1
	VAC14	-0.549652	4.44204	0.0280427	0.245528	441	410	420	475	261	471	GeneID:102172568	Genbank:XM_005691871.1
	GORASP2	-0.549478	5.5532	0.0358862	0.274759	991	855	904	1127	555	931	GeneID:102190360	Genbank:XM_005675976.1
	WDR26	-0.549199	4.94876	0.0479556	0.319986	628.03	489.02	690.92	608.17	465.46	574.49	GeneID:102185587	Genbank:XM_005690517.1,Genbank:XM_005690519.1,Genbank:XM_005690518.1,Genbank:XM_005690516.1
	NCSTN	-0.54865	6.15046	0.033401	0.265928	1546	1336	1278	1398	943	1556	GeneID:102183281	Genbank:XM_005677220.1,Genbank:XM_005677221.1
	NOTCH2	-0.547481	5.85703	0.0493366	0.323758	1245	939	1210	1336	807	991	GeneID:102177020	Genbank:XM_005677980.1
	DYM	-0.5456	3.75288	0.0401499	0.292235	290	259	236	246	192	291	GeneID:102190752	Genbank:XM_005697188.1
	NDST2	-0.54535	4.14677	0.0455795	0.310604	355	272	407	333	255	368	GeneID:102187918	Genbank:XM_005699220.1
	KDR	-0.543742	5.42679	0.0493118	0.323758	1002	705	806	907	614	803	GeneID:100860836	Genbank:XM_005681629.1
	KDM5C	-0.539939	5.18811	0.0448985	0.309491	790	614	724	689	537	740	GeneID:102185641	Genbank:XM_005700883.1
	RAP1GDS1	-0.537356	3.33574	0.0390325	0.288645	186	196	204	179	138	235	GeneID:102184983	Genbank:XM_005681397.1,Genbank:XM_005681401.1,Genbank:XM_005681399.1,Genbank:XM_005681396.1,Genbank:XM_005681400.1,Genbank:XM_005681398.1
	HDAC7	-0.536668	3.66617	0.0418477	0.298973	261	202	275	267	135	319	GeneID:102177869	Genbank:XM_005680137.1
	KCMF1	-0.536128	4.58387	0.0412421	0.296786	413	442	544	543	314	462	GeneID:102188056	Genbank:XM_005686764.1
	FASTK	-0.535771	3.72147	0.0385791	0.287598	287	241	238	250	168	313	GeneID:102186744	Genbank:XM_005679682.1
	SLC17A5	-0.53537	4.15531	0.0388103	0.288012	336	361	340	394	245	332	GeneID:102186119	Genbank:XM_005684430.1,Genbank:XM_005684429.1
	ECH1	-0.534709	4.15316	0.048483	0.320615	391	375	268	326	237	418	GeneID:102178387	Genbank:XM_005692378.1
	NRBP1	-0.534457	4.72092	0.0358821	0.274759	458	528	552	604	292	598	GeneID:102176972	Genbank:XM_005686886.1,Genbank:XM_005686885.1
	PDCD6IP	-0.534333	5.78829	0.0378512	0.284472	1069	1084	1072	1145	768	1107	GeneID:102180436	Genbank:XM_005695533.1,Genbank:XM_005695532.1
	LAPTM4B	-0.53175	4.17861	0.0393289	0.289544	312	324	418	350	233	422	GeneID:102180951	Genbank:XM_005689216.1
	ILVBL	-0.531571	3.8991	0.0329943	0.265005	268	296	303	301	191	335	GeneID:102189750	Genbank:XM_005682240.1
	VPS35	-0.526848	5.92888	0.0458495	0.311603	1235	1135	1177	1198	910	1187	GeneID:102172748	Genbank:XM_005691946.1
	EPB41L1	-0.526174	5.79522	0.0460283	0.311922	1057	1017	1160	1275	751	1028	GeneID:102177452	Genbank:XM_005688677.1
	SSH3	-0.525872	3.95625	0.0425487	0.301113	310	283	307	292	227	324	GeneID:102181007	Genbank:XM_005700019.1
	SLC25A3	-0.525411	5.88903	0.0420229	0.299484	1143	1135	1172	1101	851	1289	GeneID:102187745	Genbank:XM_005680479.1,Genbank:XM_005680477.1,Genbank:XM_005680478.1,Genbank:XM_005680480.1
	UBE3B	-0.515762	4.09497	0.0463193	0.312603	378	281.01	329	351	225	374	GeneID:102177914	Genbank:XM_005691587.1
	GRAMD2	-0.5152	4.5347	0.0495438	0.324564	464	461	417	531	318	427	GeneID:102178450	Genbank:XM_005685175.1
	PXN	-0.514749	3.86718	0.0464756	0.31337	311	249	283	334	186	293	GeneID:102178097	Genbank:XM_005691673.1
	AGRN	-0.509102	4.80609	0.045542	0.310604	565	519	534	544	388	618.08	GeneID:102169403	Genbank:XM_005690869.1
	ABHD16A	-0.505896	4.67062	0.0459941	0.311922	523	496	452	495	318	628	GeneID:102181346	Genbank:XM_005696581.1
	SRSF10	0.495814	4.54001	0.0498145	0.325615	291	315.8	341.83	737.23	374.2	770.02	GeneID:102179247	Genbank:XM_005676851.1,Genbank:XM_005676850.1,Genbank:XM_005676853.1,Genbank:XM_005676855.1,Genbank:XM_005676852.1,Genbank:XM_005676854.1
	CALM2	0.503042	6.79853	0.0481276	0.320356	1513	1553	1478	3238	2136	3434	GeneID:102172164	Genbank:XM_005686574.1
	PLLP	0.508555	4.05385	0.0492104	0.323242	233	215	224	412	309	600	GeneID:102189425	Genbank:XM_005692088.1
	EMP2	0.512067	3.77805	0.0477888	0.319596	157	199	198	440.61	225	440	GeneID:102190283	Genbank:XM_005697501.1
	HNRNPR	0.515967	4.60011	0.0415237	0.297812	321	328	331.97	788.96	444	697	GeneID:102184013	Genbank:XM_005676871.1,Genbank:XM_005676874.1,Genbank:XM_005676872.1,Genbank:XM_005676873.1
	PHAX	0.51672	3.68886	0.0404075	0.293048	176	169	174	414	207	423	GeneID:102174928	Genbank:XM_005682729.1
	CD47	0.518828	5.72921	0.0429685	0.302729	707	734	708	1754	841	1749	GeneID:102171100	Genbank:XM_005674967.1
	ZBTB4	0.519052	4.47009	0.046947	0.315683	300	256	339	732	344	737	GeneID:102191081	Genbank:XM_005694204.1
	LOC102177567	0.521893	6.05949	0.0483207	0.320356	758.38	1033.2	911.19	2207.16	1022.24	2271.19	GeneID:102177567	Genbank:XR_309758.1
	EIF4A3	0.52382	4.47203	0.0394427	0.28979	305	306	283	714	348	755	GeneID:102175516	Genbank:XM_005694080.1
	RPS9	0.529768	8.10518	0.0487133	0.32184	3420.51	4268.88	3438.66	8186.2	4158.33	10598.3	GeneID:102171864	Genbank:XM_005709411.1
	LOC102171353	0.53312	3.4231	0.0368225	0.279158	138.06	147	143	289.18	203.36	360.01	GeneID:102171353	Genbank:XM_005688875.1
	RPS3	0.536091	8.49527	0.0436798	0.304829	4532	5539	4476	10618	5505	13972	GeneID:102189887	Genbank:XM_005689986.1
	GZF1	0.53813	3.12291	0.0461812	0.312167	116	103	127	237	181	261	GeneID:102182887	Genbank:XM_005688119.1
	RPS19	0.538566	8.38295	0.0472303	0.31701	3652	5180	4624	9667	5147	13016	GeneID:102175432	Genbank:XM_005692574.1
	TARDBP	0.5408	4.20869	0.0455148	0.310604	256	201	282	609	266	663	GeneID:102186419	Genbank:XR_310609.1,Genbank:XR_310608.1,Genbank:XR_310607.1,Genbank:XM_005690688.1,Genbank:XM_005690689.1
	RAB8B	0.543233	3.19486	0.0442005	0.306433	127	107	129	316	134	302	GeneID:102172357	Genbank:XM_005685680.1
	PSME1	0.544744	5.05552	0.0480837	0.320262	413	513	405	1098	450	1257	GeneID:102179390	Genbank:XM_005685335.1
	RIN2	0.545728	4.20562	0.048042	0.320215	215	196	326	520	349	609	GeneID:102181219	Genbank:XM_005688113.1
	LOC102177354	0.546214	5.07112	0.0470541	0.316115	454	514	376	870	551	1357	GeneID:102177354	Genbank:XR_310543.1
	FAM13B	0.548457	2.83746	0.0458543	0.311603	79	95	108	205	134	228	GeneID:102182588	Genbank:XM_005682970.1,Genbank:XM_005682969.1,Genbank:XM_005682974.1,Genbank:XM_005682973.1,Genbank:XM_005682971.1,Genbank:XM_005682972.1
	SLC23A2	0.54849	3.14438	0.0385775	0.287598	100	115	135	273	157	279	GeneID:102170797	Genbank:XM_005688160.1,Genbank:XM_005688161.1
	RPL24	0.55171	7.7741	0.046972	0.315707	2288	3664	2822	6496	3552	8114	GeneID:102185310	Genbank:XM_005674869.1
	PRDX6	0.556769	6.06267	0.0379145	0.284554	754	1069	846	1763	1226	2457	GeneID:102175786	Genbank:XM_005690884.1
	MAPK6	0.557666	2.88946	0.0414313	0.297634	101	103	87	228	147	208	GeneID:102169187	Genbank:XM_005685763.1,Genbank:XM_005685764.1
	CD99	0.558352	4.84916	0.0448404	0.309271	295	431	422	1073	432	891	GeneID:102180751	Genbank:XM_005701370.1
	PSME2	0.559347	3.87837	0.0320302	0.261796	194	224	164	458	238	513	GeneID:102191527	Genbank:XM_005685228.1,Genbank:XM_005685229.1
	TMEM87B	0.56178	3.43972	0.0262612	0.239139	134	144	150	326	197	351	GeneID:102170608	Genbank:XM_005686408.1
	LOC102185811	0.561995	7.1643	0.0412599	0.296786	1499	2279	1946	3974.98	2408	5510	GeneID:102185811	Genbank:XM_005680328.1,Genbank:XM_005680330.1,Genbank:XM_005680329.1
	LRPAP1	0.562874	4.39629	0.0283599	0.245969	261	281	293	595	347	797	GeneID:102181855	Genbank:XM_005681992.1
	LSM6	0.563203	4.01217	0.042037	0.299484	165	241	233.45	540	225	590	GeneID:102175883	Genbank:XM_005691205.1
	SSB	0.56484	3.82548	0.0300857	0.254358	167.74	215.61	176.21	482.53	236.72	437.89	GeneID:102168777	Genbank:XM_005675985.1,Genbank:XM_005675984.1
	SWAP70	0.565685	4.55734	0.0311604	0.257974	301	300	332	869	375	698	GeneID:102179028	Genbank:XM_005689702.1
	LOC102189548	0.566676	5.9813	0.024246	0.230027	791.32	884.13	835.64	1833.24	1152.35	2171.32	GeneID:102189548	Genbank:XM_005679494.1
	MFAP1	0.567047	3.99469	0.0306995	0.256494	176	250	204	520	294	471	GeneID:102185785	Genbank:XM_005695313.1
	RPL22	0.56801	7.27992	0.0399457	0.291886	1639	2614	1932	4836.59	2541	5548	GeneID:102181619	Genbank:XM_005690753.1
	TACC1	0.568834	2.89874	0.040318	0.292841	81	91	120	229	130	243	GeneID:102180564	Genbank:XM_005698875.1
	TCOF1	0.568869	3.87616	0.0292392	0.25094	187	213	179	519	230	463	GeneID:102174025	Genbank:XM_005683353.1
	CCDC107	0.569942	3.098	0.0440277	0.305901	127	113	95	229	134	344	GeneID:102177625	Genbank:XM_005683837.1,Genbank:XM_005683836.1
	UPF3B	0.570524	3.04236	0.0459024	0.311786	76	121	126	241	143	283.73	GeneID:102176403	Genbank:XM_005700292.1,Genbank:XM_005700293.1
	RPL7L1	0.571823	3.86336	0.0244915	0.23059	202	180	191	471	234	496	GeneID:102170369	Genbank:XM_005696317.1
	LOC102190811	0.57209	3.51485	0.0353471	0.274132	148	156	145	275	198	464	GeneID:102190811	Genbank:XM_005692560.1
	CDK19	0.57251	3.73901	0.0358599	0.274759	139	173	214	423	204	483	GeneID:102182506	Genbank:XM_005684572.1
	C1S	0.573302	4.26817	0.0489509	0.322687	229	280	251	554	242	859	GeneID:102189289	Genbank:XM_005680922.1
	RPS17L	0.573808	9.16622	0.0386338	0.287604	6011	9698	7116	17519	9130	21520	GeneID:102175991	Genbank:XM_005695007.1
	POLR3GL	0.577668	2.99031	0.042081	0.299484	90	116	104	246	111	307.02	GeneID:102183651	Genbank:XM_005677733.1
	C14H8orf59	0.579979	3.74868	0.0313534	0.258558	134.68	182.38	210.74	421.06	223.33	463.44	GeneID:102173317	Genbank:XM_005689269.1
	CCAR1	0.580114	3.79403	0.0377141	0.284021	183	173	188	532	184	455	GeneID:102186834	Genbank:XM_005699120.1,Genbank:XM_005699121.1
	ARHGAP29	0.580369	3.48394	0.022753	0.222448	141	144	153	358	209	334	GeneID:102185622	Genbank:XM_005678078.1
	PDE2A	0.584422	3.49541	0.0391977	0.289431	131	130	180	426	160	357	GeneID:102179217	Genbank:XM_005689948.1
	BCL6	0.593037	3.64143	0.0323203	0.262979	193	116	177	413	214	397	GeneID:102169705	Genbank:XM_005675136.1,Genbank:XM_005675137.1
	EFEMP1	0.594037	3.93659	0.0457445	0.31143	161	246	191	371	234	688	GeneID:102190700	Genbank:XM_005686627.1
	DRAP1	0.594335	3.54146	0.0260762	0.238205	153	174	126	397	184	385	GeneID:100861124	Genbank:XM_005699908.1
	EIF5B	0.595216	5.74322	0.0203432	0.209437	656	768	679	1734	891	1843	GeneID:102178080	Genbank:XM_005686432.1
	APCDD1	0.595807	2.33888	0.0449922	0.309739	60	73	61	155	78	182	GeneID:102177948	Genbank:XM_005697229.1
	RBM19	0.596426	2.8074	0.0333059	0.265786	103	90	77	235	119	216	GeneID:102186617	Genbank:XM_005691471.1,Genbank:XM_005691470.1
	RPL4	0.59808	9.66908	0.028265	0.245663	8710.46	12680.1	10630.6	23422.9	13027	32400.1	GeneID:102190789	Genbank:XM_005685131.1
	EXOSC1	0.599279	2.28916	0.0455371	0.310604	59	65	63	166	75	159	GeneID:102171399	Genbank:XM_005698286.1
	PDRG1	0.599379	3.23392	0.0291032	0.250209	144	115	105	329	144	309	GeneID:102183703	Genbank:XM_005688369.1
	LUC7L3	0.599405	4.2454	0.023295	0.225654	195	248	298	624	311	643	GeneID:102179234	Genbank:XM_005693658.1,Genbank:XM_005693657.1,Genbank:XM_005693654.1,Genbank:XM_005693653.1,Genbank:XM_005693656.1,Genbank:XM_005693659.1,Genbank:XM_005693660.1,Genbank:XM_005693655.1,Genbank:XR_310794.1
	TCEB2	0.605449	4.03459	0.0346857	0.271468	237	243.45	156	501.6	236.01	655.46	GeneID:102175351	Genbank:XM_005697450.1
	LOC102181096	0.606941	6.21297	0.0330155	0.265005	830.57	1295.82	773.46	2199.56	1249.48	2772.44	GeneID:102181096	Genbank:XM_005698729.1
	EIF1AX	0.607327	3.9648	0.0163749	0.184411	204	222	180	488	270	533	GeneID:102185643	Genbank:XM_005701009.1
	RPL37	0.607442	9.05773	0.0313809	0.258558	5398.47	8987.53	6492.09	15169.9	8854.81	20913.1	GeneID:102180799	Genbank:XM_005709429.1
	TBC1D2B	0.608294	3.18443	0.0344255	0.270436	106	95	150	331	141	283	GeneID:102179986	Genbank:XM_005695084.1
	MCFD2	0.609181	4.58892	0.0386939	0.287727	339	360	236	937	320	804	GeneID:102171435	Genbank:XM_005686572.1,Genbank:XM_005686571.1
	XPC	0.609485	2.24015	0.0476859	0.319339	50	63	67	166	83	131	GeneID:102170831	Genbank:XM_005696153.1
	LOC102189996	0.60961	6.06085	0.0383438	0.286568	1038	927	636	1875	1003	2833	GeneID:102189996	Genbank:XM_005675592.1
	RPL9	0.610798	4.92029	0.0326623	0.263998	329.96	495.03	353.79	973.15	419.38	1209.92	GeneID:102170403	Genbank:XM_005681518.1,Genbank:XM_005681517.1
	CORO1A	0.611138	3.7452	0.0432382	0.3037	208	154	156	430	163	568	GeneID:102185330	Genbank:XM_005697666.1,Genbank:XM_005697665.1,Genbank:XM_005697664.1
	TSPAN1	0.61284	6.12801	0.0437493	0.304998	1104	953	664	2264	911	2907	GeneID:102178785	Genbank:XM_005678519.1
	HSDL2	0.614406	2.57121	0.0361334	0.275738	68	85	74	211	91	189	GeneID:102191797	Genbank:XM_005684309.1
	HNRNPM	0.61545	5.9328	0.025971	0.237986	648	857	876	2328	893	1984	GeneID:102177229	Genbank:XM_005682429.1,Genbank:XM_005682430.1
	SRSF11	0.615831	4.46091	0.037232	0.28154	193	273	390	701	344	815	GeneID:102173059	Genbank:XM_005678271.1
	ZNF750	0.615831	2.6963	0.0441014	0.306034	65	86	97	246	92	203	GeneID:102178661	Genbank:XM_005694165.1
	PPP1R18	0.617747	2.96418	0.0350575	0.272704	97	105	97	210	111	340	GeneID:102182741	Genbank:XM_005696673.1
	SNAPC5	0.617769	3.23647	0.0421019	0.299484	130.57	153.67	77.34	258.11	193.01	305.72	GeneID:102189590	Genbank:XM_005685128.1,Genbank:XM_005685127.1,Genbank:XM_005685129.1
	RPS12	0.618258	8.60201	0.0309079	0.257037	3621	6133	5409	11890	5936	15423	GeneID:102174474	Genbank:XM_005684773.1
	TOMM7	0.618271	4.78368	0.0232372	0.225242	296	431	342	791	441	1098	GeneID:102170480	Genbank:XM_005679037.1,Genbank:XM_005679036.1
	AKIRIN1	0.618484	2.46353	0.0327692	0.264322	64	71	75	166	88	201	GeneID:102170575	Genbank:XM_005678669.1
	MRPS26	0.621422	2.60183	0.0388905	0.288256	82	89	60	176	97	230	GeneID:102171723	Genbank:XM_005709639.1
	RCAN1	0.623455	3.43441	0.0307544	0.25664	146	151	118	250	186	466	GeneID:102168299	Genbank:XM_005674656.1
	ARPC1B	0.623477	4.99485	0.0224681	0.221277	430	425	379	1042	438	1273	GeneID:102170108	Genbank:XM_005698091.1
	TSR2	0.623747	3.25898	0.0411723	0.296589	106	138	123	322	111	397	GeneID:102188572	Genbank:XM_005700893.1
	BCL7C	0.624055	2.9276	0.0445573	0.307522	74	89	128	264	100	283	GeneID:102169642	Genbank:XM_005698016.1
	FAM49B	0.62473	2.40792	0.0441646	0.306328	71	70	60	163	73	210	GeneID:102185194	Genbank:XM_005688843.1,Genbank:XM_005688844.1,Genbank:XM_005688846.1,Genbank:XM_005688847.1,Genbank:XM_005688845.1
	RPL19	0.625021	9.27977	0.0204491	0.210381	6859.77	9876.2	7427.49	18190.9	10452.1	23931.4	GeneID:102179042	Genbank:XM_005693740.1
	FAU	0.626031	8.02249	0.0194433	0.20408	3103	3734	3261	8494	3858	10000	GeneID:102189283	Genbank:XM_005699885.1,Genbank:XM_005699884.1
	IGFBP3	0.627503	4.75211	0.0416079	0.298051	260	302	481	751	392	1177	GeneID:102174541	Genbank:XM_005679368.1
	PTGES3	0.627594	5.36764	0.0268672	0.241986	485	581	532	1639	549	1378	GeneID:102191500	Genbank:XM_005680425.1
	LOC102179831	0.627977	8.76241	0.0284343	0.246325	6739.98	5985.46	4092.87	15024.9	6523.07	15680.1	GeneID:102179831	Genbank:XM_005697908.1,Genbank:XM_005697907.1
	RPL7	0.629079	8.36211	0.0324707	0.263065	3055.98	5666.65	4054.16	9639.1	5350.48	13025.3	GeneID:102180512	Genbank:XM_005689063.1
	LOC102178107	0.629792	6.04574	0.0403587	0.292873	683	881	996	2338	755	2753	GeneID:102178107	Genbank:XM_005694088.1
	RPL36	0.630232	7.53923	0.0411002	0.296359	1838	3363	2012	5712.36	2706	7664	GeneID:102169094	Genbank:XM_005682548.1
	TBL1XR1	0.634045	3.70746	0.0358695	0.274759	104	166	232	440	227	417	GeneID:102170182	Genbank:XM_005675295.1,Genbank:XM_005675294.1
	PNN	0.634302	4.27122	0.0118872	0.154241	215	255	273	602	364	624	GeneID:102187538	Genbank:XM_005695254.1
	UFM1	0.636555	4.25117	0.0262229	0.239139	284	266	180	688	269	676	GeneID:102171888	Genbank:XM_005687489.1
	SGK1	0.637041	3.07905	0.0308331	0.25687	87	140	95	205	173	306	GeneID:102176607	Genbank:XM_005684782.1,Genbank:XM_005684785.1,Genbank:XM_005684783.1,Genbank:XM_005684784.1
	HSPA8	0.637354	8.29126	0.048013	0.320215	4717.85	4285.91	3082.01	14326.6	4366.19	8238.88	GeneID:102182240	Genbank:XM_005689565.1
	LOC102182562	0.63779	7.18735	0.0275591	0.244339	1313.68	2347.32	1977.3	4252.12	2426.54	5710.49	GeneID:102182562	Genbank:XR_309912.1
	FAM219B	0.641203	2.32932	0.0483182	0.320356	47	82	60	156	73	192	GeneID:102168774	Genbank:XM_005695194.1
	LOC102178506	0.641497	7.52964	0.0243958	0.230557	1828.99	2945.36	2359.73	5948.63	2756.52	7245.95	GeneID:102178506	Genbank:XM_005698584.1
	PSMA4	0.643582	3.73175	0.0279957	0.245262	210	180	116	442	203	483	GeneID:102184096	Genbank:XM_005695100.1
	EBAG9	0.643952	2.37448	0.0348966	0.272109	52	77.58	65	169	79	184	GeneID:102186413	Genbank:XM_005689150.1
	HNRNPA3	0.644928	5.40509	0.0125471	0.159639	532.75	526.09	568.93	1476.02	680.34	1444.67	GeneID:102177568	Genbank:XM_005675925.1,Genbank:XM_005675926.1,Genbank:XM_005675927.1
	NSMCE1	0.645361	4.21332	0.0164642	0.184994	199	285	226	540	301	733	GeneID:100861336	Genbank:XM_005697624.1
	GAS6	0.64647	3.59489	0.0181919	0.196475	155	172	133	327	194	503	GeneID:102177449	Genbank:XM_005687801.1
	LSM3	0.646498	3.29617	0.0142103	0.170654	131	137	105	302	171	344	GeneID:102190828	Genbank:XM_005696141.1
	TOPORS	0.646902	2.95467	0.0272126	0.243455	68	112	114	268	139	230	GeneID:102183512	Genbank:XM_005683565.1
	RFK	0.647037	2.41428	0.0319758	0.261496	76	69	55	177	85	180	GeneID:102168725	Genbank:XM_005683805.1
	CCDC9	0.64729	3.1688	0.0269773	0.242533	110	112	119	277	115	386	GeneID:102178389	Genbank:XM_005692662.1
	NSMCE4A	0.648247	2.17556	0.0479051	0.319793	42	56	71	148	66	163	GeneID:102169453	Genbank:XM_005698627.1
	POLR2D	0.650707	2.68632	0.0371978	0.28154	97	89	56	232	108	192	GeneID:102174167	Genbank:XM_005675838.1,Genbank:XR_309773.1
	QDPR	0.652071	2.20425	0.038762	0.287798	56	69	47	124	78	178	GeneID:102176029	Genbank:XM_005681925.1
	DNAJC2	0.652227	2.59257	0.0281269	0.245584	56	86	85	201	100	199	GeneID:102190293	Genbank:XM_005679106.1,Genbank:XM_005679107.1
	LOC102190909	0.652359	6.35726	0.0110531	0.149055	933.94	1029	1184	2410.82	1535.64	2903.99	GeneID:102190909	Genbank:XM_005694127.1
	ARRDC4	0.65413	2.70962	0.0191998	0.202666	88	80	78	178	122	237	GeneID:102182634	Genbank:XM_005694954.1
	SH3KBP1	0.655162	2.3614	0.043271	0.3037	65	80	47	133	87	206	GeneID:102186673	Genbank:XM_005701013.1,Genbank:XM_005701014.1,Genbank:XM_005701017.1,Genbank:XM_005701016.1,Genbank:XM_005701015.1
	GPC3	0.6553	3.69259	0.0246967	0.231095	156	143	192	509	163	450	GeneID:102179551	Genbank:XM_005700388.1
	SRPK1	0.656348	3.1781	0.0185576	0.198824	106	134	102	283	133	356	GeneID:102177762	Genbank:XM_005696261.1
	RPL5	0.657363	9.005	0.024581	0.23105	4449.01	8530.85	6745.14	14613.5	9057.05	19924	GeneID:102190192	Genbank:XM_005678097.1
	CLU	0.657518	7.17581	0.0272395	0.243455	2101	2039	1389	3492	2528	6307	GeneID:102182127	Genbank:XM_005683560.1
	HMGB1	0.657789	5.43744	0.0116703	0.15223	474.8	607.89	574.37	1450.82	716.22	1518.62	GeneID:102185752	Genbank:XM_005687538.1
	CEBPZ	0.658917	3.48545	0.0116095	0.151961	133	166	125	364	201	366	GeneID:102172452	Genbank:XM_005686492.1,Genbank:XM_005686491.1
	ZNF512	0.659453	3.17058	0.0161163	0.182431	98	130	112	240	159	353	GeneID:102175588	Genbank:XM_005686882.1,Genbank:XM_005686880.1,Genbank:XM_005686881.1,Genbank:XM_005686879.1
	SASH1	0.661635	3.86382	0.0238858	0.228972	123	210	220	535	222	484	GeneID:102187136	Genbank:XM_005684896.1
	FES	0.663513	2.30605	0.0367717	0.279108	59	56	69	182	67	169	GeneID:102171657	Genbank:XM_005694991.1
	KIAA1211L	0.663569	3.19706	0.0341345	0.269298	130	146	69	325	158	281	GeneID:102177805	Genbank:XM_005686431.1
	DDT	0.663827	1.94374	0.0445143	0.307522	47	58	37	117	61	140	GeneID:102181889	Genbank:XM_005691752.1
	LOC102183724	0.664031	4.44932	0.0160747	0.182431	305.03	292.21	232.44	793.82	308.12	789.58	GeneID:102183724	Genbank:XR_310824.1,Genbank:XR_310823.1
	MRPL23	0.664265	2.85555	0.041658	0.298051	93	110	68	232	88	309	GeneID:102176502	Genbank:XM_005700068.1
	RPL27A	0.666796	8.84289	0.0162675	0.183482	4430.57	7207.32	5911.29	12720.7	8330.34	17856	GeneID:102183345	Genbank:XM_005689717.1
	GK	0.666798	2.67112	0.0408539	0.295161	104	67	67	138	140	234	GeneID:102170215	Genbank:XM_005700968.1,Genbank:XM_005700966.1,Genbank:XM_005700969.1,Genbank:XM_005700967.1
	RPL35A	0.667513	8.02609	0.0218224	0.218322	2508.62	4235.04	3211.53	8475.47	3836.23	10423.7	GeneID:102169908	Genbank:XM_005675049.1,Genbank:XM_005675050.1
	PNISR	0.668216	4.32279	0.0151034	0.176184	196	227	337	610	383	670	GeneID:102186767	Genbank:XM_005684653.1,Genbank:XM_005684651.1,Genbank:XM_005684652.1
	LOC102169378	0.669744	3.34922	0.0172068	0.190151	103	122	159	330	151	392	GeneID:102169378	Genbank:XM_005682549.1
	BHLHE40	0.670165	4.61013	0.00913829	0.132516	317	286.97	322	746	514	736	GeneID:102188542	Genbank:XM_005695706.1
	ATP6AP2	0.670857	3.83286	0.0145031	0.172079	128	201	210	472	253	469	GeneID:102173826	Genbank:XM_005700917.1
	RBM25	0.671517	3.84394	0.00956126	0.136609	188	171	183	473	292	410	GeneID:102182598	Genbank:XM_005686044.1
	FTSJ3	0.671747	3.22242	0.0296164	0.251688	130.53	104.7	114.19	404.51	116.89	285.05	GeneID:102175515	Genbank:XM_005693991.1
	RBM7	0.672321	1.99556	0.0384539	0.2871	41	51	55	136	60	136	GeneID:102180780	Genbank:XM_005689471.1
	RBM14	0.673447	4.224	0.0323532	0.262979	291	179	235	796	228	616	GeneID:102179921	Genbank:XM_005709464.1
	RPL26	0.673504	8.4005	0.0262894	0.239139	2864	5737	4281	10788	5125	13507	GeneID:102176639	Genbank:XM_005693558.1
	USHBP1	0.674321	2.66321	0.0169531	0.18889	78	89	69	211	104	215	GeneID:102175846	Genbank:XM_005682131.1,Genbank:XM_005682130.1,Genbank:XM_005682132.1
	INPP5D	0.675702	2.01808	0.049403	0.32393	53	48	48	89	69	178	GeneID:102170935	Genbank:XM_005678821.1
	PRR15L	0.675781	3.53399	0.0162231	0.183121	154	174	107	386	180	423	GeneID:102171275	Genbank:XM_005693712.1
	RPS7	0.675945	8.67479	0.0146127	0.172741	4211	6320	5020	12300	6461	16690	GeneID:102180765	Genbank:XM_005684415.1
	LOC102186262	0.67605	4.55293	0.00969276	0.137234	266	318	304	834	361	824	GeneID:102186262	Genbank:XM_005697409.1
	CD3E	0.677372	3.53833	0.0475117	0.31832	158	170	108	207	214	560	GeneID:102190711	Genbank:XM_005689508.1,Genbank:XM_005689509.1
	LOC102190432	0.677961	2.70151	0.0480551	0.320215	61.01	113.12	67.96	173.7	91.45	295.49	GeneID:102190432
	PRMT10	0.678167	2.38298	0.0326133	0.26393	64	78	51	196	77	166	GeneID:102173593	Genbank:XM_005691198.1
	TM4SF1	0.678415	3.84285	0.0228005	0.222498	152	225	163	553	182	521	GeneID:102171465	Genbank:XM_005675457.1
	GRAP	0.678973	2.5573	0.0434848	0.304332	93	53	72	160	84	260	GeneID:102190908	Genbank:XM_005693609.1
	LOC102179258	0.679492	6.11153	0.011166	0.149862	782.79	933.36	905.68	2106.19	1062.3	2847.47	GeneID:102179258	Genbank:XM_005678297.1
	KLF4	0.680597	1.99163	0.0418831	0.299081	55	42	49	149.01	72	102	GeneID:102171875	Genbank:XM_005684390.1
	ZNF830	0.680812	2.15505	0.032321	0.262979	53	52	59	166	63	146	GeneID:102173777	Genbank:XM_005693209.1
	CYTH4	0.682797	2.46516	0.0323737	0.263001	76	64	64	174	71	231	GeneID:102178432	Genbank:XM_005680677.1
	NOP56	0.68411	3.82638	0.0260212	0.237986	238	177	116	527	220	467	GeneID:102187413	Genbank:XM_005688222.1
	PTPLAD1	0.684299	1.96649	0.0348693	0.272109	52.87	47.38	42.61	135.07	59.22	131.89	GeneID:102186599	Genbank:XM_005685117.1
	FYB	0.686071	2.23522	0.0326754	0.263998	71	47	55	142	70	186	GeneID:102190820	Genbank:XM_005694772.1,Genbank:XM_005694771.1
	SARNP	0.687708	3.71019	0.0109432	0.148236	130	154	207	382	242	474	GeneID:102178430	Genbank:XM_005680393.1
	HPS3	0.688534	1.6423	0.0483986	0.320356	41.98	36.61	34.07	99.39	44.85	115.59	GeneID:102183917	Genbank:XM_005675581.1
	C1R	0.689286	5.03394	0.0337934	0.267899	470	359	403	897.94	385	1671.94	GeneID:102188835	Genbank:XM_005680921.1,Genbank:XM_005680920.1
	MRPL20	0.689572	2.99913	0.0231381	0.224577	96	106	95	323	98	275	GeneID:102189421	Genbank:XM_005690859.1
	IGJ	0.692268	6.72169	0.0440313	0.305901	1490	1526	959	2009	1816	5338	GeneID:102172880	Genbank:XM_005681729.1
	DDAH2	0.693957	1.76052	0.0343553	0.270029	36	46	41	106	55	119	GeneID:102179431	Genbank:XM_005696663.1
	PRPF39	0.695395	2.34478	0.0431106	0.303584	38	64	85	143	85	198	GeneID:102178115	Genbank:XM_005695282.1,Genbank:XM_005695283.1,Genbank:XM_005695285.1,Genbank:XM_005695284.1,Genbank:XM_005695286.1,Genbank:XM_005695287.1
	RPL17	0.696303	9.07738	0.0126418	0.159847	5561.91	8412.69	6403.35	16871.6	8323.92	22104	GeneID:100861018	Genbank:XM_005697189.1
	AKAP8	0.69833	2.83023	0.00936176	0.134614	83	88	92	226	132	233	GeneID:102184239	Genbank:XM_005682224.1
	C7H19orf52	0.699428	2.06731	0.0242174	0.230027	47	52	54	142	79	121	GeneID:102190955	Genbank:XM_005709631.1
	LOC102177672	0.702326	2.12682	0.0393737	0.289544	50	63	46	169	55	150	GeneID:102177672	Genbank:XM_005676933.1
	LITAF	0.702939	5.05218	0.0272525	0.243455	529	390	320	1265	389	1323	GeneID:102191665	Genbank:XM_005697505.1
	LOC102191473	0.703682	6.03247	0.0148161	0.174136	654.3	1002.03	801.06	2234.16	898.15	2674.11	GeneID:102191473	Genbank:XM_005676537.1
	ZNF275	0.704035	2.4832	0.0268006	0.24168	90	55	60	170	120	162	GeneID:102184412	Genbank:XM_005700522.1,Genbank:XM_005700523.1
	GTPBP4	0.704525	3.48102	0.0180594	0.195761	139	179	96	416	176	364	GeneID:102191810	Genbank:XM_005688151.1
	SRSF5	0.705123	4.67394	0.0141091	0.170336	239	357	359	696	405	1123	GeneID:102176537	Genbank:XM_005686018.1,Genbank:XM_005686020.1,Genbank:XM_005686019.1
	FHOD3	0.706117	2.97342	0.0457823	0.311463	55	148	87	290	110	279	GeneID:102183840	Genbank:XM_005697096.1
	CNTRL	0.708082	2.42728	0.0172954	0.19056	59	60	78	183	99	163	GeneID:102184149	Genbank:XM_005684366.1
	CTSZ	0.70873	4.31226	0.00959899	0.13683	279	260	200	553	333	828	GeneID:102175417	Genbank:XM_005688423.1
	DST	0.709062	4.84818	0.0176478	0.192289	240	446	391	1117	521	798	GeneID:102178676	Genbank:XM_005696437.1
	VIPR1	0.71206	4.65404	0.0103578	0.143213	389	301	246	697	464	984	GeneID:102179609	Genbank:XM_005695685.1
	ZRANB2	0.712183	4.08287	0.00858673	0.129134	214	253	161.94	536.81	282.93	636.93	GeneID:102171565	Genbank:XM_005678265.1,Genbank:XM_005678264.1,Genbank:XM_005678266.1
	C21H15orf39	0.713804	2.86968	0.0192812	0.202748	120	67	81	261	128	225	GeneID:102168210	Genbank:XM_005709650.1
	LOC102170343	0.714778	4.35168	0.00777515	0.123259	229.6	244.58	283.94	658.77	297.12	838.47	GeneID:102170343	Genbank:XM_005690398.1
	DDX5	0.715212	6.10144	0.00569253	0.103045	802	820	942	2477	1169	2267	GeneID:102181158	Genbank:XM_005694012.1
	LOC102171282	0.716696	4.29014	0.00533046	0.099168	241.66	248.57	234.61	558.86	335.25	790.92	GeneID:102171282	Genbank:XR_309781.1
	IMP3	0.716707	2.23793	0.0264437	0.239633	64	61	46	168	65	171	GeneID:102190464	Genbank:XM_005695191.1
	TIA1	0.716897	2.42176	0.0440615	0.305901	61	46	88	154	68	246	GeneID:102189872	Genbank:XM_005686844.1,Genbank:XM_005686842.1,Genbank:XM_005686843.1
	RPL37A	0.718384	8.82682	0.010501	0.144651	4269.11	7172.64	5532.18	14244.5	7512.93	17831.9	GeneID:102186914	Genbank:XM_005676521.1
	PFDN6	0.719819	2.87445	0.0283599	0.245969	100	103.57	64.17	303.58	93.11	242.6	GeneID:102190918	Genbank:XM_005696222.1,Genbank:XM_005696221.1
	GCSH	0.720151	1.87342	0.031617	0.259402	43.1	50	38.84	123.36	75.96	95.56	GeneID:102180872	Genbank:XM_005691826.1
	LOC102169802	0.720431	1.55539	0.0346697	0.271468	30	35	40	84	57	97	GeneID:102169802	Genbank:XM_005695050.1
	GEM	0.721053	2.93562	0.0161053	0.182431	62	104	115	213	144	285	GeneID:102171173	Genbank:XM_005689317.1
	SDAD1	0.722198	2.0581	0.0414738	0.297677	67	53	30	137	73	136	GeneID:102185644	Genbank:XM_005681779.1,Genbank:XM_005681780.1
	DBN1	0.722581	2.59629	0.0453739	0.310604	62	81	77	282	63	188	GeneID:102186583	Genbank:XM_005682757.1
	CHST15	0.72263	2.52756	0.0113118	0.150252	71	65	74	166	105	212	GeneID:102179262	Genbank:XM_005698588.1,Genbank:XM_005698587.1
	VAV1	0.722902	2.71456	0.0302255	0.254874	113	65	61	162	115	280	GeneID:102177428	Genbank:XM_005682497.1,Genbank:XM_005682496.1,Genbank:XM_005682495.1
	LOC102185837	0.7243	2.77142	0.0315071	0.259244	76.9	120.1	52.02	251.77	103.08	230.52	GeneID:102185837
	PALM	0.724411	3.05883	0.0358248	0.274759	86	101	118	366	83	297	GeneID:102172710	Genbank:XM_005683287.1
	PDCD4	0.724486	5.54004	0.0227285	0.222357	543	605	580	1033	687	2433	GeneID:100861341	Genbank:XM_005698473.1,Genbank:XM_005698475.1,Genbank:XM_005698471.1,Genbank:XM_005698472.1,Genbank:XM_005698474.1,Genbank:XM_005698476.1
	FAM195B	0.724571	4.31282	0.00725731	0.118568	242	251	242	665	278	815	GeneID:102170461	Genbank:XM_005694062.1,Genbank:XM_005694061.1
	RCCD1	0.724835	1.83515	0.027899	0.244954	49.02	44.1	35.42	101.43	71.99	116.86	GeneID:102187717	Genbank:XM_005695035.1
	ARHGAP30	0.725012	2.92039	0.031047	0.257468	110	97	69	209	95	367	GeneID:102173347	Genbank:XM_005677189.1,Genbank:XM_005677191.1,Genbank:XM_005677190.1,Genbank:XM_005677192.1
	LOC102177819	0.727679	6.34172	0.00854219	0.128858	877.88	1179.97	955.09	3021.25	1178.66	2974.9	GeneID:102177819	Genbank:XM_005689697.1
	ID2	0.730694	3.19065	0.0135782	0.165964	109	102	123	370	117	316	GeneID:102189873	Genbank:XM_005687031.1
	C1D	0.732886	2.80185	0.0115766	0.151961	68	97	89	201	114	283	GeneID:102181605	Genbank:XM_005686811.1,Genbank:XM_005686810.1
	FILIP1L	0.733084	3.86411	0.0302504	0.254874	85	242	210	460	274	500	GeneID:102176560	Genbank:XM_005674832.1,Genbank:XM_005674834.1,Genbank:XM_005674833.1
	PFDN5	0.734153	5.38254	0.0133327	0.164326	458	664	420	1422	576	1727	GeneID:102177500	Genbank:XM_005679909.1,Genbank:XM_005679910.1
	NEDD9	0.735798	3.83366	0.0173259	0.190753	159	247	117	498	220	525	GeneID:102188001	Genbank:XM_005696887.1
	LUC7L	0.738944	3.34953	0.008164	0.12575	145	92	135	359	170	346	GeneID:102186448	Genbank:XM_005697336.1
	MCM6	0.739533	1.47303	0.0387569	0.287798	24	40	34	87	47	95	GeneID:102173134	Genbank:XM_005676242.1
	CXXC5	0.74192	1.77131	0.0499334	0.325852	38	43	40	82	46	166	GeneID:100860937	Genbank:XM_005683025.1
	PTPRS	0.742374	2.35249	0.0130916	0.162576	51	68	65	173	93	161	GeneID:102170223	Genbank:XM_005682552.1
	LOC102175046	0.742611	2.10142	0.0451228	0.30977	72	43	39	121	110	106	GeneID:102175046	Genbank:XM_005689891.1
	LOC102170214	0.744388	6.26284	0.0190045	0.201707	613.51	1342.46	879.3	2346.87	1192.47	3267.48	GeneID:102170214
	HIRIP3	0.745141	3.54599	0.0143977	0.171575	197	136	92	365	220	406	GeneID:102188009	Genbank:XM_005697677.1,Genbank:XM_005697678.1,Genbank:XM_005697676.1
	CTSS	0.745246	3.75281	0.0080829	0.12556	182	158	152	480	182	535	GeneID:102183747	Genbank:XM_005677657.1
	PRPF3	0.745632	3.8546	0.00428333	0.0875234	170	173	186	547	242	458	GeneID:102188003	Genbank:XM_005677674.1,Genbank:XM_005677673.1,Genbank:XM_005677672.1,Genbank:XM_005677676.1,Genbank:XM_005677675.1
	LOC102180637	0.746433	4.91057	0.0106634	0.145664	342	355	408	1334	427	895	GeneID:102180637	Genbank:XM_005696272.1
	LOC102186970	0.746584	3.89441	0.020885	0.213747	166	262	115	447.64	227	634	GeneID:102186970	Genbank:XR_310372.1
	L1CAM	0.748471	2.15614	0.0258229	0.23751	72	39	48	145	71	163	GeneID:102181196	Genbank:XM_005700510.1
	ARHGAP25	0.748666	2.13404	0.024096	0.230027	42	57	58	105.01	77	189	GeneID:102184913	Genbank:XM_005686824.1,Genbank:XM_005686825.1,Genbank:XM_005686826.1
	DOCK10	0.748973	1.87007	0.0188456	0.200743	38	49	43	113	72	115	GeneID:102188364	Genbank:XM_005676619.1,Genbank:XM_005676621.1,Genbank:XM_005676620.1
	ZNF852	0.749055	1.43486	0.0323356	0.262979	29	30	36	76.02	54	89.11	GeneID:102182075	Genbank:XM_005695694.1
	ITPRIP	0.749738	1.98699	0.0225095	0.221536	50	47	44	153	60	123	GeneID:102190930	Genbank:XM_005698446.1,Genbank:XM_005698448.1,Genbank:XM_005698447.1
	C5H12orf57	0.750379	4.01608	0.00279024	0.0678011	191	196	204	497	293	600	GeneID:102190592	Genbank:XM_005680927.1
	BCAT2	0.750809	5.15764	0.0396075	0.290566	727.04	317	259	1115	587	1430	GeneID:102186149	Genbank:XM_005692689.1
	FKBP4	0.75105	5.93712	0.0367797	0.279108	1002	740	502	2927.95	695	1942	GeneID:102171413	Genbank:XM_005681036.1
	DDX39B	0.751057	5.13754	0.00577495	0.103665	459	450	381	1310	518	1293	GeneID:102188099	Genbank:XM_005696611.1,Genbank:XM_005696610.1
	CSF1	0.751814	2.18958	0.032466	0.263065	75	51	37	120	106	142	GeneID:102185051	Genbank:XM_005678002.1
	DPM3	0.752063	4.43885	0.0207326	0.212556	217	331	245	888	233	859	GeneID:102191194	Genbank:XM_005677406.1,Genbank:XM_005677407.1
	RHPN2	0.75338	3.73485	0.0212457	0.216015	139	120	227	287	327	471	GeneID:102189513	Genbank:XM_005692487.1
	PTPRC	0.75412	4.10454	0.0115794	0.151961	182	207	239	383	299	820	GeneID:102173490	Genbank:XM_005691061.1,Genbank:XM_005691062.1,Genbank:XM_005691063.1,Genbank:XM_005691064.1
	PODN	0.755868	4.46246	0.0256468	0.236479	173	351	282	1010	280	682	GeneID:102181555	Genbank:XM_005709356.1
	HSPE1	0.755948	4.55542	0.00843478	0.128071	310	309	239	1003	372	676	GeneID:102172578	Genbank:XM_005676305.1,Genbank:XM_005676306.1
	PLEK2	0.756725	2.53621	0.00990816	0.13895	74	64	69.99	214	92	191	GeneID:102169875	Genbank:XM_005685996.1
	EXOSC5	0.756725	1.80294	0.0434646	0.304332	58	29	36	85	61	147	GeneID:102171001	Genbank:XM_005692436.1
	FAM133B	0.756894	2.14036	0.0300231	0.253974	35	66	56	170	61	149	GeneID:102179729	Genbank:XM_005678915.1,Genbank:XM_005678916.1
	RASAL3	0.757186	1.32137	0.0445544	0.307522	27	39	21	69	45	91	GeneID:102187854	Genbank:XM_005682236.1
	PRRX1	0.757298	2.42369	0.0123613	0.15803	62	70	60	154	85	223	GeneID:102190342	Genbank:XM_005690698.1
	DTNBP1	0.757938	2.73311	0.0273643	0.24349	57	81	100.97	226	76.04	293.08	GeneID:102173902	Genbank:XM_005696843.1,Genbank:XM_005696844.1
	LOC102189365	0.757974	1.13714	0.0392701	0.289544	28	24	24	67	39	73	GeneID:102189365	Genbank:XM_005678012.1
	SERTAD3	0.758433	2.66794	0.0426185	0.301113	43	59	127	237	108	196	GeneID:102189235	Genbank:XM_005692417.1
	TIMM10B	0.758555	2.77619	0.0126981	0.159898	94	92	60	257	104	232	GeneID:102178466	Genbank:XM_005689764.1
	SNRPF	0.758783	2.45522	0.0274962	0.244221	56	93	47	192	76	210	GeneID:102185068	Genbank:XM_005680467.1
	COQ10B	0.75922	1.91807	0.0273152	0.243455	49	30	55	114	80	114	GeneID:102171664	Genbank:XM_005676301.1
	LOC102190770	0.761653	6.45242	0.0277669	0.244936	569.7	1621.1	1020.8	2594.76	1493.48	3612.37	GeneID:102190770
	ABCD3	0.761773	2.48894	0.0126536	0.159847	55	81	65	148	110	213	GeneID:102178414	Genbank:XM_005678131.1
	ZNF516	0.761907	1.55355	0.0410232	0.295949	30	25	48	100	56	84	GeneID:102178872	Genbank:XM_005697084.1
	METRNL	0.762153	2.66379	0.0159996	0.18199	82	57	88	246	87	221	GeneID:102173882	Genbank:XM_005694369.1
	ZNHIT6	0.762461	1.6988	0.0329147	0.264779	36	45	33	128	50	95	GeneID:102187551	Genbank:XM_005678154.1,Genbank:XM_005678155.1
	CCDC117	0.763593	3.23946	0.00578658	0.103706	101	121	119	375	146	300	GeneID:102188616	Genbank:XM_005691709.1
	LAMA2	0.764227	4.61398	0.00329699	0.0746871	260	326	306	886	403	853	GeneID:102187050	Genbank:XM_005684729.1,Genbank:XM_005684730.1,Genbank:XM_005684731.1,Genbank:XM_005684732.1
	ZCCHC17	0.771437	3.45493	0.00295333	0.069587	143	126	126	384	209	339	GeneID:102170745	Genbank:XM_005676733.1,Genbank:XM_005676732.1,Genbank:XM_005676731.1
	ST6GALNAC6	0.772059	1.5239	0.0407525	0.294957	28	30	42	75	42	128	GeneID:102169879	Genbank:XM_005687168.1,Genbank:XM_005687169.1
	KRI1	0.772758	2.82867	0.00623571	0.108795	91.66	75.09	87.32	254.92	109.28	253.52	GeneID:102189028	Genbank:XM_005682459.1
	TOB1	0.775573	5.17119	0.00725702	0.118568	417	339	553	1095	845	1041	GeneID:102178391	Genbank:XM_005693650.1
	RRN3	0.777535	3.1934	0.00300449	0.0703691	104	121	103	315	157	318	GeneID:102172958	Genbank:XM_005697520.1
	NEDD1	0.778575	1.7945	0.0375433	0.283168	25	51	46	88	82	109	GeneID:102187301	Genbank:XM_005680476.1,Genbank:XM_005680475.1
	HYPK	0.779128	4.75178	0.00650469	0.111716	291	378	306	1143	386	873	GeneID:102185509	Genbank:XM_005695312.1
	SMAD7	0.78079	1.65621	0.0224487	0.221277	34	38	38	100	69	86	GeneID:102190008	Genbank:XM_005697187.1,Genbank:XM_005697186.1
	POLR3F	0.781332	1.73246	0.0168997	0.188737	41	34	41	101	66	107	GeneID:102191061	Genbank:XM_005688075.1
	PLEKHO1	0.782878	3.13999	0.00574204	0.103308	100	127	88	260	145	365	GeneID:102180276	Genbank:XM_005677727.1
	FTSJ2	0.782987	1.35939	0.0482509	0.320356	36	30	22	71	35	113	GeneID:102170576	Genbank:XM_005698130.1
	PDGFD	0.783115	3.34027	0.00358884	0.0779419	104.99	127.01	130.9	386.04	167.24	327.09	GeneID:102168651	Genbank:XM_005689354.1,Genbank:XM_005689355.1,Genbank:XM_005689356.1
	LOC102178261	0.783602	5.94739	0.00386262	0.0819932	626.43	826.66	783.71	1907.9	983.71	2614.96	GeneID:102178261
	ACP5	0.784072	4.0845	0.0050469	0.0961982	219	223	168	521	253	742	GeneID:102191322	Genbank:XM_005682394.1
	LRRCC1	0.7846	2.1291	0.0375791	0.283293	29	49	76	173	63	142	GeneID:102173584	Genbank:XM_005689270.1
	RPS14	0.7854	8.91049	0.0064569	0.111024	4988	7697	4769	15438	7686	19905	GeneID:102186009	Genbank:XM_005683172.1,Genbank:XM_005683173.1
	GAR1	0.78586	1.49257	0.0359069	0.274759	37	38	22	100	42	96	GeneID:102183221	Genbank:XM_005681312.1,Genbank:XM_005681314.1,Genbank:XM_005681313.1
	AMPD2	0.78863	2.19358	0.0331255	0.26531	77	35	48	155	59	189	GeneID:102190922	Genbank:XM_005677946.1
	CHD3	0.790249	5.9909	0.00266881	0.0663962	775	826	695	2295	1010	2359	GeneID:102169132	Genbank:XM_005694210.1
	LOC102187174	0.790771	2.301	0.0230052	0.223728	52.86	59.55	59.89	196.36	53.99	189.62	GeneID:102187174	Genbank:XR_309802.1,Genbank:XR_309803.1
	PTGIS	0.791266	2.70534	0.0139414	0.169004	61	90	80	282	90	201	GeneID:100860894	Genbank:XM_005688645.1
	COTL1	0.791291	4.89942	0.0109522	0.148236	395	379	299	996	353	1406	GeneID:102186238	Genbank:XM_005691841.1
	IL17RE	0.791899	2.19665	0.0144269	0.171783	46	67	48	177	82	128	GeneID:102183735	Genbank:XM_005695698.1
	EEF1D	0.79234	7.27113	0.00467349	0.0922999	1738	2139	1704	5479	2211	6311	GeneID:102173019	Genbank:XM_005688796.1,Genbank:XM_005688797.1,Genbank:XM_005688798.1
	FUBP1	0.793683	4.27212	0.0051954	0.0976587	219	266.61	206.86	794	267.51	672.1	GeneID:102176843	Genbank:XM_005678222.1,Genbank:XR_309902.1,Genbank:XR_309900.1,Genbank:XR_309901.1,Genbank:XM_005678207.1,Genbank:XM_005678210.1,Genbank:XM_005678206.1,Genbank:XM_005678208.1,Genbank:XM_005678209.1,Genbank:XM_005678212.1,Genbank:XM_005678213.1,Genbank:XM_005678211.1,Genbank:XM_005678220.1,Genbank:XM_005678216.1,Genbank:XM_005678221.1,Genbank:XM_005678214.1,Genbank:XM_005678218.1,Genbank:XM_005678…
	NOC4L	0.795025	2.84787	0.00635562	0.110052	76.65	99.81	78.27	238.61	104.61	292.42	GeneID:102172179	Genbank:XM_005691500.1
	NAT10	0.796032	2.6183	0.0217986	0.218322	94	81	41	231	93	212	GeneID:102168926	Genbank:XM_005690076.1
	LOC102168270	0.79676	3.61743	0.00628057	0.109266	102	146	191	452	243	349	GeneID:102168270	Genbank:XM_005687037.1,Genbank:XM_005687036.1
	LOC102184041	0.796833	5.96075	0.00474638	0.0927499	864	692	684	2223	868	2569	GeneID:102184041	Genbank:XM_005700028.1
	AIG1	0.798946	1.59144	0.0266275	0.24056	24	46	34	95	54	103	GeneID:102190418	Genbank:XM_005684906.1
	STAR	0.800309	2.07209	0.0151709	0.176559	35	56	56	115	86	150	GeneID:102187294	Genbank:XM_005698829.1
	SNRNP48	0.801082	1.36815	0.042695	0.30135	32	25	31	111	35	73	GeneID:100860992	Genbank:XM_005696893.1
	PPAN	0.801216	2.26199	0.0332552	0.265786	85	48	34	171	68	181	GeneID:102186858	Genbank:XM_005682451.1
	RRP36	0.801347	2.54242	0.0226117	0.221779	96	64	44	211	80	224	GeneID:102172581	Genbank:XM_005696326.1
	DNAJB4	0.802634	2.76664	0.0134414	0.16486	65	115	60	260	112	218	GeneID:102175354	Genbank:XM_005678199.1
	TIMD4	0.802958	1.49826	0.0270406	0.24294	39	23	35	78	58	96	GeneID:102175398	Genbank:XM_005683222.1
	FMNL1	0.804077	2.51064	0.00505326	0.0961982	74	62	64	182	103	203	GeneID:102190910	Genbank:XM_005694348.1
	MPV17	0.805501	2.63991	0.00462909	0.0919151	85	66	68	188	117	228	GeneID:102180132	Genbank:XM_005686901.1,Genbank:XM_005686899.1,Genbank:XM_005686902.1,Genbank:XM_005686900.1,Genbank:XM_005686903.1
	RPS3A	0.806021	9.00346	0.00586564	0.104765	4503	8116.05	5848.05	16758.2	8180.58	21228.7	GeneID:102189233	Genbank:XM_005691176.1
	CD68	0.810312	3.65936	0.0257957	0.237407	228	107	111	439	147	576	GeneID:102189793	Genbank:XM_005693517.1,Genbank:XM_005693516.1,Genbank:XM_005693518.1
	AMOTL2	0.810402	3.40072	0.00246415	0.0633302	122	111	141	384	165	385	GeneID:102169708	Genbank:XM_005675601.1
	MAP1B	0.811449	4.20354	0.00804096	0.12556	164	284	208	757	246	666	GeneID:102176074	Genbank:XM_005694572.1,Genbank:XM_005694571.1,Genbank:XM_005694570.1
	LOC102190429	0.8118	4.52907	0.0102253	0.142012	211.33	350.57	260.68	781.57	281.75	1066.89	GeneID:102190429	Genbank:XM_005688145.1
	HNRNPA2B1	0.812755	6.91776	0.00152112	0.0466549	1442	1433	1453	4306	2115	4277	GeneID:102172032	Genbank:XM_005679284.1,Genbank:XR_309952.1,Genbank:XM_005679281.1,Genbank:XM_005679282.1,Genbank:XM_005679280.1,Genbank:XM_005679283.1
	CBX4	0.812845	2.00412	0.0250572	0.233194	57	27	55	140	81	113	GeneID:102185779	Genbank:XM_005709418.1
	LRP1	0.814376	5.49175	0.00920534	0.133039	531	519	556	2110	546	1475	GeneID:102189010	Genbank:XM_005680423.1
	LOC102172644	0.816132	4.07561	0.00141716	0.0443894	224	173	201	547	328	583	GeneID:102172644	Genbank:XM_005688946.1
	SLC15A3	0.81703	2.63186	0.016394	0.184486	84	74	58	198	73	291	GeneID:102177413	Genbank:XM_005699657.1
	ANTXR1	0.817754	3.61261	0.0342247	0.269656	84	173	176	647	162	285	GeneID:102174753	Genbank:XM_005687053.1
	LOC102184900	0.817877	5.73373	0.0105216	0.144665	630.5	384.58	884.85	1685.73	1206.19	1603.69	GeneID:102184900	Genbank:XM_005701759.1
	VSIG10	0.817937	1.32187	0.0277882	0.244936	22	32	31	80	55	67	GeneID:102184459	Genbank:XM_005691462.1,Genbank:XM_005691463.1
	CCNL1	0.818568	2.29812	0.00619435	0.108405	50	61	60	158	83	184	GeneID:102177006	Genbank:XM_005675566.1
	C9H6orf211	0.818986	1.79175	0.0220144	0.219297	32	31	56	108	56	133	GeneID:102173191	Genbank:XM_005684921.1
	SNRNP27	0.819706	2.04832	0.0104826	0.144533	38	52	53	145	66	146	GeneID:102188143	Genbank:XM_005686837.1
	LOC102189813	0.819909	3.87586	0.0107294	0.146294	188.45	216.08	115.26	317.4	317.41	623.49	GeneID:102189813	Genbank:XM_005677942.1,Genbank:XM_005677941.1,Genbank:XM_005677943.1
	TP63	0.82059	3.41907	0.00853133	0.128858	75	174	129	337	229	340	GeneID:102190550	Genbank:XM_005675125.1,Genbank:XM_005675128.1,Genbank:XM_005675126.1,Genbank:XM_005675127.1,Genbank:XM_005675130.1,Genbank:XM_005675129.1,Genbank:XM_005675131.1
	SPSB1	0.821372	3.1502	0.011597	0.151961	83	115	115	183	240	297	GeneID:102175146	Genbank:XM_005690730.1,Genbank:XM_005690729.1
	TTC14	0.821666	2.78133	0.0110402	0.149018	53	81	107	175	127	294	GeneID:102169706	Genbank:XM_005675229.1
	MXD1	0.823464	2.61198	0.0151244	0.176249	54	70	89	236	72	244	GeneID:102175864	Genbank:XM_005687056.1
	HIVEP1	0.824401	3.46862	0.00635337	0.110052	143	105	142	377	271	263	GeneID:102187442	Genbank:XM_005696885.1
	CETN2	0.824719	2.57348	0.00593061	0.105542	86	58	63	212	103	200	GeneID:102172877	Genbank:XM_005700491.1
	SP4	0.826336	1.21358	0.02806	0.245533	22	29	27	87	41	64	GeneID:102177303	Genbank:XM_005679061.1
	LOC102180576	0.826654	1.28645	0.0484018	0.320356	17	25	40	88	31	91	GeneID:102180576	Genbank:XM_005681071.1,Genbank:XM_005681069.1,Genbank:XM_005681070.1
	LOC102179658	0.826686	6.83483	0.0442598	0.306601	2098.24	1336.96	606.54	2911.02	1672.75	5924.29	GeneID:102179658	Genbank:XM_005701477.1
	LOC102183178	0.829612	5.948	0.00753303	0.121286	528.25	1039.1	625.7	2097.4	930.93	2586.42	GeneID:102183178	Genbank:XM_005693670.1,Genbank:XM_005693671.1
	HNRNPH1	0.829726	5.90397	0.00193016	0.0546702	630	783	713	2388	1015	1920	GeneID:102174554	Genbank:XM_005682043.1,Genbank:XM_005682041.1,Genbank:XM_005682044.1,Genbank:XM_005682040.1,Genbank:XM_005682042.1
	GADD45B	0.830571	3.65384	0.00628917	0.109286	138	96	209	450	213	448	GeneID:102183684	Genbank:XM_005682602.1
	ARHGEF28	0.831323	1.36902	0.0238286	0.228721	24	30	33	91	37	93	GeneID:102171549	Genbank:XM_005694552.1,Genbank:XM_005694554.1,Genbank:XM_005694553.1,Genbank:XM_005694555.1
	CDKAL1	0.831808	0.820783	0.0433247	0.303865	18	22	18	57	24	67	GeneID:102182461	Genbank:XM_005696871.1
	CACYBP	0.83205	3.47522	0.0194761	0.204215	155	139	95	571	140	293	GeneID:102181524	Genbank:XM_005690907.1,Genbank:XM_005690906.1
	DLL4	0.833139	3.06805	0.00331859	0.0747469	104	90	99	282	192	226	GeneID:102180396	Genbank:XM_005685500.1
	IFIT1	0.833501	1.86382	0.0409155	0.295461	30	36	58	109	40	178	GeneID:102168687	Genbank:XM_005698194.1
	C6H4orf19	0.834573	1.85812	0.0389018	0.288256	62	35	26	128	45	148	GeneID:102188838	Genbank:XM_005681496.1
	AHSA1	0.83503	4.20521	0.00375756	0.0802819	229	218	202	816	262	587	GeneID:102177899	Genbank:XM_005686185.1
	RPL23A	0.835133	8.61315	0.00894977	0.131904	4004.1	6904.45	2978.93	12308	7185.74	15273.7	GeneID:102190162	Genbank:XM_005693265.1
	CAT	0.835696	4.8438	0.00881397	0.130555	293	492	229	769	680	973	GeneID:100860855	Genbank:XM_005690077.1
	A2M	0.838652	6.06089	0.00319482	0.0730747	785	901	673	1988	1026	3081	GeneID:102175560	Genbank:XM_005680884.1
	EFHD2	0.839061	1.9869	0.0390775	0.288688	39	58	38	89	50	217	GeneID:102171359	Genbank:XM_005690875.1
	C7H19orf60	0.841087	3.00017	0.00286368	0.0689199	98	104	76	233	139	332	GeneID:102169273	Genbank:XM_005682105.1
	IL16	0.841614	1.82932	0.00878565	0.130325	39	44	38	116	68	116	GeneID:100860884	Genbank:XM_005695074.1,Genbank:XM_005695075.1
	LOC102172028	0.841728	2.05211	0.0348279	0.272109	59	42	40	197	42	134	GeneID:102172028	Genbank:XM_005698098.1
	C16H1orf116	0.842168	1.49505	0.0338471	0.268034	44	29	22	106	58	68	GeneID:102177264	Genbank:XM_005690420.1
	ANP32E	0.844904	2.88905	0.00287561	0.0689713	69	96	92	275	119	260	GeneID:102191664	Genbank:XM_005677693.1,Genbank:XM_005677690.1,Genbank:XM_005677694.1,Genbank:XM_005677695.1,Genbank:XM_005677691.1,Genbank:XM_005677692.1,Genbank:XM_005677689.1
	NDUFAF4	0.846835	1.19526	0.0331735	0.26555	26	25	25	98	33	63	GeneID:102189483	Genbank:XM_005684661.1
	DACT1	0.846951	1.70247	0.0123819	0.158156	36	41	33	99	52	130	GeneID:102175028	Genbank:XM_005685932.1
	GRWD1	0.847224	2.17659	0.0215462	0.217443	74	43	37	185	63	151	GeneID:102183357	Genbank:XM_005692679.1
	DDX52	0.847241	1.58337	0.0167289	0.187113	33	40	28	81	55	118	GeneID:102178564	Genbank:XM_005693163.1
	ZFP36L1	0.847385	4.28185	0.00196098	0.0549607	226	173	283	652	409	613	GeneID:102176694	Genbank:XM_005686109.1
	VEGFB	0.847895	3.31723	0.00204886	0.0564	109	93	145	325	177	375	GeneID:102189099	Genbank:XM_005699967.1
	KCTD1	0.848286	1.60686	0.0199155	0.207057	23	34	46	96	60	99	GeneID:100861009	Genbank:XM_005697028.1,Genbank:XM_005697027.1
	LOC102188826	0.848583	1.53453	0.0272844	0.243455	36	31	30	81	37	137	GeneID:102188826	Genbank:XM_005698758.1
	WDR17	0.848781	0.678079	0.0389548	0.288504	16	16	20	48	31	50	GeneID:102188825	Genbank:XM_005698682.1
	RALGAPA2	0.849194	1.02217	0.0276333	0.244556	19	26	22	72	34	63	GeneID:102170439	Genbank:XM_005688084.1
	LOC102176353	0.849387	9.67344	0.0390629	0.288688	10579	14351	3795.03	21750.6	12866.8	40322.1	GeneID:102176353	Genbank:XM_005691737.1,Genbank:XR_310652.1
	TES	0.849648	2.01108	0.0121415	0.156399	56	49	32	137	67	145	GeneID:102182277	Genbank:XM_005679162.1
	TUBA4A	0.850746	3.7764	0.0132876	0.164181	226.66	157.21	92.22	581.27	205.26	445.83	GeneID:102177846	Genbank:XM_005676581.1
	ZBTB9	0.850865	1.60102	0.0159559	0.181833	33	38	31	113	45	104	GeneID:102169920	Genbank:XM_005696231.1,Genbank:XM_005696232.1,Genbank:XM_005696233.1
	LOC102182441	0.851718	1.36526	0.0263567	0.239139	25	40	21	73	45	100	GeneID:102182441	Genbank:XR_310822.1
	LOC102189655	0.851722	1.02582	0.0333482	0.265829	24	22	21	84	32	54	GeneID:102189655	Genbank:XM_005680865.1
	PHF6	0.853785	3.40489	0.00826194	0.126803	149	115	104	240	299	319	GeneID:102183672	Genbank:XM_005700319.1,Genbank:XM_005700317.1,Genbank:XM_005700318.1
	CPPED1	0.854227	1.74673	0.0190253	0.201783	39	30	44	125	43	128	GeneID:102170287	Genbank:XM_005697514.1
	ATP1B1	0.854719	3.65925	0.0021283	0.0570888	108.67	179.83	151.22	370.73	230.91	514.27	GeneID:102168373	Genbank:XM_005690616.1
	LOC102178119	0.855922	2.47457	0.013381	0.164782	95.34	43.79	50.78	205.73	99.74	175.17	GeneID:102178119	Genbank:XM_005676582.1
	LOC102173795	0.858785	0.991373	0.044566	0.307522	17	18	30	56	27	87	GeneID:102173795	Genbank:XR_311008.1
	RCSD1	0.859216	1.77381	0.0172898	0.19056	33	47	35	130	44	128	GeneID:102188990	Genbank:XR_309840.1,Genbank:XM_005677081.1
	ERCC8	0.859984	0.434105	0.049939	0.325852	15	17	11	34	26	48	GeneID:102181994	Genbank:XM_005694670.1,Genbank:XM_005694672.1,Genbank:XM_005694671.1
	RBMS1	0.860781	4.81767	0.00160669	0.0482542	300	296	389	1024	429	1116	GeneID:100861138	Genbank:XM_005676060.1,Genbank:XM_005676059.1,Genbank:XM_005676062.1,Genbank:XM_005676061.1,Genbank:XM_005676063.1
	LOC102176786	0.860966	5.48187	0.0265236	0.240063	406.81	693.19	462.66	890.75	588.39	2738.92	GeneID:102176786	Genbank:XM_005701685.1
	FSTL3	0.86118	1.66504	0.0273589	0.24349	34	29	43	128	34	121	GeneID:102172145	Genbank:XM_005683285.1
	ZAP70	0.862184	1.80864	0.0491166	0.323117	43	40	35	47.2	70	183.32	GeneID:102176695	Genbank:XM_005686427.1
	ANP32A	0.863549	4.16257	0.00179235	0.0522581	168	240	215	722	283	607	GeneID:102172158	Genbank:XM_005685152.1,Genbank:XM_005685153.1
	RASSF5	0.86368	2.18164	0.0081272	0.12556	51	65	38	131	81	182	GeneID:102175144	Genbank:XM_005690412.1
	UST	0.864653	1.357	0.0294823	0.251203	19	41	25	98	41	79	GeneID:102168453	Genbank:XM_005684910.1
	PEG10	0.866418	1.95043	0.0246038	0.23105	40	64	26	124	54	165	GeneID:102183389	Genbank:XM_005679011.1
	C17H12orf52	0.867552	1.48673	0.0237668	0.228275	44	28	21	96	46	98	GeneID:102188523	Genbank:XM_005691477.1,Genbank:XM_005691480.1,Genbank:XM_005691479.1,Genbank:XM_005691478.1
	TPST1	0.867769	1.03302	0.0279869	0.245262	22	27	18	75	38	56	GeneID:102187284	Genbank:XM_005697759.1
	LAPTM5	0.868184	6.02495	0.00273004	0.0671289	864	761	644	1665	1146	3086	GeneID:102174346	Genbank:XM_005676747.1
	CMTM3	0.868842	2.85839	0.0130074	0.162213	72	88	88	294	71	311	GeneID:102174055	Genbank:XM_005692443.1
	LAT2	0.872529	1.56007	0.0245337	0.230832	30	22	46	94	42	122	GeneID:102168964	Genbank:XM_005697780.1,Genbank:XM_005697781.1
	LOC100860922	0.872678	7.08951	0.00113979	0.0391055	1437.32	1801.68	1509.7	4584.88	2235.62	5591.81	GeneID:100860922	Genbank:XM_005689113.1
	PPP1R3B	0.874568	2.01401	0.00716152	0.118085	39	52	45	121	66	166.98	GeneID:102176299	Genbank:XM_005698795.1,Genbank:XM_005698793.1,Genbank:XM_005698794.1
	ZNF532	0.875695	2.81689	0.00228338	0.0599616	63	78	100	232	127	260	GeneID:102173802	Genbank:XM_005697292.1
	NANP	0.875773	1.3134	0.0213117	0.216091	33	25	24	91	50	65	GeneID:102170886	Genbank:XM_005688021.1
	RAB31	0.876172	3.27155	0.00285754	0.0689199	122	112	97	387	131	363	GeneID:102177392	Genbank:XM_005697227.1
	SFPQ	0.87632	4.01436	0.00111584	0.0390641	186	175	197	661	261	531	GeneID:102169247	Genbank:XM_005678817.1
	OAF	0.876408	2.73935	0.0226366	0.221779	59	85	83	304	57	265	GeneID:102178747	Genbank:XM_005689554.1
	CD276	0.877634	2.46338	0.0114468	0.15139	47.65	90.55	48.45	221.27	82.37	188.27	GeneID:102176887	Genbank:XM_005685326.1
	FBLN2	0.877865	0.917915	0.0425099	0.301113	22	26	13	76	28	55	GeneID:102171934	Genbank:XM_005696156.1
	TNFSF13	0.879638	4.14185	0.0235868	0.22699	232	300	76	549	381	598	GeneID:100860886	Genbank:XM_005693510.1,Genbank:XM_005693508.1,Genbank:XM_005693509.1,Genbank:XM_005693511.1,Genbank:XM_005693512.1,Genbank:XM_005693513.1
	JMJD6	0.879707	1.84959	0.0425551	0.301113	31	47	42	194	36	94	GeneID:102189902	Genbank:XM_005694419.1
	LOC102170838	0.879847	2.88156	0.0131564	0.163107	95.04	81.92	74.29	375.44	114.86	161.76	GeneID:102170838
	CCND1	0.88417	1.8149	0.0175934	0.191979	38	31	48	116	43	157	GeneID:102169650	Genbank:XM_005700049.1
	LOC102173135	0.88646	2.05471	0.00891803	0.131568	44	53	42	157	55	160	GeneID:102173135	Genbank:XM_005695838.1
	DDX39A	0.888301	1.91168	0.0222653	0.220604	52	39	34	179	47	109	GeneID:102172884	Genbank:XM_005682256.1,Genbank:XM_005682257.1
	GMNN	0.889976	1.51483	0.0175132	0.191748	38	22	34	95	43	111	GeneID:100860987	Genbank:XM_005696778.1,Genbank:XM_005696777.1,Genbank:XM_005696779.1
	CNTFR	0.890399	4.11753	0.0294582	0.251203	294	75	225	765	247	579	GeneID:102171152	Genbank:XM_005684077.1
	ZBTB16	0.890405	2.2325	0.0311513	0.257974	22	58	79	162	111	118	GeneID:102178465	Genbank:XM_005689624.1
	PARP8	0.891716	0.548282	0.0442873	0.306603	16	19	11	50	22	49	GeneID:102185869	Genbank:XM_005694766.1
	ZNF287	0.893825	1.14748	0.0205749	0.21138	18	24	30	65	38	85	GeneID:102186903	Genbank:XM_005693597.1
	RPP21	0.895881	1.29046	0.043756	0.304998	34	28	17	76	25	118	GeneID:102189917	Genbank:XM_005696617.1,Genbank:XM_005696619.1,Genbank:XM_005696618.1
	RELN	0.897054	1.67657	0.017147	0.18995	21	34	51	94	65	112	GeneID:102172966	Genbank:XM_005679214.1
	HTATIP2	0.897173	2.90285	0.00129746	0.0417924	96	89	68	229	146	280	GeneID:102186278	Genbank:XM_005699517.1
	IRX3	0.897297	3.02425	0.00801195	0.125345	107.17	113.44	55.35	338.96	112.7	288.59	GeneID:102187253	Genbank:XM_005692081.1
	ZNF667	0.901315	2.45183	0.00816567	0.12575	75	50	58	225	68	206	GeneID:102189895	Genbank:XM_005692983.1,Genbank:XM_005692982.1
	CD37	0.901884	1.61947	0.0202459	0.209121	34	41	26	67	56	143	GeneID:102190905	Genbank:XM_005692709.1,Genbank:XM_005692708.1
	REM1	0.902787	1.73591	0.00560406	0.102323	36	40	34	105	66	113	GeneID:102177993	Genbank:XM_005688346.1
	NOLC1	0.903359	4.71991	0.00734424	0.119124	402	327	170	1122	398	898	GeneID:100861068	Genbank:XM_005698355.1,Genbank:XM_005698354.1
	NKG7	0.905352	1.24909	0.0178763	0.194347	22	25	30	70	36	100	GeneID:102181944	Genbank:XM_005701640.1
	LOC102184820	0.9073	4.21284	0.00101526	0.0366681	195	246	191	613	282	815	GeneID:102184820
	LOC102191007	0.909013	2.58259	0.0213011	0.216091	79	91	30	260	89	189	GeneID:102191007	Genbank:XM_005697117.1
	TNFSF8	0.909486	1.2297	0.0330846	0.26527	19	27	30	42	46	111	GeneID:102178908	Genbank:XM_005684351.1
	CCDC167	0.909693	3.36414	0.0110132	0.14879	138	141	68	349	121	499	GeneID:102184102	Genbank:XM_005696281.1
	LOC102189000	0.910011	1.51404	0.0201046	0.208581	45	23	25	82	48	118	GeneID:102189000	Genbank:XR_309907.1
	LOC102173699	0.911491	3.4306	0.00183319	0.0530872	120.69	145.74	98.22	296.45	274.63	337.35	GeneID:102173699	Genbank:XM_005696246.1
	LOC102172646	0.913382	1.25358	0.0220658	0.21966	26.25	19.91	31.07	101.98	37.66	64.33	GeneID:102172646	Genbank:XM_005689607.1
	LOC102179835	0.916134	2.73559	0.0108277	0.147129	64	78	81	124.98	116	360.26	GeneID:102179835
	MPHOSPH10	0.916264	2.68401	0.0011614	0.0394384	71	78	66	237	114	218	GeneID:102177754	Genbank:XM_005695078.1
	ZNF445	0.917453	3.13564	0.000781932	0.0311779	81	98	117	307	155	324	GeneID:102176739	Genbank:XM_005695598.1,Genbank:XM_005695600.1,Genbank:XM_005695599.1,Genbank:XM_005695601.1
	RPS21	0.918394	7.48737	0.00087166	0.033315	1745	1778	2615	5697	3395	7135	GeneID:102185100	Genbank:XM_005688286.1
	PIM2	0.9187	1.92962	0.0116291	0.151961	44	40	41	111	49	186	GeneID:102170766	Genbank:XM_005700764.1
	LOC102170266	0.919492	4.54226	0.000635603	0.0271013	246	327	218	850	427	819	GeneID:102170266	Genbank:XM_005674965.1
	TMEM126A	0.921939	1.81418	0.00967475	0.137234	48	42	25	124	59	125	GeneID:102189553	Genbank:XM_005699457.1
	HOXA4	0.922626	0.580911	0.0461874	0.312167	15	20	12	47	37	34	GeneID:102170021	Genbank:XM_005679274.1
	LOC102175666	0.923065	1.24659	0.0424981	0.301113	18	28	30	122	28	58	GeneID:102175666	Genbank:XR_311306.1,Genbank:XR_311305.1
	RMND1	0.925036	0.382842	0.040014	0.292072	13	16	11	33	22	52	GeneID:102172721	Genbank:XM_005684919.1,Genbank:XM_005684920.1
	LOC102172184	0.926157	2.14963	0.0150124	0.175636	75.14	37.99	32.87	105.99	90	190.5	GeneID:102172184
	CD53	0.928466	2.50202	0.0130676	0.16252	68	75	44	176	64	290	GeneID:102184214	Genbank:XM_005677920.1
	LOC102168484	0.92868	1.08046	0.0272219	0.243455	27	26	14	81	28	75	GeneID:102168484	Genbank:XM_005674744.1
	LOC102180823	0.929054	1.92147	0.00577593	0.103665	36	40	48	129	54	157	GeneID:102180823	Genbank:XM_005698876.1
	AKAP8L	0.92997	2.16127	0.0131475	0.163107	40	43	64	204	52	153	GeneID:102188395	Genbank:XM_005682238.1
	ATP5I	0.931453	0.674097	0.0400305	0.292072	18	21	11	35	37	57	GeneID:102189939	Genbank:XM_005682016.1
	WLS	0.936316	3.2268	0.000940746	0.0352549	74	128	111	341	174	320	GeneID:102174896	Genbank:XM_005678278.1,Genbank:XM_005678279.1,Genbank:XM_005678280.1
	DDIT3	0.93732	2.78648	0.00300976	0.0703691	68	71	90	174	115	338	GeneID:102175557	Genbank:XM_005680285.1
	PTGS2	0.939113	0.257134	0.0440575	0.305901	16	8	12	38	18	42	GeneID:100860905	Genbank:XM_005690989.1
	COL27A1	0.939794	0.7165	0.0438552	0.305187	13	21	17	32	26	82	GeneID:102177438	Genbank:XM_005684406.1
	FAM200B	0.939834	0.637991	0.03555	0.274676	19	18	11	42	23	67	GeneID:102172614	Genbank:XM_005709603.1
	MICAL1	0.940844	3.14507	0.0020357	0.056241	97	115	82	339	116	369	GeneID:102185000	Genbank:XM_005684580.1,Genbank:XM_005684582.1,Genbank:XM_005684581.1,Genbank:XM_005684583.1,Genbank:XM_005684584.1
	LOC102180382	0.94102	1.785	0.00912602	0.132516	37	47	28	131	71	92	GeneID:102180382	Genbank:XM_005700391.1
	IL7R	0.941387	1.40587	0.0393216	0.289544	27	40	18	44	53	131	GeneID:102175248	Genbank:XM_005694804.1
	LYAR	0.942191	1.35581	0.00900845	0.132117	23	33	26	84	48	87	GeneID:102191413	Genbank:XM_005681896.1
	TIPIN	0.942565	1.0241	0.0233947	0.226102	26	23.99	14	56	32.93	85.77	GeneID:102189311	Genbank:XM_005709504.1
	FLRT2	0.944324	3.04793	0.00495393	0.0952873	49	119	107	327	133	291	GeneID:102182044	Genbank:XM_005686190.1
	CYTIP	0.945024	0.973061	0.0250952	0.233194	16	29	17	45	43	75	GeneID:102175533	Genbank:XM_005676115.1
	GADD45A	0.947209	0.893156	0.0333111	0.265786	15	30	13	68	28	63	GeneID:102179904	Genbank:XM_005678467.1
	SLC25A20	0.948075	2.44835	0.00633858	0.110015	78	56	45	236	105	136	GeneID:102186811	Genbank:XM_005695982.1
	PLSCR4	0.948866	0.859525	0.0454956	0.310604	14	10	33	64	37	49	GeneID:102176078	Genbank:XM_005675473.1
	MGST2	0.949883	4.47834	0.00111213	0.0390641	281	298	166	677	423	921	GeneID:102185021	Genbank:XM_005691231.1
	WAS	0.950505	1.48562	0.0219788	0.219152	37	24	28	86	31	138	GeneID:102183859	Genbank:XM_005700811.1
	LOC102171217	0.952489	8.23432	0.00225204	0.0594493	2195.9	4524.4	3429.58	9582.44	4986.91	13539	GeneID:102171217	Genbank:XM_005699252.1,Genbank:XR_311186.1,Genbank:XM_005699249.1,Genbank:XM_005699250.1,Genbank:XM_005699251.1,Genbank:XM_005699253.1,Genbank:XM_005699248.1
	RGS2	0.953267	3.71264	0.00346472	0.0766342	190.52	119.23	125.4	327.54	210.1	681.45	GeneID:102168656	Genbank:XM_005690460.1
	C11H9orf96	0.953355	1.57985	0.0275279	0.244276	42	31	22	124	29	121	GeneID:102174312	Genbank:XM_005687346.1
	LOC102185621	0.953741	2.88637	0.00158859	0.0481242	64	80	100	278	107	295.62	GeneID:102185621	Genbank:XM_005678003.1
	KRT13	0.954685	2.55739	0.0142133	0.170654	73.33	77.58	41.34	169.49	66.75	320.16	GeneID:102179515	Genbank:XM_005693824.1
	NEK6	0.954857	4.28101	0.000692135	0.0285955	227	265	156	602	359	809	GeneID:102182138	Genbank:XM_005687125.1
	LOC102169309	0.955367	1.74156	0.0194494	0.20408	34	46	27.11	133.01	34.47	140.97	GeneID:102169309
	CXCL16	0.955417	2.83494	0.00107693	0.0383768	77	98	60	229	154	240	GeneID:102178301	Genbank:XM_005693468.1
	SDSL	0.955681	3.85287	0.0047716	0.0931157	106	257	118	450	256	614	GeneID:102187342	Genbank:XM_005691472.1
	NT5C3B	0.956188	0.673603	0.0227221	0.222357	17	13	19	50	23	63	GeneID:102180885	Genbank:XM_005693829.1
	CCDC86	0.957636	3.89637	0.00113676	0.0391055	208	174	112	584	269	495	GeneID:102176498	Genbank:XM_005699654.1
	SMO	0.960358	1.71285	0.00734787	0.119124	34	30	41	115	44.03	137	GeneID:102171572	Genbank:XM_005679586.1
	ZNF304	0.961394	1.42825	0.0102136	0.142012	30	25	31	82	68	72	GeneID:102174154	Genbank:XM_005693006.1,Genbank:XM_005693007.1
	PFKFB4	0.963858	3.1777	0.0135603	0.165964	136	112	49	444	151	222	GeneID:102188810	Genbank:XM_005695990.1,Genbank:XM_005695991.1
	LOC100860753	0.964187	1.84232	0.0106347	0.145484	31	35	49	136	42	151	GeneID:100860753	Genbank:XM_005687467.1,Genbank:XM_005687466.1,Genbank:XM_005687465.1
	ST3GAL4	0.964684	1.59988	0.0210905	0.214673	36	37	23	117	30	132	GeneID:102191019	Genbank:XM_005699621.1,Genbank:XM_005699620.1
	LOC102176876	0.966634	0.446818	0.0461182	0.312138	19	16	6	44	21	49	GeneID:102176876	Genbank:XM_005701744.1
	RBM28	0.967405	2.06869	0.00877095	0.130325	65	44	26	143	72	159	GeneID:102173160	Genbank:XM_005679436.1,Genbank:XM_005679435.1
	SGK3	0.967466	2.5259	0.00244375	0.0631693	57	44	87	179	115	215	GeneID:102172279	Genbank:XM_005689033.1,Genbank:XM_005689034.1
	DOK2	0.968605	1.23718	0.0149395	0.174922	31	25	18	61	41	103	GeneID:102168348	Genbank:XM_005683968.1
	MUSTN1	0.972323	5.12483	0.0011174	0.0390641	323	505	331	1140	533	1619	GeneID:102177759	Genbank:XM_005695855.1
	KIF3C	0.972907	1.08223	0.0128793	0.161161	20	18	28	63	34	87	GeneID:102189593	Genbank:XM_005686937.1,Genbank:XM_005686938.1
	FHL3	0.973325	1.88096	0.0202988	0.209126	52	38	27	118	37	190	GeneID:102172685	Genbank:XM_005678675.1
	LOC102180247	0.973915	2.44422	0.0293399	0.251203	94.55	52.59	27.29	261.4	60.06	187.57	GeneID:102180247	Genbank:XM_005691747.1
	HCLS1	0.975251	2.34505	0.00405342	0.0844291	55	59	50	165	65	243	GeneID:102181434	Genbank:XM_005675001.1
	FAM212B	0.976857	1.60105	0.02731	0.243455	47	28	22	56	89	102	GeneID:102176483	Genbank:XM_005677889.1,Genbank:XM_005677890.1
	RRP9	0.977731	1.23414	0.0251261	0.233282	35	21	17	89	26	97	GeneID:102174253	Genbank:XM_005696096.1
	ITGB6	0.978041	2.82977	0.0112309	0.14992	66	90	75	157	88	433	GeneID:102188539	Genbank:XM_005676064.1,Genbank:XM_005676065.1
	EXOSC8	0.980425	1.16528	0.0131869	0.163346	17.05	21.44	32.2	74.9	37.44	82.74	GeneID:102174040	Genbank:XM_005687498.1
	HNRNPH3	0.980443	4.89739	0.000283958	0.0161746	287	352	347	1224	487	1058	GeneID:102183664	Genbank:XM_005699109.1,Genbank:XM_005699111.1,Genbank:XM_005699108.1,Genbank:XM_005699110.1
	PLEK	0.980912	1.5394	0.0246803	0.231095	44	21	26	110	29	129	GeneID:102182882	Genbank:XM_005686817.1,Genbank:XM_005686818.1,Genbank:XM_005686816.1,Genbank:XM_005686815.1,Genbank:XM_005686819.1
	MARCKSL1	0.981392	3.24237	0.0243617	0.230557	175.07	65.26	67.24	472.8	95.89	336.77	GeneID:102171472	Genbank:XM_005676976.1
	SERTAD1	0.983721	2.03326	0.00312872	0.072185	53	44	34	153	81	124	GeneID:102188968	Genbank:XM_005692416.1
	KIF27	0.983745	1.35125	0.00732665	0.119124	22	27	31	96	39	90	GeneID:102177627	Genbank:XM_005684105.1,Genbank:XM_005684106.1,Genbank:XM_005684107.1
	LOC102179375	0.983943	3.72368	0.0279095	0.244954	227.53	161.61	40.72	384.59	232.95	600.06	GeneID:102179375
	SHC2	0.984796	1.66644	0.0438114	0.305026	14	59	27	123	34	136	GeneID:102169956	Genbank:XM_005709683.1
	FAM213A	0.984972	3.9364	0.000124112	0.00906448	151	192	160	496	324	548	GeneID:102177409	Genbank:XM_005699274.1,Genbank:XM_005699275.1,Genbank:XM_005699276.1,Genbank:XM_005699277.1,Genbank:XM_005699278.1,Genbank:XM_005699273.1
	ANTXR2	0.985929	3.00457	0.0045145	0.0901045	57	127	77	312	106	336	GeneID:102170958	Genbank:XM_005681813.1
	NFKBIZ	0.98718	3.4514	0.0171063	0.189894	78	113	166	482	85	510	GeneID:102186434	Genbank:XM_005674872.1
	C29H11orf48	0.987398	1.13301	0.0339539	0.268303	16	39	13	54	38	99	GeneID:102183399	Genbank:XM_005699784.1
	LOC102172702	0.987814	0.171126	0.0355792	0.274676	11.05	11.86	10.06	31.63	19.19	41.1	GeneID:102172702
	CNPY4	0.987868	0.830885	0.0297107	0.251952	14	27	14	39	47	58	GeneID:102184866	Genbank:XM_005697835.1
	LOC102180685	0.987917	0.552833	0.0367969	0.279108	14	15	15	65	19	41	GeneID:102180685	Genbank:XM_005688442.1
	WDR59	0.989009	3.7655	0.00496652	0.095405	219	148	77	369	319	508	GeneID:102172472	Genbank:XM_005691794.1
	BNIP2	0.989181	2.60663	0.0012337	0.0405362	48	69	80	228.1	101	225	GeneID:102176965	Genbank:XM_005685698.1
	ALDH2	0.990696	4.21639	0.00149995	0.0461978	165	306	139	595	371	719	GeneID:102170543	Genbank:XM_005691559.1
	CHRNA2	0.990893	1.18006	0.0160234	0.182121	21	25	24	79	26	99	GeneID:102184431	Genbank:XR_310235.1,Genbank:XM_005684036.1
	SLC9A3R2	0.991474	3.13668	0.00157826	0.0479096	128	82	75	342	127	352	GeneID:102170104	Genbank:XM_005697432.1
	APBB1IP	0.993306	2.04337	0.0057923	0.103706	42	48	41	171	49	162	GeneID:102174487	Genbank:XM_005688032.1
	TYROBP	0.995999	3.42723	0.00206154	0.0564	137	120	92	339.96	138	551	GeneID:102175151	Genbank:XM_005692285.1,Genbank:XM_005692284.1,Genbank:XM_005692283.1,Genbank:XM_005692282.1
	NEDD4	0.996151	2.79883	0.000475859	0.0225011	62	76	87	265	128	234	GeneID:102185187	Genbank:XM_005685732.1,Genbank:XM_005685734.1,Genbank:XM_005685733.1,Genbank:XM_005685731.1
	HTRA3	0.996728	2.13412	0.0334687	0.266068	32	51	56	234	29	158	GeneID:102179086	Genbank:XM_005681986.1
	ARL4C	0.99821	1.63754	0.00502516	0.0960313	37	22	39	94	64	112	GeneID:102191580	Genbank:XM_005709597.1
	CD109	0.998225	1.52305	0.0183421	0.197268	28	25	38	98	81	55	GeneID:102186766	Genbank:XM_005684431.1
	LOC102170970	1.00063	8.41064	0.0076874	0.122475	5535	3184	2438	8315	5215	19218	GeneID:102170970
	RARB	1.00126	-0.125169	0.0484845	0.320615	10	8	8	31	15	27	GeneID:102171952	Genbank:XM_005698926.1
	CASP4	1.002	2.08356	0.00942649	0.135281	48	35	51	166	43	191	GeneID:102191063	Genbank:XM_005689349.1,Genbank:XM_005689351.1,Genbank:XM_005689350.1
	VWA5A	1.00241	4.86506	0.000212845	0.0133055	338	325	290	1214	475	1034	GeneID:102173367	Genbank:XM_005699555.1
	DEF6	1.00721	1.9402	0.00509359	0.0966078	41	54	26	120	63	164	GeneID:102187546	Genbank:XM_005696466.1
	LYVE1	1.00838	2.14084	0.00859586	0.129139	23	55	62	180	64	160	GeneID:102176058	Genbank:XM_005689689.1
	C15H11orf49	1.01042	0.570918	0.0343528	0.270029	14	19	11	41	19	69	GeneID:102170896	Genbank:XM_005690160.1,Genbank:XM_005690159.1
	AZI1	1.01061	1.48051	0.00590006	0.105125	34	21	32	91	61	87	GeneID:102172573	Genbank:XM_005694068.1
	LOC102173852	1.01105	4.02862	0.0183592	0.197268	223	163	141	646	107	897	GeneID:102173852	Genbank:XM_005685390.1
	LOC102187166	1.01131	5.56044	0.000856551	0.0332545	360.54	673.86	507.69	1570.56	756.14	2148.17	GeneID:102187166	Genbank:XM_005694844.1
	TAF1B	1.01182	0.682017	0.0265896	0.240513	9	21	18	56	22	61	GeneID:102186603	Genbank:XM_005687017.1
	APOE	1.01327	5.01246	0.000369724	0.0190718	314	370	368	867	572	1589	GeneID:102170314	Genbank:XM_005701775.1
	IRF8	1.01334	1.57934	0.00965973	0.137161	44	27	22	75	58	130	GeneID:102184462	Genbank:XM_005691907.1
	RASSF10	1.01387	0.364484	0.0277479	0.244936	11	15	12	30	28	47	GeneID:102191354	Genbank:XM_005689739.1
	FRA10AC1	1.01395	0.838665	0.0152432	0.176892	17	14	23	49	29	77	GeneID:102177399	Genbank:XM_005698228.1,Genbank:XM_005698225.1,Genbank:XM_005698226.1,Genbank:XM_005698227.1
	HSP90AA1	1.01493	7.49216	0.00252003	0.0642108	1898	2294	1689	9468	2316	5554	GeneID:100860851	Genbank:XM_005695417.1,Genbank:XM_005695418.1
	LOC102182858	1.01675	0.476485	0.0280819	0.245579	10.87	11.5	18.46	38.97	20.18	59.62	GeneID:102182858
	NTN1	1.01773	0.236665	0.0451158	0.30977	7	12	15	37	14	49	GeneID:102173037	Genbank:XM_005694220.1
	LOC102187204	1.01789	1.44214	0.0121128	0.156206	20	38	26	121	39	83	GeneID:102187204	Genbank:XM_005701156.1,Genbank:XM_005701157.1
	ZDHHC14	1.01882	1.09585	0.0152837	0.176929	17	29	19	64	29	98	GeneID:102179200	Genbank:XM_005684939.1
	A4GALT	1.01913	0.720199	0.0223113	0.220764	20	14	15	52	20	73	GeneID:102190112	Genbank:XM_005681194.1
	GATM	1.02401	2.14598	0.0058984	0.105125	55	40	44	221	63	121	GeneID:102184628	Genbank:XM_005685819.1
	FCER1G	1.02953	3.79454	0.0039226	0.0826716	194	129	121	607	141	613	GeneID:102191004	Genbank:XM_005677163.1
	CEP250	1.02969	3.41734	0.000241748	0.014677	119	98	125	390	161	457	GeneID:102173016	Genbank:XM_005688497.1
	PPP1R3C	1.036	1.41146	0.0134335	0.16486	23	30	28	104	26	117	GeneID:102172686	Genbank:XM_005698208.1
	LOC102178869	1.0375	0.665361	0.0173757	0.190874	19	15	13	36	32	66	GeneID:102178869	Genbank:XM_005677205.1
	BHLHE41	1.04055	2.13945	0.00110681	0.0390641	43	42	53	127	105	151	GeneID:102184410	Genbank:XM_005680776.1
	LY6E	1.04179	1.98155	0.00843793	0.128071	24	32	67	137	63	161	GeneID:102174491	Genbank:XM_005688801.1
	FKBP3	1.04184	1.9812	0.00952098	0.136372	45	38.02	39.18	182.78	36.79	155.43	GeneID:102180705	Genbank:XM_005695381.1
	ENDOD1	1.04323	3.35436	0.000106805	0.00819359	117	117	91	349	181	419	GeneID:102182707	Genbank:XM_005689395.1,Genbank:XM_005689396.1
	GPD1	1.04354	3.33649	0.0186185	0.199187	191	89	39	458	163	320	GeneID:102171407	Genbank:XM_005679977.1
	ABCA10	1.04506	1.61531	0.0190397	0.201791	24	55.36	14.92	89.55	52	134.2	GeneID:102177563	Genbank:XM_005694495.1
	BCL3	1.04672	2.20507	0.0141728	0.170654	58	22	63	166	51	223	GeneID:102188215	Genbank:XM_005701878.1
	PDPN	1.05036	2.4164	0.000679272	0.028229	47	60	60	214	83	197	GeneID:102176715	Genbank:XM_005690821.1
	LOC102189686	1.05044	1.77563	0.00806592	0.12556	49	38	18	118	54	139.61	GeneID:102189686	Genbank:XM_005686469.1
	ARHGAP20	1.05232	2.42047	0.00340638	0.0761296	27	70	71	182	115	179	GeneID:102169032	Genbank:XM_005689426.1
	LOC102176315	1.05411	-0.141966	0.0295133	0.251203	8	8	9	27	15	31	GeneID:102176315	Genbank:XM_005682335.1,Genbank:XM_005682336.1,Genbank:XM_005682334.1
	DNAJA1	1.05434	4.86623	0.001376	0.0433764	305.19	338.55	287.08	1570.44	408.79	810.37	GeneID:102187862	Genbank:XM_005684051.1,Genbank:XM_005684050.1
	SCARA3	1.0568	3.35796	0.000506522	0.0237229	84	141	99	347	154	475	GeneID:102181778	Genbank:XR_310200.1,Genbank:XM_005683559.1
	CLK1	1.05696	4.75137	0.000344446	0.0182136	195	282	384	803	540	1153	GeneID:100861149	Genbank:XM_005676346.1
	CERS4	1.05743	2.25725	0.00470833	0.0927395	40	60	48	197	50	211	GeneID:102174737	Genbank:XM_005682420.1,Genbank:XM_005682421.1,Genbank:XM_005682422.1,Genbank:XM_005682419.1,Genbank:XM_005682423.1
	SLC16A3	1.05936	0.575629	0.0299206	0.253398	16	17	10	67	16	48	GeneID:102177468	Genbank:XM_005694378.1
	LOC102168478	1.06029	2.21752	0.00290767	0.0691432	40	70	34	158	73	200	GeneID:102168478	Genbank:XM_005691782.1
	ESF1	1.06067	2.48621	0.000430983	0.021054	48	57	70	188	125	184	GeneID:102185288	Genbank:XM_005687820.1,Genbank:XM_005687821.1,Genbank:XM_005687822.1,Genbank:XM_005687823.1
	RAMP2	1.06451	7.50033	0.0033995	0.0761296	1427	2473	1888	10031	2285	5344	GeneID:102189616	Genbank:XM_005693862.1
	KCNA3	1.06685	1.15127	0.0229781	0.223633	19	22	25	44	30	129	GeneID:102183929	Genbank:XM_005677998.1
	LOC102178647	1.06749	1.58827	0.0145191	0.172079	17	43	31	83	39	158	GeneID:102178647	Genbank:XR_310615.1
	TMEM251	1.0679	1.63099	0.00371024	0.0797917	34	37	23	94	50	138	GeneID:102168945	Genbank:XM_005695340.1
	INF2	1.06825	0.997788	0.00962202	0.136889	23	22	14	76	28	74	GeneID:102185402	Genbank:XM_005695468.1
	FGFR1	1.06839	4.0868	7.80693e-05	0.00657355	183	166	188	660	261	703	GeneID:102180282	Genbank:XM_005698874.1
	ZNF239	1.06952	1.1439	0.00549518	0.101338	22	28	16	74	42	77	GeneID:102170389	Genbank:XM_005699390.1
	KRT18	1.07054	4.38307	0.0191294	0.20245	199.98	330.92	127	1194.92	158	748.34	GeneID:102181566	Genbank:XM_005680092.1
	FKBP7	1.07202	0.137845	0.0344582	0.270549	10	8	13	21	23	46	GeneID:102173789	Genbank:XM_005675910.1,Genbank:XM_005675911.1
	RPL36A	1.07417	6.40655	0.000853903	0.0332391	557.1	1224.48	917.64	2721.86	1409.16	4031.15	GeneID:102175931	Genbank:XM_005700144.1
	NOD2	1.07633	0.891551	0.0254878	0.23551	17	13	24	82	17	70	GeneID:102186424	Genbank:XM_005692078.1
	LOC102178598	1.0775	1.50745	0.00207746	0.0564434	27	25	34	90	64	93	GeneID:102178598	Genbank:XM_005698800.1
	MEGF9	1.07824	2.26659	0.0015327	0.0467189	50	60	38	213	87	137	GeneID:102179102	Genbank:XM_005684410.1
	LOC102175591	1.08043	1.49261	0.00245347	0.0631693	22	30	33	85	63	97	GeneID:102175591	Genbank:XM_005687957.1
	MAGOHB	1.08242	0.608792	0.0147169	0.173833	9	15	20	54	24	54	GeneID:102181757	Genbank:XM_005680835.1
	SLC7A8	1.08479	0.267262	0.0484011	0.320356	9	7	18	54	21	25	GeneID:102173746	Genbank:XM_005685251.1,Genbank:XM_005685250.1
	SCAMP5	1.0855	-0.117538	0.0383335	0.286568	5	9	11	25.35	13	38	GeneID:102191182	Genbank:XM_005695125.1
	LOC102184125	1.08806	1.51736	0.00231731	0.0605085	23	32	31	114	51	91	GeneID:102184125	Genbank:XM_005680698.1,Genbank:XM_005680699.1
	LY75	1.09131	3.94865	0.000642512	0.0272113	107	172	204	630	206	669	GeneID:102168948	Genbank:XM_005676236.1
	CCR5	1.09255	0.113994	0.0263327	0.239139	9	7	14	27	19	44	GeneID:102178672	Genbank:XM_005696038.1
	C5AR1	1.09424	1.38736	0.0288325	0.248607	32	23	22	153	22	70	GeneID:102178657	Genbank:XM_005692663.1
	SNCAIP	1.09437	1.40175	0.00771093	0.122718	24	23	32	51	59	122	GeneID:102168341	Genbank:XM_005682712.1,Genbank:XM_005682711.1,Genbank:XM_005682714.1,Genbank:XM_005682713.1
	ARL3	1.09758	2.34999	0.000573675	0.0253396	37	59	60	149	102	214	GeneID:102170018	Genbank:XM_005698375.1
	HSD17B11	1.09858	2.4243	0.000790081	0.031418	56	66	42	141	104	249	GeneID:102187040	Genbank:XM_005681880.1,Genbank:XM_005681879.1
	LOC102177727	1.1001	0.443301	0.0292029	0.250775	14	14	10	46	13	62	GeneID:102177727	Genbank:XM_005687723.1,Genbank:XM_005687722.1
	GFRA1	1.10158	1.06871	0.0171791	0.189988	15	27	19	52	26	115	GeneID:102189457	Genbank:XM_005698615.1
	RAD1	1.10159	0.885847	0.00875383	0.130325	11	21	22	59	42	56	GeneID:102177377	Genbank:XM_005694813.1,Genbank:XM_005694814.1
	S100A2	1.10258	5.03817	0.0244923	0.23059	525	363	132	1318	256	1815	GeneID:102189534	Genbank:XM_005677500.1
	RWDD3	1.10304	0.349264	0.0153336	0.176929	10	14	12	45	28	32	GeneID:102182088	Genbank:XM_005678062.1,Genbank:XM_005678063.1,Genbank:XM_005678064.1
	LOC102184463	1.10453	5.45591	0.00886593	0.131193	628.93	313.74	423.76	2489.2	373.11	1591.23	GeneID:102184463	Genbank:XM_005692071.1
	MPP2	1.10458	0.624927	0.0137446	0.16714	10	16	18	45	24	66	GeneID:102178482	Genbank:XM_005693910.1,Genbank:XM_005693911.1,Genbank:XM_005693912.1
	HMOX1	1.10534	3.12818	0.00202886	0.056241	115	81	72	379	92	392	GeneID:100860951	Genbank:XM_005680601.1
	AP3M2	1.10574	0.681966	0.0143481	0.171204	23	14	9	46	33	58	GeneID:102187102	Genbank:XM_005698889.1
	SLC51B	1.10831	1.95932	0.00452569	0.0901045	42	57	18	123	77	152	GeneID:102182310	Genbank:XM_005685100.1,Genbank:XM_005685101.1
	ARRDC2	1.10839	2.39586	0.000384131	0.0194078	50	53	57	225	83	184	GeneID:102170686	Genbank:XM_005682186.1
	LFNG	1.1105	0.851938	0.00616939	0.108096	19	18	15	70	29	60	GeneID:102169449	Genbank:XM_005698126.1
	SPIDR	1.11056	4.08785	0.000262405	0.0155472	195	167	164	654	215	811	GeneID:102174858	Genbank:XM_005688953.1
	KLHDC7A	1.11159	-0.444697	0.0463607	0.312739	7	4	8	27	11	20	GeneID:102172499	Genbank:XM_005677048.1
	NXPE3	1.11342	0.488016	0.0181786	0.196475	9	18	13	40	36	39	GeneID:102186156	Genbank:XM_005674871.1
	LOC102176446	1.11419	0.462912	0.0249419	0.232742	13.13	19.89	6.04	47.09	30.46	37.67	GeneID:102176446
	NME4	1.11446	3.39718	0.000649694	0.0272988	146	90	87	298	167	551	GeneID:102171208	Genbank:XM_005697363.1
	WDR92	1.11461	1.33025	0.00220626	0.0587527	22	28	24	85	44	97	GeneID:102182046	Genbank:XM_005686812.1
	ACTR6	1.12013	1.53803	0.0023076	0.0603618	23	23	40	94	54	114	GeneID:102191776	Genbank:XM_005680495.1,Genbank:XM_005680496.1
	HOXC6	1.12019	1.18709	0.011953	0.154822	16	19	31	90	24	98	GeneID:102191112	Genbank:XM_005679866.1,Genbank:XM_005679867.1,Genbank:XM_005679865.1
	SYT7	1.12025	0.179427	0.0273275	0.243455	11	6	14	48	16	32	GeneID:102170302	Genbank:XM_005699815.1
	EVPL	1.12251	0.929757	0.00439116	0.088501	17	23	15	58	40	67	GeneID:102170179	Genbank:XM_005694431.1
	PTAFR	1.12348	1.53809	0.0136041	0.166006	33	14	38	113	30	133	GeneID:102182455	Genbank:XM_005676780.1
	AIF1	1.12374	2.61737	0.000135689	0.00967061	60	69	57	181	119	269	GeneID:100860979	Genbank:XM_005696601.1,Genbank:XM_005696600.1
	PLXDC2	1.126	3.25033	0.00122602	0.0404642	108	76	106	510	123	288	GeneID:102188059	Genbank:XM_005687914.1,Genbank:XM_005687913.1
	CCDC66	1.1291	0.94027	0.0155117	0.178367	8	23	24	54	29	90	GeneID:102172106	Genbank:XM_005695834.1,Genbank:XM_005695835.1
	SRD5A1	1.13054	3.1578	0.000322925	0.0174179	114	98	59	381	151	312	GeneID:102172667	Genbank:XM_005694872.1
	PDZRN3	1.13146	1.0142	0.0176967	0.192678	8	21	29	88	27	68	GeneID:102169341	Genbank:XM_005709598.1
	LOC102178884	1.13681	2.77017	6.47711e-05	0.00589856	63	81	62	260	124	254	GeneID:102178884	Genbank:XM_005680215.1
	CYR61	1.13735	3.13856	0.00184579	0.0532895	141	79	46	270	168	390	GeneID:102185702	Genbank:XM_005678242.1
	PDIK1L	1.13939	0.863868	0.0125906	0.159847	20	18	14	33	42	82	GeneID:102171936	Genbank:XM_005676822.1
	RAB34	1.14135	1.59434	0.00558987	0.10219	24	33	31	129	31	128	GeneID:102190451	Genbank:XM_005693266.1
	FAM102A	1.14199	3.18196	0.000405222	0.0201968	106	51	118	328	201	301	GeneID:102188682	Genbank:XM_005687245.1
	RHOQ	1.14251	2.0169	0.000693906	0.0285955	33.04	47.15	39.58	164.95	64.25	148.79	GeneID:102170609	Genbank:XM_005686568.1
	RAB38	1.14527	-0.119048	0.0433358	0.303865	11	4	9	28	10	40	GeneID:102183040	Genbank:XM_005699431.1
	NAB2	1.1469	2.96012	0.000330319	0.0175928	90	65	79	373	112	263	GeneID:102181003	Genbank:XM_005680309.1
	LOC102172341	1.14869	1.11621	0.0350987	0.272704	18	39	5	57	39	99	GeneID:102172341	Genbank:XR_310097.1,Genbank:XR_310098.1
	NFAM1	1.15128	1.42268	0.00878853	0.130325	37	24	16	112	30	111	GeneID:102189843	Genbank:XM_005681193.1
	ITPKB	1.15246	5.44639	2.26323e-05	0.0028538	533	397	400	1724	891	1491	GeneID:102190716	Genbank:XM_005690535.1
	TLR7	1.15349	0.825477	0.00546233	0.100935	21	17	12	52	35	68	GeneID:102171227	Genbank:XM_005701112.1,Genbank:XM_005701113.1
	DKK3	1.15353	3.48055	0.00208924	0.0565552	76	150	111	609	132	359	GeneID:102191633	Genbank:XM_005689740.1
	CREM	1.15569	3.03031	0.000186206	0.0120487	112	71	62	297	188	258	GeneID:100861259	Genbank:XM_005687889.1,Genbank:XM_005687892.1,Genbank:XM_005687891.1,Genbank:XM_005687890.1,Genbank:XM_005687898.1,Genbank:XM_005687896.1,Genbank:XM_005687887.1,Genbank:XM_005687894.1,Genbank:XM_005687893.1,Genbank:XM_005687888.1,Genbank:XM_005687897.1,Genbank:XM_005687895.1
	SLC2A3	1.15778	3.43848	0.000102187	0.00794364	116	91	120	261	275	446	GeneID:100860892	Genbank:XM_005680897.1
	LOC102188507	1.15896	-0.549314	0.043805	0.305026	3.03	8.05	6.06	19.88	10.12	23.68	GeneID:102188507
	LHFP	1.16031	2.03159	0.00112724	0.0391055	39	42	39	192	57	138	GeneID:102170435	Genbank:XM_005687484.1,Genbank:XM_005687483.1
	GMFG	1.16036	1.87442	0.00163764	0.0487099	35	43	29	124	49	177	GeneID:102183628	Genbank:XM_005692541.1
	AQP3	1.16247	5.35132	0.00010948	0.00819876	476	433	330	1845	865	1099	GeneID:102191136	Genbank:XM_005684063.1
	CPXM1	1.16249	2.71869	0.000208773	0.0131065	63	53	80	241	97	298	GeneID:102186410	Genbank:XM_005688221.1,Genbank:XM_005688220.1
	EVI2B	1.16335	2.90486	0.000382426	0.0193881	84	72	67	278	93	368	GeneID:102182438	Genbank:XM_005693236.1
	ZFHX4	1.16407	0.910864	0.00267442	0.0664238	18	17	18	60	34	73	GeneID:102180407	Genbank:XM_005689290.1
	QTRTD1	1.16717	0.108496	0.0321831	0.262465	12	12	5	43	24	21	GeneID:102187804	Genbank:XM_005674942.1
	LOC102190659	1.16795	2.62432	0.000521017	0.0240266	50	86	47	272	116	186	GeneID:102190659	Genbank:XM_005678809.1
	ZFPM2	1.17061	0.249139	0.0156257	0.179119	8	10	14	32	20	50	GeneID:102168365	Genbank:XM_005689171.1
	NOL3	1.17089	0.0851567	0.0231349	0.224577	11	5	12	36	14	41	GeneID:102180527	Genbank:XM_005692128.1
	MITF	1.1715	2.36045	0.0011039	0.0390549	46	56	49	259	67	168	GeneID:102173423	Genbank:XM_005695739.1,Genbank:XM_005695740.1,Genbank:XM_005695738.1,Genbank:XM_005695747.1,Genbank:XM_005695743.1,Genbank:XM_005695742.1,Genbank:XM_005695741.1,Genbank:XM_005695745.1,Genbank:XM_005695744.1,Genbank:XM_005695746.1
	KLF11	1.17399	1.02549	0.0153387	0.176929	16	15	26	109	22	57	GeneID:102187777	Genbank:XM_005687093.1
	DLX3	1.17954	0.148729	0.0364738	0.2778	9	13	7	46	9	43	GeneID:102189068	Genbank:XM_005694267.1
	DNAJA4	1.18128	-0.158183	0.0309003	0.257037	7	7	9	39	11	25	GeneID:102182172	Genbank:XM_005695093.1
	TST	1.18157	3.06153	0.000102843	0.00794364	70	70	108	368	158	259	GeneID:102177312	Genbank:XM_005680673.1
	CHI3L1	1.18613	4.54783	0.015961	0.181833	275	244	179	324	257	1860	GeneID:100860825	Genbank:XM_005690369.1,Genbank:XM_005690368.1,Genbank:XM_005690367.1
	LOC102169255	1.1875	5.81271	6.80669e-05	0.00601951	389.9	718.64	582.74	2041.41	948.71	2536.39	GeneID:102169255	Genbank:XM_005698986.1
	LOC102182395	1.18851	5.869	0.000162513	0.0107514	590.76	470	695	2002.14	801	3109	GeneID:102182395	Genbank:XM_005681940.1
	WDR4	1.19033	1.38085	0.0142867	0.171109	37	20	16	134	24	91	GeneID:102191380	Genbank:XM_005675757.1
	ALOX5AP	1.19082	1.44339	0.00432886	0.087943	24	37	16	109	36	111	GeneID:102184818	Genbank:XM_005687536.1
	RASL12	1.19136	3.55046	0.000139571	0.00985208	141	139	67	398	225	495	GeneID:102182040	Genbank:XM_005685099.1
	CRABP2	1.19208	3.81211	0.0358977	0.274759	264	94	55	419	99	966	GeneID:102174348	Genbank:XM_005677338.1
	IRAK2	1.19212	1.62166	0.00331217	0.0747469	41	32	15	82	66	131	GeneID:102180544	Genbank:XM_005695611.1,Genbank:XM_005695610.1
	IGDCC4	1.19229	0.901621	0.0115508	0.151961	23	18	11	35	42	87	GeneID:102169106	Genbank:XM_005685308.1
	FGL1	1.1923	0.933754	0.00853566	0.128858	13	29	11	69	30	74	GeneID:102168604	Genbank:XM_005698766.1
	LOC102186207	1.19559	5.87755	0.00055642	0.0251036	930.4	423.97	398.94	2323.45	1009.71	2430.32	GeneID:102186207
	NMT2	1.19867	0.387249	0.0079968	0.125241	9	13	13	46	19	50	GeneID:102180607	Genbank:XM_005688049.1
	LOC102185571	1.19973	-0.0784302	0.0495058	0.32446	6	8	10	47	7	28	GeneID:102185571	Genbank:XM_005685287.1
	HES1	1.20153	1.70204	0.000462871	0.0220282	27	28	38	119	59	123	GeneID:102177474	Genbank:XM_005675248.1
	CPT1A	1.20244	1.86271	0.00294475	0.069587	41	26	37	194	54	94	GeneID:102187923	Genbank:XM_005700037.1
	ITPR1	1.20253	4.31427	0.000302425	0.0165247	134	261	196	993.01	281	698	GeneID:102188092	Genbank:XM_005695705.1
	HOMER1	1.20332	1.23069	0.00250291	0.0638848	14	27	25	96	45	70	GeneID:102176420	Genbank:XM_005685074.1,Genbank:XM_005685075.1
	PPP1R15A	1.20363	3.76102	5.54218e-06	0.000938889	123	128	150	545	251	505	GeneID:102186898	Genbank:XM_005692692.1,Genbank:XM_005692693.1
	LOC102180577	1.20411	3.8939	3.54888e-05	0.00390608	114	197.95	127.95	496.6	272.42	670.24	GeneID:102180577
	ENO2	1.20519	0.242768	0.0229797	0.223633	5	13	13	40	13	52	GeneID:102190860	Genbank:XM_005680928.1,Genbank:XM_005680929.1
	PPP1R3F	1.20895	-0.609078	0.0433844	0.303917	4.75	6.16	5	12.81	15.85	21.4	GeneID:102188204	Genbank:XM_005700737.1
	GABRA1	1.21123	-0.242262	0.0373204	0.281919	6	8	7	25	8	39	GeneID:102183962	Genbank:XM_005683365.1,Genbank:XM_005683366.1
	SH3PXD2B	1.2116	3.51339	0.000817581	0.0321647	109	85	141	619	132	393	GeneID:102179520	Genbank:XM_005694579.1
	KCNMB4	1.21361	0.70478	0.0124066	0.158335	14	12	18	35	23	91	GeneID:102184787	Genbank:XM_005680231.1
	NKPD1	1.21527	0.0765389	0.0324912	0.263086	7	8	12	27	11	55	GeneID:102186427	Genbank:XM_005692775.1
	MMP11	1.21593	0.112007	0.0184234	0.197673	9	14	5	38	16	39	GeneID:102181066	Genbank:XM_005691750.1
	LOC102173646	1.21737	1.38787	0.00279564	0.0678011	23.42	20.14	29.83	82.29	33.57	132.67	GeneID:102173646	Genbank:XM_005700562.1
	PSMC3IP	1.21945	0.0749713	0.0222299	0.220604	8.62	7.74	10.3	44.21	10.71	36.85	GeneID:100861043	Genbank:XM_005693856.1,Genbank:XM_005693857.1
	CHAC1	1.22075	2.92066	0.00389011	0.0823397	94	64	62	99	192	408	GeneID:102173008	Genbank:XM_005685614.1
	LOC102184697	1.22379	2.05065	0.00036962	0.0190718	34	40	44	156	59	185	GeneID:102184697	Genbank:XM_005699953.1
	RRS1	1.22651	1.33759	0.00313146	0.072185	28	25	17	120	34	83	GeneID:102191715	Genbank:XM_005689094.1
	MASP1	1.22689	4.99627	0.000643716	0.0272113	240	519	180	1219	576	1329	GeneID:102171378	Genbank:XM_005675142.1,Genbank:XM_005675141.1,Genbank:XM_005675143.1
	LOC102188967	1.22854	-0.36665	0.023056	0.224075	5	7	7	27	10	27	GeneID:102188967	Genbank:XR_310698.1
	PHTF1	1.23013	-0.579148	0.0331217	0.26531	7	5	4	20	10.51	22	GeneID:102171207	Genbank:XM_005677866.1,Genbank:XM_005677867.1,Genbank:XM_005677868.1
	KIAA0319	1.23886	2.34284	0.000502254	0.023598	47	56	42	106	133	221	GeneID:102168956	Genbank:XM_005696782.1,Genbank:XM_005696783.1
	MTERFD3	1.23985	0.341836	0.0111576	0.149862	16	7	10	40	19	53	GeneID:102187570	Genbank:XR_310019.1,Genbank:XR_310018.1,Genbank:XM_005680579.1,Genbank:XM_005680580.1
	RNASE6	1.24012	1.52466	0.000719659	0.0293291	32	22	26	91	50	128	GeneID:102175215	Genbank:XM_005685395.1
	BASP1	1.24124	1.34904	0.00225582	0.0594493	28	20	22	101	31	111	GeneID:102175442	Genbank:XM_005694875.1
	LOC102171430	1.24872	6.80269	0.00287177	0.0689713	1586	1131	531	5723	1236	4610	GeneID:102171430	Genbank:XM_005685382.1,Genbank:XM_005685380.1,Genbank:XM_005685381.1
	CLDN1	1.2532	1.36482	0.000942194	0.0352549	21	32	18	94	55	84	GeneID:102189710	Genbank:XM_005675123.1
	SLIT2	1.25437	0.967222	0.00207204	0.0564	12	17	24	66	40	69	GeneID:102191126	Genbank:XM_005681675.1
	LOC102171608	1.25662	3.77092	0.000444489	0.0215001	141.15	162.09	88.99	706.39	162.81	516.12	GeneID:102171608	Genbank:XM_005684455.1
	BTG2	1.25703	0.334604	0.00748004	0.120764	14	9	10	35	32	39	GeneID:102187789	Genbank:XM_005690377.1
	FAM89A	1.25753	-0.0104654	0.0142922	0.171109	10	9	6	38	17	29	GeneID:102174187	Genbank:XM_005699004.1
	SORL1	1.25875	3.26597	1.45249e-05	0.00206044	106	92	77	414	154	378	GeneID:102187336	Genbank:XM_005689648.1
	FAM13A	1.26853	4.71977	1.01156e-05	0.00152281	298	245	215	1168	570	774	GeneID:102170956	Genbank:XM_005681435.1,Genbank:XM_005681437.1,Genbank:XM_005681436.1,Genbank:XM_005681438.1,Genbank:XM_005681441.1,Genbank:XM_005681442.1,Genbank:XM_005681439.1,Genbank:XM_005681440.1
	HSPH1	1.26881	3.96901	0.0121635	0.156399	243	120	83	1104	172	310	GeneID:102187688	Genbank:XM_005687619.1
	SHQ1	1.27047	-0.292117	0.0175162	0.191748	6	6	8	25	18	23	GeneID:102170559	Genbank:XM_005695727.1
	ZNF772	1.2718	-0.207652	0.0259131	0.237903	8	9	4	30	10	34	GeneID:102176259	Genbank:XM_005693010.1,Genbank:XM_005693012.1,Genbank:XM_005693011.1,Genbank:XM_005693013.1
	SLC27A2	1.27205	-0.71791	0.0453609	0.310604	5	4	5	23	11	13	GeneID:102176613	Genbank:XM_005685791.1,Genbank:XM_005685790.1
	CHL1	1.27404	-0.357688	0.0251778	0.233525	7	7	5	23	19	20	GeneID:102168215	Genbank:XM_005695720.1,Genbank:XM_005695721.1,Genbank:XM_005695723.1,Genbank:XM_005695722.1
	LOC102174485	1.27564	1.51606	0.00100704	0.0365932	20	32	26	120	39	115	GeneID:102174485	Genbank:XM_005687052.1
	LOC102184105	1.2764	3.21348	4.51623e-05	0.00462694	106.48	68.54	88.21	225.06	208.26	451.22	GeneID:102184105	Genbank:XM_005696678.1
	CCDC78	1.27743	0.499085	0.0299166	0.253398	14	19	4	21	35	66	GeneID:102188820	Genbank:XM_005697343.1
	LOC102191145	1.28148	0.401855	0.00446857	0.0895717	15	10	9	48	24	44	GeneID:102191145	Genbank:XR_310381.1
	B4GALNT1	1.28287	1.3517	0.0116211	0.151961	32	22	14	120	19	113	GeneID:102173266	Genbank:XM_005680276.1,Genbank:XM_005680275.1
	PLXNC1	1.28313	1.50183	0.00132521	0.0420447	36	28	13	104	56	102	GeneID:102175748	Genbank:XM_005680076.1
	LOC102184029	1.28377	-0.705674	0.0419328	0.299146	5.32	6.12	3.04	22.5	10.12	16.32	GeneID:102184029	Genbank:XM_005679083.1
	LRCH2	1.285	-0.89821	0.0477072	0.319339	2	4	6	11	12	17	GeneID:102175563	Genbank:XM_005700569.1
	ANGPT2	1.29015	1.34282	0.00214001	0.0572988	21	28	19	115	30	99	GeneID:102186656	Genbank:XM_005698674.1
	SGSM3	1.29469	-0.0794436	0.028188	0.245633	10	2	11	34	12	36	GeneID:102186567	Genbank:XM_005681182.1
	RYR1	1.29668	-0.967728	0.049141	0.323117	4	4	3	18	6	15	GeneID:102179229	Genbank:XM_005692526.1
	KLF10	1.29679	3.09993	9.4854e-05	0.00764689	92	60	88	440	128	282	GeneID:102172371	Genbank:XM_005689186.1
	HCK	1.29771	0.841771	0.0191992	0.202666	22	13	11	74	11	89	GeneID:102183977	Genbank:XM_005688370.1
	CTSK	1.29814	4.88505	3.57433e-05	0.00390608	280	227	332	1358	388	1294.02	GeneID:102183473	Genbank:XM_005677656.1
	DNAJB1	1.29905	5.03303	0.00183518	0.0530872	363	237	331	1207	1129	488	GeneID:102172345	Genbank:XM_005682254.1
	LOC102183943	1.30015	1.95901	0.000436776	0.0211966	44	32	30	173	52	156	GeneID:102183943	Genbank:XM_005680911.1
	TNFAIP8L2	1.30334	0.883109	0.00494638	0.0952873	17	15	16	45	25	104	GeneID:102178873	Genbank:XM_005677723.1
	SLC35C2	1.30437	1.20274	0.00346179	0.0766342	18	12	31	103	30	86	GeneID:102184073	Genbank:XM_005688623.1
	CA12	1.30537	4.31256	0.0152639	0.176896	101	371	89	1280	323	358	GeneID:102171159	Genbank:XM_005685675.1,Genbank:XM_005685678.1,Genbank:XM_005685679.1,Genbank:XM_005685674.1,Genbank:XM_005685676.1,Genbank:XM_005685677.1
	HK3	1.30537	1.18607	0.0497541	0.325365	42	4	13	100	16	109	GeneID:102182403	Genbank:XM_005682745.1
	RGL3	1.30851	-0.77164	0.03735	0.281998	7	2	4	15	9	22	GeneID:102168443	Genbank:XM_005682469.1
	LOC102178712	1.31038	2.40808	0.00130319	0.0417924	24	81	41	188	80	258	GeneID:102178712
	TM6SF1	1.31245	0.313596	0.0112451	0.14992	6	9	16	46	14	53	GeneID:102169224	Genbank:XM_005695049.1
	SYT13	1.3131	1.0336	0.000878066	0.0334731	21	16	17	60	47	77	GeneID:102190623	Genbank:XM_005690144.1
	ITGB3BP	1.3134	0.503043	0.00827045	0.126803	5	17	14	52	20	57	GeneID:102184968	Genbank:XM_005678319.1,Genbank:XM_005678320.1
	SOBP	1.31407	0.308212	0.00558668	0.10219	9	8	14	39	18	54	GeneID:102190603	Genbank:XM_005684601.1
	HOXC9	1.31408	0.350399	0.00748177	0.120764	7	10	15	48	17	50	GeneID:102177412	Genbank:XM_005680081.1
	C18H16orf74	1.31625	0.271018	0.00834381	0.127222	13	6	11	49.46	16	43	GeneID:102187974	Genbank:XM_005691847.1,Genbank:XM_005691846.1
	TMEM243	1.31663	-0.600715	0.0363453	0.276964	5	8	2	17	11	25	GeneID:102179445	Genbank:XM_005679068.1
	IL10RA	1.3173	1.81319	6.63584e-05	0.00596943	34	32	29	121	66	147	GeneID:102188959	Genbank:XM_005689501.1
	HOXC8	1.31807	0.247831	0.0262851	0.239139	7	11	11	53	7	50	GeneID:102177136	Genbank:XM_005680080.1
	CPAMD8	1.3189	-0.327189	0.0240004	0.229623	3	7	9	15	18	32	GeneID:102176516	Genbank:XM_005682204.1
	PIEZO2	1.32086	1.59627	0.00237139	0.0618112	13	36	32	151	46	92	GeneID:102178229	Genbank:XM_005697230.1
	NES	1.32198	2.66621	0.0010431	0.0374425	43	86	45	338	71	235	GeneID:102173142	Genbank:XM_005677529.1
	LOC102183730	1.3244	0.47311	0.0102587	0.142109	10	9	16	28	23	75	GeneID:102183730	Genbank:XR_309765.1
	LOC102178674	1.3277	-0.187998	0.0246972	0.231095	4	7	10	16	17	41	GeneID:102178674	Genbank:XM_005676671.1
	LOC102179844	1.32781	0.00984498	0.0123537	0.15803	7	8	10	31	29	22	GeneID:102179844	Genbank:XM_005701535.1
	CCDC170	1.33088	-0.531215	0.0442663	0.306601	3	10	3	12	16	27	GeneID:102189212	Genbank:XM_005684971.1
	ENTPD3	1.33388	0.416005	0.0188401	0.200743	19	10	4	59	16	47	GeneID:102190080	Genbank:XM_005695570.1,Genbank:XM_005695571.1
	SARDH	1.33551	3.36733	0.00127256	0.0414437	156	93	35	312	271	381	GeneID:102176539	Genbank:XM_005687353.1
	LOC102182222	1.33602	0.145644	0.016671	0.187016	14.13	3.85	9.22	49.95	16.54	30.4	GeneID:102182222
	CLEC7A	1.33917	-0.153652	0.0293303	0.251203	11	7	3	30	9	40	GeneID:102185903	Genbank:XM_005680850.1,Genbank:XM_005680851.1,Genbank:XM_005680852.1
	RUNX2	1.34115	0.80012	0.00660855	0.112757	14	16	14	79	15	73	GeneID:102183278	Genbank:XM_005696518.1
	TFF3	1.34236	0.838672	0.0357153	0.274759	22	20	4	19	43	99	GeneID:102181904	Genbank:XM_005675635.1
	TBXAS1	1.34505	1.72883	0.000240699	0.0146737	30	37	21	143	56	119	GeneID:102178240	Genbank:XM_005679608.1
	P2RY11	1.34589	-0.582711	0.0386603	0.287622	6	7	2	13	12	29	GeneID:102180031	Genbank:XM_005682349.1
	FAM65B	1.34611	1.61354	0.00414215	0.085707	43	18	19	126	31	149	GeneID:102190475	Genbank:XM_005696772.1,Genbank:XM_005696773.1,Genbank:XM_005696776.1,Genbank:XM_005696775.1,Genbank:XM_005696774.1
	SATB1	1.349	2.01422	6.69029e-05	0.00598193	33	36	39	176	63	156	GeneID:102183918	Genbank:XM_005675731.1
	RAB27B	1.34959	2.85695	1.18652e-05	0.00174087	61	83	53.01	304.1	117	301	GeneID:102188005	Genbank:XM_005697259.1,Genbank:XM_005697258.1
	NQO2	1.35042	2.18522	0.000151895	0.0102794	47	45	30	115	92	232	GeneID:102174178	Genbank:XM_005696911.1,Genbank:XM_005696910.1
	ZNF182	1.35109	-0.516746	0.0358103	0.274759	1	9	6	19	15	22	GeneID:102179553	Genbank:XM_005700800.1,Genbank:XM_005700801.1
	CD300E	1.35384	-0.505261	0.0195814	0.204448	8	4	4	19	14	24	GeneID:102175712	Genbank:XM_005694160.1
	SLC35D3	1.35754	-0.0896537	0.0436067	0.304546	9	7	6	57	10	15	GeneID:102172447	Genbank:XM_005684843.1
	MTAP	1.35755	1.13829	0.000291033	0.0162749	19	17	21	76	47	79	GeneID:102176794	Genbank:XM_005683612.1
	CEP128	1.36126	-0.381127	0.0229802	0.223633	4	4	10	22	21	18	GeneID:102174575	Genbank:XM_005686174.1
	FA2H	1.36458	1.78781	0.0309502	0.257205	71	15	5	105	90	121	GeneID:102175609	Genbank:XM_005691880.1
	DENND2A	1.36532	2.50725	0.00062055	0.0267105	37	58	57	295	57	233	GeneID:102179350	Genbank:XM_005679612.1
	TRAPPC6A	1.36573	1.88476	0.00877558	0.130325	53	27	16	154	27	201	GeneID:102186715	Genbank:XM_005692776.1
	CCDC38	1.36672	0.168174	0.00765849	0.122147	6	12	9	37	15	49	GeneID:102183299	Genbank:XM_005680628.1
	ZNF773	1.36866	0.20731	0.00391398	0.0826079	6	11	11	41	20	41	GeneID:102175793	Genbank:XM_005693008.1,Genbank:XM_005693009.1
	ARL4D	1.36894	0.382664	0.0275935	0.24435	12	18	3	29	45	33	GeneID:102175328	Genbank:XM_005693897.1
	AURKC	1.3699	0.0250129	0.0135716	0.165964	7	7	10	24	13	54	GeneID:102172930	Genbank:XM_005693002.1,Genbank:XM_005693003.1
	CTSH	1.37192	3.82541	8.01345e-05	0.00664171	185	108	91	649	191	626	GeneID:102170638	Genbank:XM_005695052.1
	ZNF274	1.37356	1.31612	0.000510228	0.0237687	24	19	21	106	34	101	GeneID:102170630	Genbank:XM_005693064.1
	RRP15	1.38061	2.07041	3.28925e-05	0.0037043	35	45	31	160	100	133	GeneID:102175604	Genbank:XM_005690477.1,Genbank:XM_005690476.1
	LGALS3	1.38365	3.72528	7.7309e-05	0.00657355	149	119	88	608	153	628	GeneID:102186125	Genbank:XM_005685885.1
	MCF2L	1.39293	0.245008	0.0106982	0.146004	7	10	11	49	10	51	GeneID:102174132	Genbank:XM_005687790.1
	CCDC8	1.39383	2.20309	2.40587e-05	0.00300795	33	40	48	197	74	185	GeneID:102175707	Genbank:XM_005709596.1
	SPOCK1	1.39487	0.0055775	0.0228184	0.222498	8	7	8	43	6	43	GeneID:102183509	Genbank:XM_005683316.1
	C5AR2	1.39687	1.98988	0.000621005	0.0267105	32	29	42	170	40	197	GeneID:102179230	Genbank:XM_005692667.1,Genbank:XM_005692665.1,Genbank:XM_005692666.1
	GPATCH4	1.40128	1.90204	0.00201832	0.0561816	52	26	18	174	41	164	GeneID:102175074	Genbank:XM_005677341.1
	SPRYD7	1.40227	4.09104	6.93578e-07	0.000193063	173.57	137.62	145.13	619.4	282.81	846.77	GeneID:102182141	Genbank:XM_005687600.1
	ACOT4	1.40802	0.0352272	0.0242265	0.230027	6.56	16.38	1.38	33.23	19.84	36.28	GeneID:102184912	Genbank:XM_005686054.1
	CCDC34	1.4081	-0.623266	0.0435102	0.304365	3	9	2	13	11	29	GeneID:102179964	Genbank:XM_005690022.1
	TMEFF1	1.40854	-0.4036	0.0197219	0.205478	4	10	3	18	17	27	GeneID:102191046	Genbank:XM_005684380.1
	IER3	1.41123	2.08308	1.75329e-05	0.00237821	32	40	38	162	71	186	GeneID:102169716	Genbank:XM_005696631.1
	LOC102191402	1.41232	1.55389	0.00516413	0.0973006	18.18	49.43	8.26	87.91	60.11	131.76	GeneID:102191402
	GPNMB	1.41268	2.56807	0.00167113	0.0493085	85	28	41	235	62	324	GeneID:102173634	Genbank:XM_005679049.1
	CXCR4	1.41322	2.67244	1.7571e-05	0.00237821	54	69	45	177	186	226	GeneID:102169916	Genbank:XM_005676186.1
	EVI2A	1.41631	0.926793	0.000692905	0.0285955	16	19	12	62	31	87	GeneID:102182724	Genbank:XM_005693237.1
	SRGN	1.42152	3.57402	0.0015957	0.0482299	137	112	64	619	85	590	GeneID:102188739	Genbank:XM_005699129.1,Genbank:XM_005699128.1
	AHSA2	1.42169	0.100299	0.00600331	0.106002	6	10	9	46	17	32	GeneID:102170793	Genbank:XM_005686780.1,Genbank:XM_005686778.1,Genbank:XM_005686781.1,Genbank:XM_005686779.1,Genbank:XM_005686782.1
	EOMES	1.42197	-0.0354354	0.0249575	0.232742	8	12	3	14	29	38	GeneID:102173338	Genbank:XM_005695502.1,Genbank:XM_005695503.1
	LOC102169549	1.42275	1.78742	0.000436174	0.0211966	22	26	40	133	42	174	GeneID:102169549	Genbank:XM_005679272.1,Genbank:XM_005679273.1
	CHEK2	1.42458	-0.609562	0.0272838	0.243455	3	8	3	24	9	21	GeneID:102184180	Genbank:XM_005691608.1
	ANKRD2	1.4246	-0.616667	0.0175203	0.191748	6	5	3	16	12	25	GeneID:102173710	Genbank:XM_005698297.1
	PTPRD	1.42695	-0.290909	0.0277415	0.244936	7	7	4	45	8	18	GeneID:102174567	Genbank:XM_005683676.1
	ZFP2	1.42851	0.514344	0.00572376	0.103308	12	16	6	38	20	76	GeneID:102176513	Genbank:XR_310111.1,Genbank:XR_310110.1,Genbank:XM_005682049.1,Genbank:XM_005682050.1,Genbank:XM_005682052.1,Genbank:XM_005682051.1
	PLAUR	1.43103	1.84405	0.00177346	0.0518097	53	20	18	184	55	115	GeneID:102186624	Genbank:XM_005692613.1,Genbank:XM_005692614.1,Genbank:XM_005692615.1,Genbank:XM_005692612.1
	KCNIP3	1.43168	0.971355	0.0144968	0.172079	12	29	9	38	79	45	GeneID:102174849	Genbank:XM_005709495.1
	LOC102187632	1.43511	5.08496	1.61074e-06	0.000383278	223	320	359	1553	543	1427	GeneID:102187632	Genbank:XM_005676339.1
	ADRB2	1.43936	3.00908	2.79243e-05	0.00332232	42	69	100	251	230	272	GeneID:102179381	Genbank:XM_005683143.1
	SH2D2A	1.44079	0.119454	0.0321677	0.262465	15	7	3	13	21	63	GeneID:102172854	Genbank:XM_005677332.1,Genbank:XM_005677333.1
	SDC4	1.44276	4.57559	8.65904e-07	0.000228119	241	199	188	871	377	1245	GeneID:102186321	Genbank:XM_005688705.1
	ENHO	1.44607	0.156307	0.0305834	0.256266	5	10	10	49	4	53	GeneID:102170873	Genbank:XM_005684076.1
	IFIT2	1.44916	1.99967	0.00551498	0.101449	55	26	19	211	28	181	GeneID:102169450	Genbank:XR_311112.1,Genbank:XR_311113.1,Genbank:XM_005698197.1
	JUN	1.45	4.16695	5.43514e-07	0.000163642	207	128	135	778	341	701	GeneID:102185423	Genbank:XM_005678477.1
	LOC102178854	1.45054	-0.682555	0.0215466	0.217443	1	6	6	19	9	23	GeneID:102178854	Genbank:XR_310816.1
	LOC100860775	1.4519	0.0136897	0.0134225	0.16486	9	6	8	15	20	54	GeneID:100860775	Genbank:XM_005692974.1
	LOC102181640	1.45224	-0.523202	0.0301217	0.254516	2	9.03	4	29.07	13	15	GeneID:102181640	Genbank:XR_311009.1
	TFAP2B	1.4555	0.799265	0.00104694	0.037489	15	19	8	70	34	57	GeneID:102169532	Genbank:XM_005696409.1,Genbank:XM_005696407.1,Genbank:XM_005696408.1
	MEIS2	1.45941	0.266965	0.00315695	0.0725459	7	8	13	30	24	54	GeneID:102172067	Genbank:XM_005685469.1,Genbank:XM_005685468.1,Genbank:XM_005685470.1
	SLC25A47	1.46028	-0.323484	0.0384915	0.287236	5	5	7	45	4	22	GeneID:102179606	Genbank:XM_005695453.1
	TREM1	1.46069	-0.496977	0.0185233	0.1986	8	5	2	26	9	25	GeneID:102189635	Genbank:XM_005696302.1
	SELL	1.46293	0.92461	0.00980036	0.138226	27	8	10	91	16	81	GeneID:102170345	Genbank:XM_005690625.1,Genbank:XM_005690623.1,Genbank:XM_005690624.1
	TNFRSF17	1.46313	0.135887	0.00693778	0.115681	7	9	9	22	17	61	GeneID:102170014	Genbank:XM_005697513.1
	LOC102188617	1.46545	1.19465	0.00613394	0.107603	17	24	14	72	16	147	GeneID:102188617	Genbank:XM_005691920.1
	FASTKD3	1.4667	-0.787141	0.0169383	0.18889	4	4	4	18	14	13	GeneID:102171464	Genbank:XM_005694867.1,Genbank:XM_005694868.1
	ZSCAN2	1.4689	-0.0876879	0.00534302	0.0992765	5	6	10	30	15	38	GeneID:102173419	Genbank:XM_005694998.1
	NUDT16	1.46896	0.195325	0.0164513	0.18499	12	10	4	20	18	67	GeneID:102175719	Genbank:XM_005709685.1
	NCF4	1.46961	4.56133	4.25308e-06	0.000774637	255	158	200	771	373	1346	GeneID:102175930	Genbank:XM_005680667.1,Genbank:XM_005680668.1
	THBS2	1.47131	2.52437	0.00501965	0.0960313	17	50	79	372	59	168	GeneID:102179674	Genbank:XM_005685008.1
	LRRC70	1.47172	-0.284243	0.0217949	0.218322	3.23	3.35	12.21	37.17	13.94	18.86	GeneID:102179320	Genbank:XM_005694659.1
	XG	1.47241	0.075322	0.0315552	0.259402	0	13	11	46	19	28	GeneID:102181023	Genbank:XM_005701371.1
	ROBO2	1.47291	1.6184	6.81392e-05	0.00601951	26	32	18	118	52	132	GeneID:102182257	Genbank:XM_005674778.1,Genbank:XM_005674777.1,Genbank:XM_005674776.1
	JUNB	1.47615	3.01008	5.37782e-05	0.00536074	96	44	65	325	105	417	GeneID:102181201	Genbank:XM_005682285.1
	EMB	1.47681	0.64653	0.0144558	0.171989	20	10	6	50	11	94	GeneID:102173505	Genbank:XM_005694726.1,Genbank:XM_005694727.1,Genbank:XM_005694728.1,Genbank:XM_005694729.1
	WASF3	1.47708	2.21595	4.47598e-06	0.000795591	33	43	41	188	79	199	GeneID:102190427	Genbank:XM_005687627.1
	LOC102191585	1.47871	-0.49281	0.0407657	0.294957	2	10	3	12.01	11.87	35.94	GeneID:102191585	Genbank:XM_005679580.1
	LOC102175201	1.47924	1.58874	0.000134862	0.00967061	21	27	26	125	40	137	GeneID:102175201	Genbank:XM_005701352.1,Genbank:XM_005701353.1
	IER2	1.48078	2.4771	0.00014519	0.00991664	73	26	41	251	85	232	GeneID:102175474	Genbank:XM_005709553.1
	ACOX2	1.48308	0.309696	0.00625915	0.109022	8	16	5	29	36	42	GeneID:102184385	Genbank:XM_005695781.1
	LOC102190928	1.48342	0.320464	0.018281	0.197143	18	7	4	18	33	59	GeneID:102190928	Genbank:XR_311101.1
	BGN	1.48512	7.48288	0.00281269	0.0680255	1892	1491	1256	1572	4541	11894	GeneID:102183219	Genbank:XM_005700517.1
	SERPINF2	1.48525	1.28947	0.0172445	0.190425	35	18	5	86	17	150	GeneID:102178565	Genbank:XM_005693314.1,Genbank:XM_005693316.1,Genbank:XM_005693315.1
	KCNN4	1.49205	4.3195	0.000738422	0.0298464	279	98	133	1269	253	591	GeneID:102187889	Genbank:XM_005692619.1,Genbank:XM_005692618.1
	PTPDC1	1.49408	-0.119349	0.0102158	0.142012	4	6	10	33	10	40	GeneID:102172151	Genbank:XM_005684178.1,Genbank:XM_005684179.1,Genbank:XM_005684176.1,Genbank:XM_005684177.1
	SH3BGRL2	1.4956	2.22882	6.48525e-06	0.00103462	37	38	42	225	88	151	GeneID:102171876	Genbank:XM_005684456.1
	CYGB	1.49697	2.61584	0.000449269	0.0216604	49	48	56	305	47	309	GeneID:102190733	Genbank:XM_005694422.1
	RGS10	1.49798	0.984803	0.00152827	0.0466802	13	21	13	42	35	114	GeneID:102190849	Genbank:XM_005698536.1
	PLAT	1.49819	3.61739	4.08727e-07	0.000131086	126	108	78	390	239	627	GeneID:102187371	Genbank:XM_005698890.1
	MT1MMP	1.49848	4.35291	5.53085e-06	0.000938889	173	138	212	1113	283	765	GeneID:100861171	Genbank:XM_005685350.1
	KRT15	1.49857	5.63406	0.00719576	0.118202	315.58	320.2	644.03	4116.46	472.31	766.16	GeneID:102179235	Genbank:XM_005693823.1
	RENBP	1.50085	-0.221837	0.0284306	0.246325	11	2	5	29	6	43	GeneID:102173084	Genbank:XM_005701728.1
	LOC102172072	1.50177	-0.731634	0.0213094	0.216091	3	6	3	23	6	21	GeneID:102172072	Genbank:XR_310410.1,Genbank:XR_310411.1,Genbank:XR_310409.1
	TPPP2	1.50236	1.27238	0.00347442	0.0767336	5	21	32.09	85	34	121	GeneID:102170977	Genbank:XM_005685378.1,Genbank:XM_005685379.1
	NUMBL	1.50374	0.782881	0.00256445	0.0650056	14	20	6	63	22	82	GeneID:102188890	Genbank:XM_005709442.1
	LOC102191717	1.504	0.635604	0.000808869	0.0319071	15	11	10	57	24	66	GeneID:102191717	Genbank:XM_005689352.1
	SNX21	1.50558	0.819864	0.00359942	0.0779419	8	17	16	87	16	71	GeneID:102190973	Genbank:XM_005688719.1
	MTAP2	1.51696	1.92708	1.3963e-05	0.00201956	31	40	22	138	71	169	GeneID:100861155	Genbank:XM_005676453.1,Genbank:XM_005676454.1,Genbank:XM_005676455.1,Genbank:XM_005676456.1,Genbank:XM_005676451.1,Genbank:XM_005676452.1
	ITGB3	1.5188	0.972516	0.00140165	0.0439969	23	10	13	46	36	107	GeneID:102169417	Genbank:XM_005693967.1
	TRPM2	1.52675	1.64443	0.000199279	0.0127271	20	30	25	122	37	162	GeneID:102171382	Genbank:XM_005675767.1
	ADAMTS7	1.52687	0.558732	0.00755324	0.121286	11	7	15	66	10	69	GeneID:102186909	Genbank:XM_005695183.1
	DYNC2LI1	1.52702	-0.465206	0.0158484	0.181188	8	6	1	26	13	22	GeneID:102188867	Genbank:XM_005686546.1
	EVC2	1.52825	0.412903	0.00521285	0.0977261	9	16	5	28	24	72	GeneID:102190596	Genbank:XM_005681893.1
	RARRES1	1.53365	1.81503	7.75989e-05	0.00657355	21	44	20	151	61	139	GeneID:102180972	Genbank:XM_005675404.1
	BCAS1	1.53382	1.6436	3.02979e-05	0.00349207	21	26	28	116	49	149	GeneID:102177995	Genbank:XM_005688744.1,Genbank:XM_005688743.1,Genbank:XM_005688745.1
	GIMAP1	1.53756	0.545662	0.00133742	0.0423411	8	14	11	42	22	74.81	GeneID:102184332	Genbank:XM_005701441.1
	ZFP36	1.53766	5.816	1.75578e-07	6.47575e-05	502	318	602	2008	1287	2424	GeneID:102183627	Genbank:XM_005692398.1
	C3H1orf194	1.54183	-1.18177	0.048828	0.322453	1	5	2	9	8	16	GeneID:102171750	Genbank:XM_005677963.1
	LOC102168800	1.54587	-1.31977	0.0313454	0.258558	3	3	1	11	7	11	GeneID:102168800	Genbank:XR_311164.1,Genbank:XR_311163.1
	LOC100860826	1.54964	8.00402	0.00710906	0.117578	3409	1629	1386	4006	2267	23377	GeneID:100860826	Genbank:XM_005701493.1
	MILR1	1.55098	0.292345	0.00276236	0.0675839	8	6	13	31	20	63	GeneID:102180625	Genbank:XM_005694010.1
	SAMSN1	1.55248	0.698135	0.00873706	0.130325	11	17	8	62	9	93	GeneID:102178857	Genbank:XM_005674767.1,Genbank:XM_005674768.1
	ABCG8	1.55378	-0.48504	0.0414383	0.297634	4	7	3	23	3	38	GeneID:102189408	Genbank:XM_005686548.1
	EDAR	1.56208	-0.741611	0.0353288	0.274132	3	8	1	10	17	20	GeneID:102179206	Genbank:XM_005686740.1
	CTPS1	1.56518	2.80135	6.34873e-05	0.00581757	74	66	29	384	118	213	GeneID:102182935	Genbank:XM_005678624.1,Genbank:XM_005678625.1
	PIK3R6	1.58077	-0.620389	0.0145645	0.17231	2	8	3	14	16	23	GeneID:102172481	Genbank:XM_005694218.1
	F3	1.58607	2.31477	1.88779e-05	0.00253187	52	30	36	232	66	224	GeneID:102178131	Genbank:XM_005678130.1
	CLCA4	1.58984	0.486953	0.0354835	0.274575	2	22	6	29	11	100	GeneID:102186175	Genbank:XM_005678150.1
	LOC102175789	1.59275	5.83742	0.00036886	0.0190718	594.08	431.57	373.06	759.61	1211.06	4085.01	GeneID:102175789
	LOC102187749	1.59393	-0.761869	0.0241944	0.230027	3	3	5	24	4	22	GeneID:102187749	Genbank:XM_005680858.1
	LOC102184781	1.59512	2.15144	0.000372678	0.0191572	25.17	65.84	14	154.71	92.22	199.22	GeneID:102184781
	DIRAS3	1.59723	0.364883	0.0360814	0.275522	3	17	10	18	63	21	GeneID:102179622	Genbank:XM_005678466.1
	SH3RF2	1.59815	0.540895	0.000590753	0.0257851	12	10	10	68	27	41	GeneID:102191608	Genbank:XM_005683093.1,Genbank:XM_005683095.1,Genbank:XM_005683097.1,Genbank:XM_005683096.1,Genbank:XM_005683094.1
	RAP1GAP	1.60123	-0.17405	0.00513167	0.097061	5	8	5	33	9	39	GeneID:102189175	Genbank:XM_005677025.1
	BICC1	1.60533	0.970728	0.0041614	0.0859842	3	14	27	95	30	67	GeneID:102172691	Genbank:XM_005699075.1
	SLC44A4	1.60553	0.637404	0.000648177	0.0272988	16	10	8	56	22	73	GeneID:102176748	Genbank:XM_005696566.1,Genbank:XM_005696565.1,Genbank:XM_005696567.1
	TEX33	1.60747	-0.254329	0.00474422	0.0927499	6	8	3	36	13	25	GeneID:102177037	Genbank:XM_005680672.1
	CSRNP1	1.60811	2.51681	1.75737e-06	0.000405102	51	42	43	180	178	183	GeneID:102186348	Genbank:XM_005695557.1,Genbank:XM_005695556.1
	ANO2	1.61316	-0.0547753	0.00388932	0.0823397	5	6	9	45	17	24	GeneID:102178521	Genbank:XM_005680977.1
	CXCR6	1.61421	0.730349	0.00433366	0.087943	10	13	13	33	18	116	GeneID:102180710	Genbank:XM_005696044.1
	LOC102191766	1.61922	-0.181448	0.00418195	0.0859842	4	6	8	41	15	22	GeneID:102191766	Genbank:XM_005699139.1,Genbank:XM_005699140.1
	SNED1	1.62152	1.53988	8.72683e-05	0.00715261	26	17	23	108	37	156	GeneID:102188915	Genbank:XM_005678861.1
	IL17B	1.62272	1.05891	0.00310955	0.0721308	9	23	15	27	54	117	GeneID:102181208	Genbank:XM_005683151.1
	VSNL1	1.63186	0.443327	0.000454062	0.0217241	9	12	8	52	20	58	GeneID:102179016	Genbank:XM_005686987.1
	ALPL	1.6319	4.22017	9.92581e-06	0.00150964	194	171	78	909	262	856	GeneID:102189447	Genbank:XM_005677026.1
	MEIS1	1.63198	0.977829	0.00474657	0.0927499	4	21	18	93	16	93	GeneID:102181046	Genbank:XM_005686808.1
	DNAJC6	1.63372	-1.41994	0.0421598	0.299534	1	3	2	12	5	10	GeneID:102181462	Genbank:XM_005678307.1
	KLRK1	1.63884	-0.254358	0.00552304	0.101471	6	6	5	14	22	36	GeneID:102183941	Genbank:XM_005680842.1
	MEIS3	1.64586	-0.744471	0.0243989	0.230557	1	5	5	30	7	13	GeneID:102179877	Genbank:XM_005692669.1,Genbank:XM_005692668.1
	MYO3A	1.65546	-1.21336	0.0451187	0.30977	3	3	1	14	2	18	GeneID:102178372	Genbank:XM_005688042.1
	HSH2D	1.65665	-0.535191	0.0133253	0.164326	8	4	1	24	9	27	GeneID:102179372	Genbank:XM_005682143.1,Genbank:XM_005682142.1,Genbank:XM_005682144.1
	GPM6A	1.66333	0.938455	0.0020875	0.0565552	10	13	18	104	14	79	GeneID:102188558	Genbank:XM_005698681.1
	LYSMD2	1.66559	0.0665459	0.00437786	0.0883537	10	3	8	44	11	44	GeneID:102170978	Genbank:XM_005685770.1
	MMP20	1.67081	-1.10325	0.043159	0.303636	1	7	0	18	8	10	GeneID:102171626	Genbank:XM_005689365.1
	RAP1GAP2	1.6722	1.40256	0.000419216	0.0206686	26	25	8	60	80	109	GeneID:102181808	Genbank:XM_005693329.1,Genbank:XM_005693330.1,Genbank:XR_310781.1,Genbank:XM_005693327.1,Genbank:XM_005693328.1
	PTPRU	1.67272	2.05417	9.22574e-06	0.00141779	17	42	35	142	77	209	GeneID:102174520	Genbank:XM_005676983.1
	LYPD3	1.67424	1.10682	0.000273937	0.0158486	21	14	12	44	49	117	GeneID:102183095	Genbank:XM_005692599.1
	IDNK	1.67606	-0.727761	0.00682888	0.115271	3	3	5	21	8	22	GeneID:102176533	Genbank:XM_005684100.1,Genbank:XM_005684101.1
	CACNA1H	1.67621	0.403388	0.00288855	0.0690678	12	9	6	52	11	68	GeneID:102177581	Genbank:XM_005697383.1
	DZIP1L	1.67812	0.410633	0.000722711	0.0293723	5	12	11	33	34	55	GeneID:102188258	Genbank:XM_005675524.1,Genbank:XM_005675523.1
	GRIP1	1.67876	-0.830438	0.0126649	0.159847	4	2	4	15	7	25	GeneID:102177595	Genbank:XM_005680211.1,Genbank:XM_005680212.1
	APITD1	1.68865	0.293834	0.00360123	0.0779419	7	12	6	72	17	27	GeneID:102187615	Genbank:XM_005690692.1
	C15H11orf34	1.68926	2.15368	0.00903316	0.132209	80	5	14	199	83	176	GeneID:102177258	Genbank:XM_005689457.1
	DUSP6	1.69217	3.71173	1.00185e-08	6.42622e-06	132	94	75	510	256	621	GeneID:102172327	Genbank:XM_005679794.1,Genbank:XM_005679795.1
	LOC102188913	1.6926	2.22867	8.02082e-06	0.00124559	28	50	27	187	67	245	GeneID:102188913	Genbank:XM_005677938.1,Genbank:XM_005677937.1
	LOC102184612	1.69813	-0.910541	0.0400033	0.292072	3.29	3.94	2.16	8.51	3.71	32.1	GeneID:102184612
	ZDHHC2	1.69887	0.530139	0.00045501	0.0217241	4	14	12	52	25	62	GeneID:102170582	Genbank:XM_005698850.1
	ESRRG	1.70462	-1.4008	0.0373174	0.281919	3	3	0	8	9	10	GeneID:102174498	Genbank:XM_005690473.1,Genbank:XM_005690472.1,Genbank:XM_005690471.1
	LOC102171964	1.70761	-0.583331	0.0139534	0.169011	3.85	5.81	1.96	30.71	4.72	23	GeneID:102171964	Genbank:XM_005682115.1
	ANKS6	1.71113	-0.471872	0.0234605	0.226365	1	5	7	21	4	41	GeneID:102186960	Genbank:XM_005683954.1
	SLA	1.71687	1.17538	9.7547e-05	0.00782126	23	17	8	90	37	101	GeneID:102181517	Genbank:XM_005688830.1,Genbank:XM_005688828.1,Genbank:XM_005688829.1,Genbank:XM_005688827.1
	PLA2G4B	1.72544	-0.077629	0.00480952	0.0936081	5	8	5	44	7	39	GeneID:102175216	Genbank:XM_005685619.1
	FGF7	1.73673	0.854612	0.000986769	0.0362134	11	13	13	46	19	122	GeneID:102178454	Genbank:XM_005685797.1
	AQP4	1.73793	-1.17907	0.0315879	0.259402	0	2	5	14.01	4	16.9	GeneID:102186073	Genbank:XM_005697024.1,Genbank:XM_005697026.1,Genbank:XM_005697025.1
	LOC102189366	1.73977	-0.922034	0.0214056	0.216621	5	2	2	8	10	25	GeneID:102189366	Genbank:XR_311071.1
	MCTP2	1.73989	-0.819065	0.019514	0.204351	4	1	5	25	12	9	GeneID:102172941	Genbank:XM_005694931.1,Genbank:XM_005694932.1
	SLFNL1	1.74905	-1.01612	0.0349427	0.272206	2	1	5	19	3	19	GeneID:102185706	Genbank:XM_005678795.1
	PTGER2	1.75171	-0.578824	0.00834751	0.127222	3	7	2	13	12	33	GeneID:102181502	Genbank:XM_005685097.1
	LOC102177902	1.75502	-0.390596	0.00228681	0.0599616	5	3	6	25	12	31	GeneID:102177902
	ARPP21	1.75838	-0.582073	0.0101489	0.141652	7	5	0	18	14	25	GeneID:102172946	Genbank:XM_005695664.1
[truncated: 265 more rows]
