# Supplementary material for: Understanding seasonal weight loss tolerance in dairy goats: a transcriptomics approach
Source: BMC Genomics. 2020 Sep 14;21:629. doi: 10.1186/s12864-020-06968-2 (PMC7489022; doi:10.1186/s12864-020-06968-2)
Supplement: Supplementary file 11 — Additional file 11 – Output of the edgeR analysis for the Majorera Control and Palmera Control groups comparison. The Log2 Fold Change (Log2FC), Log2 of counts per million (Log2Counts), calculated P-value and FDR is shown. Raw reads for each gene in each sample are described: Majorera Control (MC1, MC2 and MC3) and Palmera Control (PC1, PC2 and PC3). NCBI gene and transcripts IDs are provided. Only genes with Log2FC > 0.5 or Log2FC < 0.5 are provided. [file 12864_2020_6968_MOESM11_ESM.xls]

## Sheet: MControl_vs_PControl
	Supplementary Material 11 – Output of the edgeR analysis for the Majorera Control and Palmera Control groups comparison.
						raw number of mapped reads
	gene symbol	Log2FC	Log2Counts	P-value	FDR	MC1	MC2	MC3	PC1	PC2	PC3	Gene ID	Transcript ID
	RNASE1	-8.07952	7.79297	7.39538e-44	1.07004e-39	5603	4847	16046	39	42	28	GeneID:102174664	Genbank:XM_005685393.1
	MUC6	-7.37831	-0.85317	0.000160678	0.0701507	0	5	52	0	0	0	GeneID:102175667	Genbank:XM_005701420.1
	HPSE	-6.72965	-1.36342	1.5387e-06	0.00445268	5	12	20	0	0	0	GeneID:102188207	Genbank:XM_005681956.1
	NXPE2	-6.70609	0.206858	4.40367e-06	0.00910239	1	112.4	17.03	1	0	0	GeneID:102181880	Genbank:XM_005689475.1
	LOC102169125	-6.3752	-1.60221	5.14343e-05	0.0356312	21	7	2	0	0	0	GeneID:102169125	Genbank:XM_005692259.1
	ATP2B3	-5.67754	-2.08571	0.000118576	0.0597284	8	5	5	0	0	0	GeneID:102168898	Genbank:XM_005700551.1
	LOC102170780	-5.6557	-2.08881	0.00184689	0.280382	10.68	7.24	0	0	0	0	GeneID:102170780	Genbank:XM_005702164.1
	PIGY	-5.37624	-2.28707	0.0185814	0.762351	0	0	13.76	0	0	0	GeneID:102173077	Genbank:XM_005681444.1
	LOC102169695	-5.26922	-2.2995	0.0197593	0.780027	14	0	0	0	0	0	GeneID:102169695	Genbank:XM_005692261.1
	NNAT	-5.1581	-2.40417	0.0241749	0.814264	0	0	12	0	0	0	GeneID:102183158	Genbank:XM_005688540.1,Genbank:XM_005688541.1
	OIT3	-5.09938	-2.411	0.00366886	0.391633	7	2	3	0	0	0	GeneID:102178242	Genbank:XM_005699180.1,Genbank:XM_005699181.1
	LOC102179628	-5.09342	-2.41163	0.00531988	0.458175	7.96	1	3	0	0	0	GeneID:102179628
	KRT24	-5.06471	-2.41432	0.0159208	0.715395	11	1	0	0	0	0	GeneID:102190817	Genbank:XM_005693787.1
	RBP2	-5.00494	-2.46931	0.027111	0.830622	0	11	0	0	0	0	GeneID:102183916	Genbank:XM_005675505.1
	MYF6	-5.00494	-2.46931	0.0270983	0.830622	0	11	0	0	0	0	GeneID:100861258	Genbank:XM_005679762.1
	AHSP	-4.9959	-2.46991	0.00448465	0.417805	3	3	5	0	0	0	GeneID:102181463	Genbank:XM_005697739.1,Genbank:XM_005697740.1
	LOC102182274	-4.97483	-2.473	0.00705574	0.527264	7	1	3	0	0	0	GeneID:102182274	Genbank:XM_005697557.1,Genbank:XM_005697558.1,Genbank:XM_005697556.1,Genbank:XM_005697559.1
	LOC102188576	-4.80351	-2.54047	0.038215	0.894965	10.46	0	0	0	0	0	GeneID:102188576	Genbank:XM_005701236.1,Genbank:XM_005701238.1,Genbank:XM_005701237.1
	LOC102190323	-4.78473	0.00834057	0.000248679	0.0852862	48.57	0	60.6	4.23	0	0	GeneID:102190323	Genbank:XM_005684974.1
	LOC102179132	-4.1187	-0.86587	0.000223061	0.0800677	43	10	2	1	1	1	GeneID:102179132	Genbank:XM_005693471.1,Genbank:XM_005693472.1
	COL6A6	-3.82635	-1.10667	1.89673e-05	0.0171524	25	9.41	10	1	2	0	GeneID:102178401	Genbank:XM_005675709.1
	LTB4R	-3.77514	-2.08568	0.00155256	0.254133	7	3	7	0	0	1	GeneID:102177442	Genbank:XM_005685328.1
	LOC102191166	-3.73711	-2.09105	0.0132212	0.673582	13.44	3.53	0	0	1	0.15	GeneID:102191166	Genbank:XM_005692256.1
	MAEL	-3.71363	-2.09349	0.0417174	0.920347	17	0	0	0	1	0	GeneID:102190473	Genbank:XM_005677086.1
	KIAA0101	-3.68095	-2.13642	0.00209699	0.291589	8	4	4	1	0	0	GeneID:102168456	Genbank:XM_005685663.1
	POSTN	-3.62586	2.55279	9.10743e-11	6.58877e-07	80	392	176	19	29	10	GeneID:102172638	Genbank:XM_005687491.1,Genbank:XM_005687495.1,Genbank:XM_005687496.1,Genbank:XM_005687497.1,Genbank:XM_005687492.1,Genbank:XM_005687494.1,Genbank:XM_005687493.1
	PAX9	-3.53513	-1.70583	0.000427998	0.112404	10	11	4	1	0	1	GeneID:102171104	Genbank:XM_005695267.1
	PDE6A	-3.50904	-1.73687	0.00220956	0.295943	3	5	16	0	1	1	GeneID:102182870	Genbank:XM_005683158.1,Genbank:XM_005683159.1
	FER1L6	-3.49987	-2.23891	0.00546872	0.460009	6	2	6	1	0	0	GeneID:102190333	Genbank:XM_005688861.1
	LOC102183119	-3.49151	0.0290419	0.000226883	0.0800677	45	2	59	7	2	1	GeneID:102183119	Genbank:XM_005697560.1
	KCNIP1	-3.48592	-1.36924	0.000155215	0.0701507	6	19	9	1	1	1	GeneID:102185117	Genbank:XM_005694517.1,Genbank:XM_005694518.1,Genbank:XM_005694519.1
	rna31111	-3.32918	-1.48984	0.00291683	0.334949	3	7	20	0	0	3
	LOC102190903	-3.22629	-1.90371	0.00434929	0.414012	8	2	10	0	2	0	GeneID:102190903	Genbank:XM_005692255.1
	PCP4	-3.20238	0.485578	0.000164844	0.0701507	77	67	4	2	11	4	GeneID:102179523	Genbank:XM_005675627.1
	CPXM2	-3.19226	2.34701	4.02747e-05	0.0323741	153	378	23	11	45	10	GeneID:102178789	Genbank:XM_005698585.1,Genbank:XM_005698586.1
	DGAT2	-3.18277	0.544628	0.000306154	0.0984388	93	6	55	3	14	1	GeneID:102174409	Genbank:XM_005690002.1,Genbank:XM_005690003.1
	HJURP	-3.1636	-2.41011	0.0316545	0.857634	3	7	1	0	0	1	GeneID:102174269	Genbank:XM_005678828.1
	SEC14L3	-3.13796	0.771058	3.82489e-05	0.0323741	40	117	22	13	9	0	GeneID:102189786	Genbank:XM_005691630.1,Genbank:XM_005691631.1
	LEP	-3.13776	-2.41318	0.0356401	0.884796	8	2	1	1	0	0	GeneID:100860794	Genbank:XM_005679433.1,Genbank:XM_005679434.1
	NR1I2	-3.10701	-1.34184	0.000185362	0.0720245	9	15	10	3	1	0	GeneID:102176075	Genbank:XM_005674981.1
	SLC30A3	-3.05589	-2.4689	0.0452716	0.934867	1	1	8	0	1	0	GeneID:102181873	Genbank:XM_005686907.1
	ALS2CR12	-3.03465	-2.47132	0.031294	0.857634	3	3	4	0	0	1	GeneID:102170830	Genbank:XM_005676368.1,Genbank:XM_005676367.1
	LOC102177322	-3.03393	-2.47124	0.0313183	0.857634	3	3	4	0	1	0	GeneID:102177322	Genbank:XM_005701218.1,Genbank:XM_005701219.1
	DIO1	-3.03342	-2.47139	0.0481975	0.943142	2	7	1	0	1	0	GeneID:102178591	Genbank:XM_005678387.1
	LOC102181869	-3.0238	-2.47264	0.0386361	0.894965	4	5	1	1	0	0	GeneID:102181869	Genbank:XM_005685342.1
	LOC102187782	-2.92422	-2.08374	0.0184457	0.760374	4	1	11	1	1	0	GeneID:102187782	Genbank:XM_005688136.1,Genbank:XM_005688135.1,Genbank:XM_005688137.1
	LOC102190423	-2.89755	-1.49249	0.00213436	0.291589	4.43	10.01	15	0	1.48	2.65	GeneID:102190423
	LOC102171714	-2.88893	-0.330781	9.73742e-05	0.0541888	47	22	9	7	3	1	GeneID:102171714	Genbank:XM_005685923.1
	THRSP	-2.88091	0.674355	5.58678e-06	0.00929804	89	19	57	7	14	3	GeneID:102178144	Genbank:XM_005699494.1
	DDN	-2.87119	-0.376673	0.00913966	0.557982	2	7	64	6	0	5	GeneID:102168978	Genbank:XM_005680119.1
	NFASC	-2.82356	-1.08906	0.00484038	0.432318	31	8	3	3	3	0	GeneID:102181063	Genbank:XM_005690434.1
	LPAR5	-2.8208	-2.13527	0.0174463	0.738509	6	1	8	1	0	1	GeneID:102189196	Genbank:XM_005681015.1
	CLEC4G	-2.80863	-1.53425	0.00890149	0.555628	14	13	1	1	0	3	GeneID:102171965	Genbank:XM_005682410.1
	DMKN	-2.68462	-1.60514	0.019734	0.780027	19	6	1	0	3	1	GeneID:102183173	Genbank:XR_310721.1,Genbank:XR_310720.1,Genbank:XR_310719.1,Genbank:XM_005692310.1,Genbank:XM_005692309.1
	LOC102186347	-2.60923	-2.24061	0.0386497	0.894965	5	7	1	1	1	0	GeneID:102186347	Genbank:XM_005675804.1
	LOC102171034	-2.5703	7.37959	1.75091e-05	0.0168893	3903.51	6988.05	6325.75	400.29	384.87	2442.38	GeneID:102171034	Genbank:XR_311205.1
	FAM111B	-2.53032	-1.70973	0.0109571	0.623531	14	3	6	1	0	3	GeneID:102176630	Genbank:XM_005690298.1,Genbank:XM_005690299.1,Genbank:XM_005690300.1
	SIGLEC10	-2.51011	-2.29332	0.0307197	0.857634	3	4	5	2	0	0	GeneID:102182495	Genbank:XM_005701645.1,Genbank:XM_005701644.1,Genbank:XM_005701642.1,Genbank:XM_005701643.1
	ME1	-2.50703	0.570629	0.000148562	0.06934	28	100	18	10	12	6	GeneID:100860863	Genbank:XM_005684467.1
	PBK	-2.50148	-2.29473	0.0480739	0.943142	4	6	2	2	0	0	GeneID:102181210	Genbank:XM_005683557.1
	ADAMTS16	-2.48594	-1.3239	0.0154506	0.703002	23	7	3	0	5	1	GeneID:102180970	Genbank:XM_005694890.1
	ST8SIA6	-2.45775	-1.05037	0.0136549	0.676833	3	26	11.61	0	6	2	GeneID:102182804	Genbank:XM_005688055.1
	LOC102169372	-2.4383	-1.20666	0.00571617	0.460009	11.91	12.58	10.9	0	0	7.34	GeneID:102169372	Genbank:XR_310093.1
	PAG-2	-2.40479	-1.39959	0.0122161	0.64509	5	7	18	0	5	1	GeneID:100861384	Genbank:XM_005699737.1
	LOC102169221	-2.4035	-2.03939	0.0393639	0.90265	4	11	1	2	1	0	GeneID:102169221	Genbank:XR_309730.1,Genbank:XR_309729.1
	NRAP	-2.39149	-1.4021	0.00287189	0.334949	8	8	14	2	3	1	GeneID:102180648	Genbank:XM_005698495.1,Genbank:XM_005698494.1
	CNGA3	-2.36726	-0.839661	0.00146302	0.252005	26	9	14	7	3	0	GeneID:102180049	Genbank:XM_005686265.1,Genbank:XM_005686269.1,Genbank:XM_005686266.1,Genbank:XM_005686268.1,Genbank:XM_005686267.1
	PRG4	-2.36484	3.187	0.000392589	0.109238	733	116	103	53	117	26	GeneID:102176716	Genbank:XM_005690980.1,Genbank:XM_005690981.1,Genbank:XM_005690982.1
	SH3GL2	-2.34662	-1.82293	0.00864559	0.548124	8	5	7	1	2	1	GeneID:102171066	Genbank:XM_005683672.1
	LOC102187962	-2.3379	-1.28185	0.0110321	0.623531	3	10	20	2	1	4	GeneID:102187962	Genbank:XM_005688464.1
	LOC102188098	-2.31503	-2.08714	0.0348624	0.88179	4	9	2	0	2	1	GeneID:102188098	Genbank:XM_005677021.1
	LOC102186385	-2.30919	-1.63369	0.0161055	0.716768	10	3	11	4	1	0	GeneID:102186385	Genbank:XM_005701230.1
	LOC102186409	-2.30902	-2.08804	0.0298726	0.857634	5.53	5.62	3.46	0	2.95	0	GeneID:102186409	Genbank:XM_005687825.1
	LOC102188282	-2.30732	-0.318732	0.00665949	0.509821	21	17	35	1	15	0	GeneID:102188282	Genbank:XM_005698680.1
	ASB11	-2.26164	4.23937	0.0309123	0.857634	21	162	1650	20	271	145	GeneID:102185910	Genbank:XM_005701081.1,Genbank:XM_005701078.1,Genbank:XM_005701077.1,Genbank:XM_005701080.1,Genbank:XM_005701079.1,Genbank:XM_005701082.1
	CCL8	-2.25041	0.811637	0.00123062	0.24062	31	16	120	14	19	6	GeneID:102174969	Genbank:XM_005693214.1,Genbank:XM_005693215.1
	EMX2	-2.24222	-1.32229	0.0185991	0.762351	18	12	2	1	5	1	GeneID:102190850	Genbank:XM_005698620.1
	PTPRT	-2.22305	-2.13521	0.0362658	0.891483	4	3	7	2	1	0	GeneID:102183250	Genbank:XM_005688694.1
	SLC35F2	-2.2167	-1.50294	0.0150855	0.692928	14	11	2	1	2	3	GeneID:102172083	Genbank:XM_005689605.1
	BZRAP1	-2.21215	-2.1376	0.0325113	0.858406	6	5	3	0	2	1	GeneID:102187525	Genbank:XM_005693184.1
	LOC102177890	-2.2112	-1.90317	0.0263564	0.823576	3.41	7.33	8.15	0.97	3.28	0	GeneID:102177890	Genbank:XM_005701995.1
	LOC102171264	-2.20709	-2.13844	0.0466379	0.935657	7	5.06	2.02	1	1	1.01	GeneID:102171264
	LOC102173668	-2.20544	2.16676	0.0143353	0.68323	220.25	54.51	171.42	16.94	88.02	0	GeneID:102173668	Genbank:XM_005687854.1
	ISG15	-2.20033	0.292886	0.00208981	0.291589	84	8	25	10	7	10	GeneID:102169982	Genbank:XM_005690795.1
	STYK1	-2.19748	-1.90652	0.0188788	0.766	7	6	5	1	0	3	GeneID:102181276	Genbank:XM_005680833.1,Genbank:XM_005680834.1
	CITED1	-2.19589	-1.9062	0.0261031	0.823576	6	9	3	1	3	0	GeneID:102184982	Genbank:XM_005700649.1,Genbank:XM_005700648.1
	SRRM5	-2.17968	-1.5317	0.00839173	0.548124	10	6	10	3	0	3	GeneID:102183906	Genbank:XM_005692768.1
	LOC102180661	-2.13812	-1.00667	0.0076129	0.533003	12	6	23	6	4	0	GeneID:102180661	Genbank:XM_005681760.1,Genbank:XM_005681759.1,Genbank:XM_005681761.1
	GINS3	-2.10902	-1.7469	0.0270004	0.830622	9.55	7.99	2.72	1	4.03	0	GeneID:102175791	Genbank:XM_005692045.1,Genbank:XM_005692046.1,Genbank:XM_005692047.1
	LOC102175427	-2.10426	4.09934	0.00121746	0.24062	171.76	1325.59	175.5	214.4	128.47	89.49	GeneID:102175427	Genbank:XM_005691668.1
	LOC102176129	-2.08159	-0.467888	0.00710598	0.527264	37	18	9	11	5	0	GeneID:102176129	Genbank:XM_005685935.1
	CD109	-2.07707	1.85555	3.96916e-07	0.00143574	67	121	158	28	25	38	GeneID:102186766	Genbank:XM_005684431.1
	CIDEC	-2.07202	0.678837	0.000411951	0.11038	70	29	52	2	16	21	GeneID:102183371	Genbank:XM_005695622.1,Genbank:XM_005695623.1,Genbank:XM_005695624.1
	ACYP1	-2.06378	-0.573115	0.000345606	0.102053	19	13	26	5	5	5	GeneID:102170323	Genbank:XM_005686091.1,Genbank:XM_005686092.1,Genbank:XM_005686093.1
	LOC102173047	-2.02825	-1.46607	0.00991696	0.583287	8.03	8.28	11.42	3.59	1.19	1.56	GeneID:102173047	Genbank:XM_005695591.1
	HMMR	-2.02306	-1.99563	0.0472473	0.939788	7	7	2	1	3	0	GeneID:102185463	Genbank:XM_005683372.1,Genbank:XM_005683371.1,Genbank:XM_005683373.1,Genbank:XM_005683374.1
	NXT2	-2.00893	-1.20711	0.00273444	0.334949	10	14	10	3	5	1	GeneID:102180832	Genbank:XM_005700236.1,Genbank:XM_005700237.1
	CREG2	-2.00853	-1.63346	0.0161494	0.716768	7	7	9	4	1	1	GeneID:102179775	Genbank:XM_005686438.1
	SLC6A2	-1.98948	-1.63815	0.029073	0.852557	12	9	2	1	3	2	GeneID:102185209	Genbank:XM_005691989.1,Genbank:XM_005691988.1
	LOC102179408	-1.9821	-1.82312	0.0239941	0.814264	6	7	6	1	1	3	GeneID:102179408	Genbank:XM_005692382.1
	RAB40B	-1.97509	-1.10813	0.00287076	0.334949	17	8	12	4	4	2	GeneID:102174696	Genbank:XM_005709541.1
	OLR1	-1.96382	0.240002	0.015034	0.692761	4	82	20	12	10	8	GeneID:102185442	Genbank:XM_005680848.1,Genbank:XM_005680849.1
	TMEM255A	-1.95799	-0.417815	0.00371082	0.391633	28	23	14	0	8	10	GeneID:102189017	Genbank:XM_005700336.1,Genbank:XM_005700338.1,Genbank:XM_005700337.1,Genbank:XM_005700335.1
	ZNF345	-1.94708	-1.66956	0.038633	0.894965	8	2	12	3	1	2	GeneID:102172474	Genbank:XM_005692358.1
	PM20D1	-1.9442	-1.37504	0.0148803	0.691116	8.8	10	10	6	1	1	GeneID:102172176	Genbank:XM_005690403.1,Genbank:XM_005690404.1,Genbank:XM_005690405.1
	KCNIP3	-1.93743	0.927688	0.00852413	0.548124	142	13	26	12	29	9	GeneID:102174849	Genbank:XM_005709495.1
	C15H11orf34	-1.92048	1.86027	0.00740064	0.528145	175	50	121	80	5	14	GeneID:102177258	Genbank:XM_005689457.1
	BPIFC	-1.90621	-1.86364	0.0342416	0.878443	6	4	8	2	2	1	GeneID:102189558	Genbank:XM_005680586.1,Genbank:XM_005680587.1
	C29H11orf82	-1.90332	-1.86443	0.0417906	0.920347	6	7	5	0	4	1	GeneID:102173534	Genbank:XM_005699482.1
	CLGN	-1.88441	-1.28794	0.00887463	0.555628	8	10	13	0	5	4	GeneID:102182716	Genbank:XM_005691227.1
	FAM83D	-1.88239	-1.70587	0.0434248	0.930839	4	12	5	4	1	1	GeneID:102180775	Genbank:XM_005688687.1
	CADPS	-1.87832	-1.28948	0.00531551	0.458175	10	10	11	2	2	5	GeneID:102168950	Genbank:XM_005696080.1
	C20H5orf34	-1.87521	-1.70734	0.0378003	0.894965	7	7.65	6	5	0	1.43	GeneID:102175523	Genbank:XM_005694735.1
	EPDR1	-1.87512	-0.864602	0.0121785	0.64509	24	18	3	4	4	5	GeneID:102175182	Genbank:XM_005679220.1
	LOC102170599	-1.86347	-0.288104	0.00151463	0.254133	32	27	12	4	6	11	GeneID:102170599	Genbank:XM_005701720.1
	SFRP5	-1.85405	-1.29457	0.0394274	0.90265	18	7	6	2	7	0	GeneID:102173712	Genbank:XM_005698387.1
	LOC102181347	-1.8532	-1.43339	0.032033	0.857634	4	13	10	5	2	1	GeneID:102181347
	LOC102170534	-1.84978	-0.298413	0.000437939	0.112404	26	26	18	10	6	5	GeneID:102170534	Genbank:XM_005688788.1
	PHTF1	-1.83503	-0.647652	0.00093357	0.21106	21	16	16	7	5	4	GeneID:102171207	Genbank:XM_005677866.1,Genbank:XM_005677867.1,Genbank:XM_005677868.1
	AOC1	-1.81871	1.44388	0.00113983	0.239354	141	75	39	7	28	43	GeneID:102177774	Genbank:XM_005679653.1
	PTCH2	-1.79478	-1.60018	0.0246378	0.816774	8	8	7	4	2	1	GeneID:102188011	Genbank:XM_005678551.1
	GFPT2	-1.78667	1.27382	0.00442981	0.417475	146	62	18	10	37	23	GeneID:102170134	Genbank:XM_005682027.1
	TYR	-1.78198	-0.682132	0.0289518	0.852557	20	7	24	12	4	0	GeneID:102182281	Genbank:XM_005699429.1
	LRRC70	-1.77698	-0.552734	0.0137834	0.678097	7.46	20.51	27.78	3.23	3.35	12.21	GeneID:102179320	Genbank:XM_005694659.1
	MEDAG	-1.7694	2.25996	0.000181069	0.0720245	233	157	61	23	70	50	GeneID:102188231	Genbank:XM_005687620.1
	LOC102191547	-1.76429	2.80344	0.00376232	0.391633	211	62	373	19	72	120	GeneID:102191547	Genbank:XM_005692427.1,Genbank:XM_005692426.1
	LOC102180627	-1.74164	-1.4983	0.0401799	0.909801	6.15	8.22	10.56	3.2	0	4.93	GeneID:102180627	Genbank:XM_005674850.1
	DUOX1	-1.73372	-1.78414	0.0474903	0.941284	7	5	7	4	1	1	GeneID:102179569	Genbank:XM_005685869.1
	NANOS3	-1.72886	-1.37691	0.0144449	0.68323	11	6	11	5	2	2	GeneID:102191228	Genbank:XM_005682316.1
	MMP7	-1.72851	-0.27444	0.0368957	0.894588	10	17	42	7	16	0	GeneID:102173210	Genbank:XM_005689368.1
	ACSBG1	-1.7203	-0.801126	0.00567468	0.460009	21	12	13	3	3	9	GeneID:102181437	Genbank:XM_005695091.1,Genbank:XM_005695090.1
	IGF2BP2	-1.71157	-0.323124	0.0281643	0.846216	45	15	8	7	14	1	GeneID:102179703	Genbank:XM_005675253.1
	TMEM144	-1.6984	-1.17966	0.0257864	0.823576	6	14	13	2	8	1	GeneID:102189333	Genbank:XM_005691302.1
	LOC102175486	-1.69123	0.0464691	0.0018603	0.280382	19	26	43	6	15	9	GeneID:102175486	Genbank:XM_005685397.1,Genbank:XM_005685396.1,Genbank:XM_005685398.1
	LOC102190854	-1.68946	-1.40413	0.0257436	0.823576	7	5	15	4	2	3	GeneID:102190854	Genbank:XR_309992.1,Genbank:XR_309991.1
	NDNF	-1.66116	-0.49186	0.00417104	0.409726	17	15	26	3	9	8	GeneID:102189657	Genbank:XM_005681260.1
	INCA1	-1.66107	-1.53662	0.0481043	0.943142	13	6	5	1	2	5	GeneID:102173119	Genbank:XM_005693450.1,Genbank:XM_005693449.1,Genbank:XM_005693447.1,Genbank:XM_005693451.1,Genbank:XM_005693448.1
	LOC102172254	-1.65929	1.09414	0.00227754	0.296881	104	56	33	7	24	35	GeneID:102172254	Genbank:XM_005682411.1
	WNK4	-1.65586	2.29852	0.0198389	0.780027	38	41	358	27	50	80	GeneID:102184280	Genbank:XM_005694327.1
	TUSC5	-1.64722	-0.318542	0.00838868	0.548124	37	9	21	5	10	8	GeneID:102174059	Genbank:XM_005693295.1
	LOC102171225	-1.64216	-0.702001	0.00423265	0.409726	18.23	11.11	19.93	6.19	5.12	6.4	GeneID:102171225	Genbank:XM_005700623.1
	SCNN1A	-1.63891	-1.43449	0.0384917	0.894965	6	5	15	4	1	4	GeneID:102190031	Genbank:XM_005681018.1
	LOC102173062	-1.63218	0.21381	0.00040623	0.11038	43	33	24	10	11	14	GeneID:102173062
	LOC102179844	-1.62518	-0.23094	0.00137254	0.249631	25	28	18	7	8	10	GeneID:102179844	Genbank:XM_005701535.1
	NR4A3	-1.61403	-0.720038	0.0182514	0.756676	18	6	24	9	4	4	GeneID:102188043	Genbank:XM_005683958.1
	ZDHHC2	-1.61392	-0.000138269	0.00701915	0.527264	37	37	11	4	14	12	GeneID:102170582	Genbank:XM_005698850.1
	LOC102171556	-1.58806	1.47012	0.0210739	0.793079	34	178	33	10	58	22	GeneID:102171556	Genbank:XM_005676466.1
	TMEM159	-1.58167	-0.535147	0.0214012	0.797207	35	6	15	4	7	9	GeneID:102189085	Genbank:XM_005697586.1
	ADIPOQ	-1.58023	2.88065	0.00122931	0.24062	272	157	239	18	119	108	GeneID:102173125	Genbank:XM_005675149.1,Genbank:XM_005675150.1,Genbank:XM_005675148.1
	OAS1	-1.55989	1.57709	0.0117501	0.641555	209.38	34.66	28.43	22.18	41.84	34.16	GeneID:102190722	Genbank:XM_005709622.1
	MARCH3	-1.53968	-0.840246	0.0239222	0.814264	16	13	14	0	8	8	#N/A	#N/A
	COL1A1	-1.53911	7.32183	0.00982369	0.580159	4090	9622	841	1073	1873	2548	GeneID:100860828	Genbank:XM_005693673.1
	PROCR	-1.53825	0.256331	0.00136439	0.249631	35	31	35	6	19	13	GeneID:102171169	Genbank:XM_005688489.1,Genbank:XM_005688490.1
	CERCAM	-1.53612	0.680795	0.00119683	0.24062	58	56	25	22	20	10	GeneID:102190612	Genbank:XM_005709735.1
	LOC102168759	-1.52536	1.63811	0.00947061	0.566241	42	138	92	7	54	44	GeneID:102168759
	HSPB8	-1.52456	0.997769	0.00222944	0.295943	80	61	34	9	36	21	GeneID:102182717	Genbank:XM_005691456.1
	OAS3	-1.51508	0.749976	0.0265922	0.823902	111.59	10.28	25.56	27.09	15.62	12.18	GeneID:102176990	Genbank:XM_005709604.1
	LOC102187790	-1.5145	-1.28821	0.0316318	0.857634	4.67	12	12.14	2	6	3	GeneID:102187790
	FBLN2	-1.51138	0.880622	0.000365734	0.103761	72	43	45	22	26	13	GeneID:102171934	Genbank:XM_005696156.1
	LOC100860940	-1.50697	7.17005	0.00567407	0.460009	4124	7998	926	1012	1998	2015	GeneID:100860940	Genbank:XM_005678936.1
	GFRA3	-1.50206	-0.468853	0.0164382	0.716945	32	9	17	11	5	6	GeneID:102186954	Genbank:XM_005682988.1
	SNTA1	-1.50205	-1.18909	0.0386812	0.894965	19	7	6	2	6	4	GeneID:102172170	Genbank:XM_005688662.1
	WNT2	-1.49786	-1.01726	0.0253014	0.823576	20	8	9	4	7	3	GeneID:102180281	Genbank:XM_005679153.1
	KIAA1045	-1.4827	0.219784	0.0167459	0.718982	21	56	20	23	10	5	GeneID:102171974	Genbank:XM_005683814.1
	FCER1A	-1.47799	-1.4078	0.0329058	0.860967	10	6	10	5	2	3	GeneID:102168313	Genbank:XM_005677253.1
	ST6GALNAC3	-1.47349	-0.182101	0.0188945	0.766	29	35	8	12	11	5	GeneID:102190655	Genbank:XM_005678251.1
	RWDD2A	-1.46912	-1.03742	0.0230475	0.807485	13	15	8	8	2	4	GeneID:102176124	Genbank:XM_005684466.1
	PPP1R1B	-1.46495	-0.28636	0.0165003	0.716945	27	11	28	5	15	6	GeneID:102180696	Genbank:XM_005693746.1
	MEIS3	-1.45456	-1.3196	0.0413577	0.919209	8	13	7	1	5	5	GeneID:102179877	Genbank:XM_005692669.1,Genbank:XM_005692668.1
	LOC102186026	-1.45149	-0.821047	0.0222171	0.803467	17	13	13	1	9	7	GeneID:102186026	Genbank:XR_310446.1,Genbank:XR_310445.1
	FKBP7	-1.44853	-0.0699227	0.00288744	0.334949	35	21	22	10	8	13	GeneID:102173789	Genbank:XM_005675910.1,Genbank:XM_005675911.1
	CCL24	-1.44631	0.0566225	0.0311157	0.857634	61	17	9	6	12	16	GeneID:102173628	Genbank:XM_005697797.1
	CDK18	-1.44457	0.447542	0.00126147	0.243364	32	38	44	12	21	13	GeneID:102170623	Genbank:XM_005690399.1
	LOC102180098	-1.44001	-0.901038	0.0275863	0.837795	13	9	18	5	9	2	GeneID:102180098	Genbank:XM_005678136.1
	LOC102190165	-1.43142	-0.0100711	0.035582	0.884796	14	12	54	6	9	18	GeneID:102190165	Genbank:XR_310813.1,Genbank:XR_310812.1
	SH3BGR	-1.43033	-0.215055	0.0106046	0.611581	21	17	31	12	12	4	GeneID:102178573	Genbank:XM_005675623.1,Genbank:XM_005675624.1
	VASH2	-1.41917	0.857565	0.00309596	0.349964	50.56	69.83	33.4	9.09	26.92	26.53	GeneID:102180692	Genbank:XM_005690997.1,Genbank:XM_005690998.1
	VNN1	-1.41866	-0.368964	0.0113041	0.629277	17	14	30	9	7	9	GeneID:102172899	Genbank:XM_005684767.1,Genbank:XM_005684768.1,Genbank:XM_005684766.1
	EBPL	-1.40701	2.05089	0.00044281	0.112404	89	186	84	67	38	44	GeneID:102181608	Genbank:XM_005687598.1
	HOXC4	-1.40617	-0.78036	0.0119681	0.644924	15	16	13	7	4	7	GeneID:102190103	Genbank:XM_005679862.1,Genbank:XM_005679863.1
	HOMER2	-1.39582	2.21423	0.00229956	0.297075	174	138	94	32	107	29	GeneID:102178113	Genbank:XM_005695014.1
	LOC102182222	-1.38768	-0.293549	0.0286883	0.852557	10.61	19.48	33.56	14.13	3.85	9.22	GeneID:102182222
	HKDC1	-1.37296	-0.113793	0.03725	0.894588	50	7	18	7	10	14	GeneID:102189736	Genbank:XM_005699133.1,Genbank:XM_005699132.1
	C2	-1.36316	1.04981	0.029862	0.857634	135	18	26	28	27	19	GeneID:102176085	Genbank:XM_005696563.1,Genbank:XM_005696564.1,Genbank:XM_005696562.1
	SH3RF2	-1.35742	-0.0898022	0.00479343	0.430783	21	33	21	12	10	10	GeneID:102191608	Genbank:XM_005683093.1,Genbank:XM_005683095.1,Genbank:XM_005683097.1,Genbank:XM_005683096.1,Genbank:XM_005683094.1
	NOV	-1.35728	2.95808	0.0288699	0.852557	125	99	439	22	162	106	GeneID:102181319	Genbank:XM_005689131.1
	PLS1	-1.35286	1.13938	0.0211498	0.793079	16	118	50	29	32	19	GeneID:102178214	Genbank:XM_005675481.1
	MILR1	-1.35193	-0.307379	0.0344065	0.881111	37	8	19	8	6	13	GeneID:102180625	Genbank:XM_005694010.1
	LOC102168412	-1.35175	1.12586	0.0210906	0.793079	117	20	50	11.68	25	42	GeneID:102168412
	GRIA1	-1.34814	-0.687595	0.0175126	0.738748	19	15	13	6	4	10	GeneID:102171059	Genbank:XM_005683204.1,Genbank:XM_005683203.1,Genbank:XM_005683205.1
	RAB32	-1.34451	0.095263	0.00862175	0.548124	46	22	19	9	15	13	GeneID:102185468	Genbank:XM_005684890.1
	DYNC2LI1	-1.33892	-1.03562	0.0488996	0.950376	9	16	10	8	6	1	GeneID:102188867	Genbank:XM_005686546.1
	FRK	-1.33634	-0.417117	0.0346234	0.881676	17	26	15	15	8	2	GeneID:102176125	Genbank:XM_005684546.1
	ME3	-1.3351	2.78553	0.0144966	0.68323	97	87	400	44	89	127	GeneID:102184694	Genbank:XM_005699436.1
	LOC102169853	-1.33321	-0.371696	0.0085115	0.548124	18	21	21	10	7	9	GeneID:102169853	Genbank:XR_311296.1
	PCOLCE2	-1.33176	1.57493	0.038649	0.894965	173	70	16	14	50	46	GeneID:102187536	Genbank:XM_005675586.1
	LOC102171783	-1.32787	8.58886	0.00733605	0.528145	11268	7233.83	14924.1	5391.4	7959.48	1317.53	GeneID:102171783
	LOC102188530	-1.31463	3.16493	0.0215952	0.799387	209	513	53	73	102	167	GeneID:102188530	Genbank:XM_005694265.1
	ANKS1B	-1.31079	0.175895	0.0461628	0.934867	48	34	10	4	12	24	GeneID:102190026	Genbank:XM_005680492.1,Genbank:XM_005680493.1,Genbank:XM_005680491.1,Genbank:XM_005680490.1,Genbank:XM_005680489.1,Genbank:XM_005680488.1,Genbank:XM_005680487.1,Genbank:XM_005680486.1,Genbank:XM_005680494.1
	UBE2E2	-1.30789	-0.387203	0.0183718	0.759489	16	29	14	8	11	7	GeneID:102174361	Genbank:XM_005698934.1
	PRDM11	-1.30626	-0.84119	0.0321939	0.857634	13	18	10	3	6	9	GeneID:102190340	Genbank:XM_005690143.1
	CIDEB	-1.30177	0.229348	0.0373095	0.894588	15	58	21	21	6	15	GeneID:102186122	Genbank:XM_005685207.1
	ACN9	-1.29752	-0.780713	0.0179813	0.748339	15	13	15	6	7	6	GeneID:102191105	Genbank:XM_005678952.1
	BCO2	-1.29747	0.0978337	0.00744637	0.528145	38	27	21	8	16	14	GeneID:102176146	Genbank:XM_005689454.1,Genbank:XM_005689453.1,Genbank:XM_005689455.1,Genbank:XM_005689456.1
	LY6E	-1.2937	1.70088	0.00410382	0.406799	148	64	66	24	32	67	GeneID:102174491	Genbank:XM_005688801.1
	TRIM5	-1.29294	-1.06134	0.0386805	0.894965	13	9	12	5	7	3	GeneID:102170165	Genbank:XM_005689800.1
	APITD1	-1.29129	-0.44755	0.0310018	0.857634	13	30	13	7	12	6	GeneID:102187615	Genbank:XM_005690692.1
	SDSL	-1.28894	3.63708	0.000502508	0.12118	340	263	462	106	257	118	GeneID:102187342	Genbank:XM_005691472.1
	KNSTRN	-1.28681	-0.449285	0.039417	0.90265	19	19	18	3	17	5	GeneID:102170791	Genbank:XM_005685607.1
	DES	-1.28434	3.89766	0.00342845	0.37298	431	710	147	162	254	162	GeneID:102180712	Genbank:XM_005676941.1
	LOC102177579	-1.28233	-0.558894	0.041518	0.920347	8	28	15	10	7	6	GeneID:102177579	Genbank:XR_309878.1
	LOC102176067	-1.28103	3.5748	8.2622e-05	0.0491328	362.35	245.21	414.42	215.97	124.88	120.72	GeneID:102176067	Genbank:XM_005691736.1
	LOC102181949	-1.27691	-0.670708	0.0387206	0.894965	19	19	9	3	7	11	GeneID:102181949	Genbank:XR_310195.1
	LOC100860938	-1.2751	7.61739	0.0189304	0.766	5269	10533	1212	1551	3210	2936	GeneID:100860938	Genbank:XM_005675869.1
	CCL26	-1.2748	-0.0231097	0.0189431	0.766	31	30	17	11	19	5	GeneID:102173357	Genbank:XM_005697796.1
	MFAP5	-1.2746	3.65832	0.0205948	0.793079	554	454	92	57	226	209	GeneID:102177874	Genbank:XM_005680893.1
	LOC102168484	-1.27454	0.841612	0.0367544	0.894588	36	14	96	27	26	14	GeneID:102168484	Genbank:XM_005674744.1
	MXRA8	-1.26866	1.39568	0.00142867	0.249631	113	52	57	36	26	38	GeneID:102191356	Genbank:XM_005690786.1
	LOC102190983	-1.25115	2.10537	0.0208145	0.793079	259	38	74	36	65	66	GeneID:102190983	Genbank:XM_005691487.1,Genbank:XM_005691488.1,Genbank:XM_005691489.1
	DUSP6	-1.2479	2.93772	0.00291256	0.334949	124	147	370	132	94	75	GeneID:102172327	Genbank:XM_005679794.1,Genbank:XM_005679795.1
	LOC102181479	-1.2464	4.71259	0.000299576	0.0984388	561.24	746.26	916.73	317.53	500.53	218.68	GeneID:102181479	Genbank:XM_005700393.1
	ADAMTSL4	-1.24549	2.32618	0.00148542	0.252853	219	142	68	50	69	77	GeneID:102186074	Genbank:XM_005677665.1
	SERPINB8	-1.24223	-0.121787	0.01982	0.780027	34	21	17	7	8	18	GeneID:102169925	Genbank:XM_005696963.1,Genbank:XM_005696964.1
	TUBD1	-1.23201	-0.433861	0.0166862	0.718982	19	17	20	11	6	9	GeneID:102169510	Genbank:XM_005693130.1,Genbank:XM_005693132.1,Genbank:XM_005693131.1,Genbank:XM_005693129.1
	LOC102172646	-1.2294	1.00534	0.00143198	0.249631	58.71	63.47	43.14	26.25	19.91	31.07	GeneID:102172646	Genbank:XM_005689607.1
	CA11	-1.22902	0.818539	0.012548	0.655443	71	39	35	37	19	11	GeneID:102184750	Genbank:XM_005692684.1
	GPR110	-1.22761	3.83046	5.24812e-05	0.0356312	528	282	405	177	235	155	GeneID:102186537	Genbank:XM_005696382.1
	PLAC9	-1.22094	1.1038	0.00406384	0.406799	86	50	42	19	25	39	GeneID:102187650	Genbank:XM_005699300.1
	SYT13	-1.21796	0.512156	0.0112861	0.629277	34	22	58	21	16	17	GeneID:102190623	Genbank:XM_005690144.1
	MX1	-1.21216	2.26809	0.0120375	0.644924	274	52	86	55	60	76	GeneID:102188635	Genbank:XM_005675747.1
	CACNA1H	-1.20686	-0.401878	0.0227674	0.803467	17	17	23	12	9	6	GeneID:102177581	Genbank:XM_005697383.1
	CEACAM6	-1.20189	0.321529	0.0229573	0.807485	51.11	25.12	24.21	22	17.89	6.62	GeneID:102180959	Genbank:XM_005692592.1
	IZUMO4	-1.19833	-0.15173	0.0220739	0.803467	18	24	27	8	18	7	GeneID:102185555	Genbank:XM_005682610.1,Genbank:XM_005682609.1
	TBXAS1	-1.19291	1.16918	0.0149028	0.691116	105	25	56	30	37	21	GeneID:102178240	Genbank:XM_005679608.1
	CCDC80	-1.1888	4.09653	0.00270184	0.334949	585	654	216	140	306	250	GeneID:102173884	Genbank:XM_005674976.1
	BDKRB2	-1.18689	0.0256648	0.0172818	0.735441	26	22	31.03	9	20	9	GeneID:102176831	Genbank:XM_005695370.1
	DPT	-1.18115	4.52342	0.00510395	0.450299	818	537	594	103	451	387	GeneID:102191261	Genbank:XM_005690613.1
	FGR	-1.17914	2.73661	0.00315386	0.351993	173	120	261	100	125	45	GeneID:102177575	Genbank:XM_005676990.1
	ACKR3	-1.17832	1.02708	0.0348446	0.88179	71	84	12	31	21	28	GeneID:102169070	Genbank:XM_005678752.1
	CTPS1	-1.1745	2.06977	0.00236076	0.302282	142	129	79	74	66	29	GeneID:102182935	Genbank:XM_005678624.1,Genbank:XM_005678625.1
	IFI44L	-1.16307	0.113891	0.0379633	0.894965	48	16	21	7	15	19	GeneID:102188998	Genbank:XM_005678249.1
	ACTG2	-1.16013	4.79065	0.00206634	0.291589	773	845	706	337	622	183	GeneID:102178279	Genbank:XM_005686352.1,Genbank:XM_005686353.1
	B4GALNT1	-1.15836	0.788254	0.0155455	0.705036	45	27	66	32	22	14	GeneID:102173266	Genbank:XM_005680276.1,Genbank:XM_005680275.1
	FAM89A	-1.15245	-0.530299	0.0293663	0.856082	17	18	16	10	9	6	GeneID:102174187	Genbank:XM_005699004.1
	SRPX2	-1.14864	-0.582292	0.0443845	0.934867	19	17	13	6	13	5	GeneID:102169564	Genbank:XM_005700119.1
	SARDH	-1.14592	2.78779	0.00543797	0.460009	210	178	186	156	93	35	GeneID:102176539	Genbank:XM_005687353.1
	NQO2	-1.13087	1.58014	0.00114144	0.239354	78	74	91	47	45	30	GeneID:102174178	Genbank:XM_005696911.1,Genbank:XM_005696910.1
	S100A4	-1.1308	4.60028	0.00209657	0.291589	1090	636	330	258	372	386	GeneID:102190087	Genbank:XM_005677502.1
	NBL1	-1.1259	-0.0105727	0.0279992	0.844	29	19	28	16	16	6	GeneID:102168874	Genbank:XM_005677036.1
	BGN	-1.12557	6.78546	0.00526479	0.458175	5728	2081	1602	1892	1491	1256	GeneID:102183219	Genbank:XM_005700517.1
	ADM	-1.12414	3.08374	0.000332784	0.100314	219	186	294	87	147	120	GeneID:102178091	Genbank:XM_005689699.1,Genbank:XM_005689700.1,Genbank:XM_005689698.1
	F13A1	-1.12095	2.83781	0.00707688	0.527264	357	164	81	104	86	108	GeneID:102169238	Genbank:XM_005696897.1
	BATF3	-1.1134	1.16016	0.0277013	0.837795	62	31	86.01	28	49	14	GeneID:102183444	Genbank:XM_005691008.1
	GK	-1.10984	2.50982	0.000561825	0.133263	150	195	123	104	67	67	GeneID:102170215	Genbank:XM_005700968.1,Genbank:XM_005700966.1,Genbank:XM_005700969.1,Genbank:XM_005700967.1
	SNN	-1.10604	-0.560608	0.0455099	0.934867	11	16	22	8	8	9	GeneID:102168315	Genbank:XM_005697506.1
	CD248	-1.105	2.76311	0.0134845	0.676833	311	191	66	60	128	97	GeneID:102177697	Genbank:XM_005700007.1
	FILIP1L	-1.10455	3.6658	0.00267888	0.334949	270	428	346	85	242	210	GeneID:102176560	Genbank:XM_005674832.1,Genbank:XM_005674834.1,Genbank:XM_005674833.1
	HOXC10	-1.10391	-0.248377	0.0238713	0.814264	22	23	18	7	11	14	GeneID:102191768	Genbank:XM_005679868.1
	LOC102182683	-1.0955	2.21702	0.0037379	0.391633	141.53	65.55	171.29	78.87	57.26	59.07	GeneID:102182683	Genbank:XM_005681941.1
	CRTAC1	-1.09479	-0.0673591	0.0194444	0.775999	20	26	26	10	12	15	GeneID:102175738	Genbank:XM_005698306.1,Genbank:XM_005698305.1
	THBS3	-1.09267	1.54364	0.00459127	0.417805	105	80	52.06	28	55	38	GeneID:102190652	Genbank:XM_005677404.1
	SERPINF1	-1.09074	3.20399	0.0113513	0.629277	385	289	95	77	174	140	GeneID:102179233	Genbank:XM_005693317.1
	ARHGEF3	-1.09007	2.66494	0.0194144	0.775999	345	104	82	61	81	126	GeneID:102170829	Genbank:XM_005695828.1,Genbank:XM_005695830.1,Genbank:XM_005695831.1,Genbank:XM_005695829.1
	ADORA3	-1.08989	0.765551	0.0387899	0.895136	37	65	32	42	16	11	GeneID:102177769	Genbank:XM_005677894.1,Genbank:XM_005677895.1
	NHLRC1	-1.08787	-0.618007	0.042456	0.924532	20	14	13	9	7	8	GeneID:102183282	Genbank:XM_005696873.1
	CFP	-1.08778	0.598584	0.0230662	0.807485	64	35	21	26	17	18	GeneID:102169844	Genbank:XM_005700839.1
	TIMM9	-1.08318	0.527613	0.0461269	0.934867	46	39	28	33	20	5	GeneID:102169763	Genbank:XM_005685915.1
	LOC102170772	-1.07094	1.91418	0.00930677	0.56343	170	79	60	42	73	44	GeneID:102170772	Genbank:XM_005701408.1
	LOC102188340	-1.06951	-0.112517	0.0494634	0.954248	39	14	17	13	14	9	GeneID:102188340	Genbank:XM_005692084.1
	LOC102191092	-1.06522	1.75895	0.0144709	0.68323	57	141	73	41	71	31	GeneID:102191092	Genbank:XM_005677032.1
	LOC102176315	-1.06333	-0.582634	0.0447057	0.934867	19	13	16	8	8	9	GeneID:102176315	Genbank:XM_005682335.1,Genbank:XM_005682336.1,Genbank:XM_005682334.1
	SLC15A2	-1.05694	2.15439	0.0205966	0.793079	55.96	214.11	86.99	75.54	69.08	44.98	GeneID:102184282	Genbank:XM_005675014.1,Genbank:XM_005675015.1
	IGJ	-1.05661	6.51606	0.00559395	0.460009	4415	1768	1484	1490	1526	959	GeneID:102172880	Genbank:XM_005681729.1
	LOC102173451	-1.05607	1.04402	0.0460821	0.934867	65	75	24	11	32	43	GeneID:102173451	Genbank:XM_005681213.1
	TSKU	-1.03917	0.812141	0.0256157	0.823576	79	34	26	24	28	21	GeneID:102176628	Genbank:XM_005690101.1
	TAF1D	-1.03602	2.61186	0.00142694	0.249631	171.98	182.75	140	54	116	94.82	GeneID:102171844	Genbank:XM_005699404.1,Genbank:XM_005699396.1,Genbank:XM_005699400.1,Genbank:XM_005699398.1,Genbank:XM_005699399.1,Genbank:XM_005699402.1,Genbank:XM_005699397.1,Genbank:XM_005699401.1,Genbank:XM_005699403.1
	LOC102190878	-1.03576	1.11214	0.0336036	0.869787	74.53	30.94	64.87	51	23.43	16.83	GeneID:102190878	Genbank:XM_005684602.1
	C1H21orf91	-1.03484	-0.249615	0.0480274	0.943142	21	29	12	8	12	13	GeneID:102175802	Genbank:XM_005674759.1,Genbank:XM_005674758.1
	LOC102190128	-1.03262	0.212191	0.0422991	0.924509	29.39	36.36	23	25	14.23	8	GeneID:102190128	Genbank:XM_005683332.1
	LOC102187241	-1.03136	2.42412	0.0140059	0.68169	135	198	100	33	80	120	GeneID:102187241	Genbank:XM_005688462.1,Genbank:XM_005688461.1
	ARSK	-1.02893	-0.374747	0.0345202	0.881676	17	22	17	10	12	8	GeneID:102181866	Genbank:XM_005683441.1,Genbank:XM_005683442.1
	LOC102186207	-1.02866	5.31856	0.00455223	0.417805	1361.4	757.33	1152.01	930.4	423.97	398.94	GeneID:102186207
	FNDC1	-1.02356	0.599406	0.0367033	0.894588	58	35	25	10	27	26	GeneID:102170875	Genbank:XM_005684983.1
	C8H9orf85	-1.02317	1.10443	0.0264944	0.823576	91	48	32	23	45	23	GeneID:102170318	Genbank:XM_005683750.1
	LEPREL4	-1.02277	0.834669	0.0105325	0.611581	46	55	38	18	30	27	GeneID:102181235	Genbank:XM_005694316.1
	GLCCI1	-1.02233	1.57494	0.00820885	0.548124	48	107	80	45	45	38	GeneID:102170577	Genbank:XM_005678965.1
	LYPD5	-1.02196	0.177386	0.0330581	0.862394	39	29	18	18	12	16	GeneID:102188342	Genbank:XM_005692620.1
	TGFBI	-1.01768	3.90039	0.000360439	0.103761	428	483	304	186	258	214	GeneID:102182971	Genbank:XM_005683315.1
	rna31108	-1.01664	6.29813	0.00158613	0.254997	1739.63	1904.01	2722.07	1536.3	1116.57	828.21
	BOLA3	-1.01617	1.41171	0.00846705	0.548124	81	71	59	51	41	22	GeneID:102184445	Genbank:XM_005686454.1
	GALNT5	-1.00974	0.695932	0.0287362	0.852557	59	33	34	24	32	12	GeneID:102176081	Genbank:XM_005676117.1
	SYT7	-1.00965	-0.34555	0.0445789	0.934867	18	18	21	11	6	14	GeneID:102170302	Genbank:XM_005699815.1
	SFXN3	-1.00878	0.382457	0.0257383	0.823576	48	27	25	19	13	22	GeneID:102183932	Genbank:XM_005698336.1,Genbank:XM_005698334.1,Genbank:XM_005698335.1
	FBN1	-1.00758	4.75366	0.0259812	0.823576	1068	893	260	200	537	461	GeneID:102180397	Genbank:XM_005685803.1
	PRICKLE2	-1.00377	1.95518	0.0312905	0.857634	94	105	109	42	106	21	GeneID:102179895	Genbank:XM_005695761.1
	XAF1	-1.00051	1.76713	0.0089475	0.555628	117	98	57	70	39	39	GeneID:102190635	Genbank:XM_005693424.1,Genbank:XM_005693425.1
	HSPA2	-1.00028	0.539133	0.0155928	0.705036	31	44	36	22	17	22	GeneID:102186695	Genbank:XM_005685972.1
	LOC102189996	-0.998324	5.86577	0.00419894	0.409726	1430	2346	958	1038	927	636	GeneID:102189996	Genbank:XM_005675592.1
	CD276	-0.994646	2.09156	0.00610193	0.484259	116.02	140.85	82.88	47.65	90.55	48.45	GeneID:102176887	Genbank:XM_005685326.1
	FLYWCH2	-0.990095	-0.0606953	0.0454719	0.934867	29	20	22	12	8	19	GeneID:102186924	Genbank:XM_005697410.1
	LOC102170272	-0.987156	0.391347	0.0257258	0.823576	28	27	44	21	17	17	GeneID:102170272	Genbank:XM_005695265.1
	PKIB	-0.987072	0.0334784	0.0334706	0.869455	26	24	26	9	15	18	GeneID:100860939	Genbank:XM_005684510.1,Genbank:XM_005684507.1,Genbank:XM_005684509.1,Genbank:XM_005684508.1,Genbank:XM_005684511.1
	ANKRD35	-0.982167	0.530912	0.042866	0.927372	51	40	20	14	30	17	GeneID:102186360	Genbank:XM_005677743.1
	SHROOM1	-0.982042	2.39879	0.0029167	0.334949	156	132	133	61	59	114	GeneID:102180490	Genbank:XM_005709395.1
	IL24	-0.981106	0.366658	0.0457152	0.934867	46	19	33	21	23	10	GeneID:102184925	Genbank:XM_005690445.1
	KIAA0319	-0.977447	1.71957	0.0263954	0.823576	36	95	125	47	56	42	GeneID:102168956	Genbank:XM_005696782.1,Genbank:XM_005696783.1
	HOPX	-0.974161	0.631821	0.0290083	0.852557	55	24	40	20	28	18	GeneID:102178715	Genbank:XM_005681640.1,Genbank:XM_005681641.1,Genbank:XM_005681643.1,Genbank:XM_005681642.1
	SLC35C2	-0.959055	0.514996	0.0483752	0.943872	53	25	31	18	12	31	GeneID:102184073	Genbank:XM_005688623.1
	FGF7	-0.957053	-0.147388	0.048041	0.943142	27	25	14	11	13	13	GeneID:102178454	Genbank:XM_005685797.1
	RCAN1	-0.953809	3.19853	0.0045545	0.417805	222	154	351	146	151	118	GeneID:102168299	Genbank:XM_005674656.1
	HTATIP2	-0.950657	2.49148	0.00128855	0.245317	137	145	162	96	89	68	GeneID:102186278	Genbank:XM_005699517.1
	AIG1	-0.949858	1.23755	0.0311562	0.857634	41	47	93	24	46	34	GeneID:102190418	Genbank:XM_005684906.1
	LOC102170266	-0.94689	4.11834	0.00169178	0.262517	346	479	552	246	327	218	GeneID:102170266	Genbank:XM_005674965.1
	LOC102187240	-0.939067	0.585995	0.037485	0.894588	33	29	51	21	15	29	GeneID:102187240	Genbank:XR_310473.1,Genbank:XR_310474.1
	SVEP1	-0.938584	1.63994	0.0466891	0.935657	116	106	24	51	47	41	GeneID:102173568	Genbank:XM_005684394.1
	ZNF211	-0.936328	-0.0598594	0.0446436	0.934867	25	24	21	12	11	17	GeneID:102177655	Genbank:XM_005693015.1
	LOC102179314	-0.933645	1.55088	0.00909109	0.557982	93	81	55	36	40	55	GeneID:102179314	Genbank:XM_005692948.1
	PRKAR2B	-0.932006	2.57099	0.0140267	0.68169	100	197	168	65	138	67	GeneID:102174359	Genbank:XM_005679217.1
	TMEM256	-0.928843	1.01148	0.0356208	0.884796	68	29	58	19	40	30	GeneID:102190261	Genbank:XM_005694201.1
	SPSB1	-0.926883	2.77769	0.00432723	0.414012	215	112	215	83	115	115	GeneID:102175146	Genbank:XM_005690730.1,Genbank:XM_005690729.1
	MZF1	-0.91993	1.03701	0.0221666	0.803467	56	45	56	43	21	27	GeneID:102173411	Genbank:XM_005693072.1
	C29H11orf54	-0.917885	1.19351	0.0106094	0.611581	63	65	48	40	32	30	GeneID:102170946	Genbank:XM_005699392.1
	RBM3	-0.916979	3.42839	0.00721118	0.528145	367	337	155	132	147.04	217	GeneID:102176209	Genbank:XM_005700789.1,Genbank:XM_005700786.1,Genbank:XM_005700788.1,Genbank:XM_005700785.1,Genbank:XM_005700787.1
	PCOLCE	-0.9125	4.52522	0.00335805	0.370897	766	709	366	288	404	375	GeneID:102181355	Genbank:XM_005697822.1
	PDGFRL	-0.910724	1.97464	0.0209871	0.793079	108	126	73	29	84	66	GeneID:102169732	Genbank:XM_005698771.1
	TMEM8A	-0.908002	3.83877	0.0426959	0.926188	466	381	291	414	166	81	GeneID:102170930	Genbank:XM_005697362.1
	ASPN	-0.90336	2.45388	0.0481979	0.943142	195	165	73	30	110	112	GeneID:102168726	Genbank:XM_005684162.1
	LGALS1	-0.903155	2.63959	0.0061888	0.484259	225	163	105	72	116	99	GeneID:102177782	Genbank:XM_005681058.1
	PDE7B	-0.901394	2.03936	0.0135678	0.676833	112	149	60	66	66	56	GeneID:102179199	Genbank:XM_005684794.1,Genbank:XM_005684795.1,Genbank:XM_005684793.1
	POP5	-0.890796	0.734981	0.0318798	0.857634	37	54	34	23	32	19	GeneID:102173679	Genbank:XM_005691570.1
	CCDC126	-0.890705	0.558201	0.0323245	0.857634	39	38	33	15	26	24	GeneID:102175090	Genbank:XM_005679054.1,Genbank:XM_005679055.1
	LOC102184752	-0.889986	0.307373	0.0460443	0.934867	28.49	28	34.52	17.15	12.31	24.63	GeneID:102184752	Genbank:XM_005692904.1
	PTGR2	-0.885118	2.02911	0.017456	0.738509	120	99	98	45	100	43	GeneID:102185749	Genbank:XM_005686057.1,Genbank:XM_005686058.1,Genbank:XM_005686059.1
	CDPF1	-0.880163	2.14233	0.0226107	0.803467	101	114	126	109	57	38	GeneID:102171855	Genbank:XM_005681210.1,Genbank:XM_005681209.1,Genbank:XM_005681208.1
	RAB34	-0.877502	0.964241	0.0231045	0.807485	63	40	45	24	33	31	GeneID:102190451	Genbank:XM_005693266.1
	FAP	-0.876195	2.13017	0.00825076	0.548124	109	138	92	48	73	82	GeneID:102183462	Genbank:XM_005676043.1
	TPPP3	-0.87075	4.11747	0.0422452	0.924509	544	151	665	201	295	323	GeneID:102182997	Genbank:XM_005692138.1,Genbank:XM_005692139.1
	LOC102173699	-0.868513	2.96047	0.0194683	0.775999	232.88	94.52	277.87	120.69	145.74	98.22	GeneID:102173699	Genbank:XM_005696246.1
	KRT13	-0.8672	2.05012	0.0462677	0.934867	187.87	84.07	52.93	73.33	77.58	41.34	GeneID:102179515	Genbank:XM_005693824.1
	PRRX1	-0.865335	2.04602	0.00739077	0.528145	125	120	75	62	70	60	GeneID:102190342	Genbank:XM_005690698.1
	COL5A2	-0.864573	4.00848	0.016268	0.716945	481	574	213	174	303	284	GeneID:102183732	Genbank:XM_005675868.1
	LOC102183943	-0.864342	1.21434	0.0225703	0.803467	79	47	51	44	32	30	GeneID:102183943	Genbank:XM_005680911.1
	EMP3	-0.859478	0.822748	0.028586	0.852557	58	36	39	25	27	28	GeneID:102176637	Genbank:XM_005692819.1
	C1QTNF1	-0.856191	2.76099	0.0153281	0.69963	252.2	195.47	84.66	110.57	107.23	100.81	GeneID:102176825	Genbank:XM_005694083.1
	FKBP3	-0.854135	1.40234	0.0111516	0.627829	71.29	63.57	66.49	45	38.02	39.18	GeneID:102180705	Genbank:XM_005695381.1
	GPX3	-0.850748	6.51503	0.00238507	0.302716	2392	2691	2083.77	1646	1576	1143	GeneID:102189207	Genbank:XM_005683183.1
	CHI3L1	-0.850684	3.878	0.0257863	0.823576	681	281	206	275	244	179	GeneID:100860825	Genbank:XM_005690369.1,Genbank:XM_005690368.1,Genbank:XM_005690367.1
	TMEM126A	-0.849686	1.31895	0.0277354	0.837795	77.51	66	46	48	42	25	GeneID:102189553	Genbank:XM_005699457.1
	TSPO	-0.849164	0.710078	0.0309569	0.857634	51	32	39	24	26	24	GeneID:102191504	Genbank:XM_005681198.1
	TSPAN2	-0.847052	0.401902	0.045017	0.934867	37	30	30	15	23	21	GeneID:102180363	Genbank:XM_005677990.1
	FGFR1	-0.843227	3.49588	0.00530583	0.458175	431	241	214	183	166	188	GeneID:102180282	Genbank:XM_005698874.1
	GCLC	-0.842537	0.863404	0.0324672	0.858406	50	46	40	37	24	22	GeneID:102180090	Genbank:XM_005696442.1
	LOC102169134	-0.839976	1.99132	0.0235084	0.812869	123	62.8	119.43	41.52	64.91	80	GeneID:102169134	Genbank:XR_310868.1
	ACTR6	-0.834544	0.905385	0.0376156	0.894588	52	49	39	23	23	40	GeneID:102191776	Genbank:XM_005680495.1,Genbank:XM_005680496.1
	LOC102188913	-0.828552	1.17823	0.0383578	0.894965	64	41	65	28	50	27	GeneID:102188913	Genbank:XM_005677938.1,Genbank:XM_005677937.1
	RAMP2	-0.822112	6.90209	0.0375881	0.894588	2218	1819	5148	1427	2473	1888	GeneID:102189616	Genbank:XM_005693862.1
	LOC102180382	-0.821845	1.26427	0.0316611	0.857634	66	72	43	37	47	28	GeneID:102180382	Genbank:XM_005700391.1
	MAPK13	-0.819898	2.60743	0.00829951	0.548124	198	167	106	112	98	81	GeneID:100860996	Genbank:XM_005696263.1
	SGK3	-0.819777	1.9868	0.0309043	0.857634	125	120	59	57	44	87	GeneID:102172279	Genbank:XM_005689033.1,Genbank:XM_005689034.1
	LOC102184900	-0.818355	5.29365	0.041269	0.918648	1196.01	467.89	1378.51	630.5	384.58	884.85	GeneID:102184900	Genbank:XM_005701759.1
	TMCC3	-0.817466	1.66881	0.023221	0.809603	76	65	99	53	61	36	GeneID:102180460	Genbank:XM_005679825.1
	LOC102182441	-0.813573	0.894229	0.0480023	0.943142	53	36	49	25	40	21	GeneID:102182441	Genbank:XR_310822.1
	CPXM1	-0.813312	2.04222	0.0314904	0.857634	133	129	54	63	53	80	GeneID:102186410	Genbank:XM_005688221.1,Genbank:XM_005688220.1
	BCAS1	-0.81123	0.704656	0.0471853	0.939788	46	27	47	21	26	28	GeneID:102177995	Genbank:XM_005688744.1,Genbank:XM_005688743.1,Genbank:XM_005688745.1
	ADIRF	-0.810255	2.01124	0.0372435	0.894588	146	78	85	35	89	68	GeneID:102172601	Genbank:XM_005699317.1
	DBN1	-0.809661	2.20297	0.00645789	0.497017	136	112	104	62	81	77	GeneID:102186583	Genbank:XM_005682757.1
	LOC102184697	-0.809136	1.32737	0.0297247	0.857634	67	43	78	34	40	44	GeneID:102184697	Genbank:XM_005699953.1
	CASP4	-0.80823	1.50507	0.0244207	0.816035	91	73	51	48	35	51	GeneID:102191063	Genbank:XM_005689349.1,Genbank:XM_005689351.1,Genbank:XM_005689350.1
	S100A13	-0.799594	2.08333	0.0152065	0.696273	139	72	112	67	65	71	GeneID:102188551	Genbank:XM_005677497.1,Genbank:XM_005677496.1
	MRAP2	-0.799303	2.6376	0.035746	0.885632	181	168	128	62	170	68	GeneID:102184625	Genbank:XM_005684720.1
	IL10RA	-0.799067	1.02126	0.0471579	0.939788	48	33	69	34	32	29	GeneID:102188959	Genbank:XM_005689501.1
	TMTC4	-0.790783	4.5416	0.0262774	0.823576	432	942	412	316	492	331	GeneID:102179020	Genbank:XM_005687728.1,Genbank:XM_005687727.1
	THY1	-0.787854	4.19157	0.0171685	0.732775	695	468	259	250	336	308	GeneID:102178188	Genbank:XM_005689553.1
	RCN1	-0.782139	3.1625	0.0203652	0.792563	282	284	123	117	173	147	GeneID:102179965	Genbank:XM_005690109.1
	PLGRKT	-0.780177	1.67345	0.0271265	0.830622	65	76	97	56	58	39	GeneID:102179764	Genbank:XM_005683696.1,Genbank:XM_005683695.1,Genbank:XM_005683694.1
	MRPS36	-0.775464	1.29421	0.0393585	0.90265	58	64.97	58.59	31.14	30.24	55.61	GeneID:102177472	Genbank:XM_005694655.1
	SNRNP27	-0.774892	1.57485	0.019951	0.782305	79	78	66	38	52	53	GeneID:102188143	Genbank:XM_005686837.1
	REC8	-0.774263	3.22413	0.00728917	0.528145	287	242	187	157	117	184	GeneID:102179103	Genbank:XM_005685334.1
	MXRA7	-0.774202	1.83425	0.0221532	0.803467	112	75	82	46	73	53	GeneID:102190170	Genbank:XM_005694420.1
	AIF1	-0.772429	1.94406	0.0323636	0.857634	145	61	86	60	69	57	GeneID:100860979	Genbank:XM_005696601.1,Genbank:XM_005696600.1
	GALNT16	-0.766855	2.13694	0.0340516	0.875119	149	113	72	47	74	93	GeneID:102177245	Genbank:XM_005686111.1
	PIP4K2A	-0.764276	3.48849	0.00866772	0.548124	307	328	222	162	237	154	GeneID:102169193	Genbank:XM_005687934.1,Genbank:XM_005687933.1
	CFL2	-0.762802	2.0959	0.0233912	0.812869	110	87	124	77	84	47	GeneID:102180632	Genbank:XM_005695226.1
	CTGF	-0.761723	4.93091	0.0243956	0.816035	907	757	677	305	422	788	GeneID:102191048	Genbank:XM_005684828.1
	RCCD1	-0.76065	1.41222	0.0311409	0.857634	62.19	57.56	76.95	49.02	44.1	35.42	GeneID:102187717	Genbank:XM_005695035.1
	FMOD	-0.759448	2.48845	0.0426307	0.926162	140	215	70	80	101	94	GeneID:102183621	Genbank:XM_005690371.1
	LOC102178493	-0.754059	3.14941	0.0109935	0.623531	237	259	178	169	162	107	GeneID:102178493	Genbank:XM_005695524.1,Genbank:XM_005695523.1
	LOC102178778	-0.753784	1.13276	0.0435656	0.932185	66	54	42	27	40	38	GeneID:102178778	Genbank:XR_309826.1
	OSTM1	-0.745691	1.3923	0.0339377	0.873746	66	67	61	53	33	41	GeneID:102189757	Genbank:XM_005684598.1
	LOC102175789	-0.744213	4.80896	0.0126622	0.659025	647.36	601.23	874.65	594.08	431.57	373.06	GeneID:102175789
	CIB2	-0.739949	1.50398	0.0361921	0.891483	65	54	90	44	49	45	GeneID:102180431	Genbank:XM_005695089.1,Genbank:XM_005695085.1,Genbank:XM_005695088.1,Genbank:XM_005695087.1,Genbank:XM_005695086.1
	NPC2	-0.735399	5.39771	0.0191945	0.773609	1569	862	808	836	739	539	GeneID:102190044	Genbank:XM_005686076.1,Genbank:XM_005686078.1,Genbank:XM_005686077.1
	VAV1	-0.732174	2.27438	0.0327819	0.860838	159	103	102	113	65	61	GeneID:102177428	Genbank:XM_005682497.1,Genbank:XM_005682496.1,Genbank:XM_005682495.1
	LOC102189880	-0.728934	4.61615	0.0144894	0.68323	701.99	635	527	273	532	428	GeneID:102189880	Genbank:XR_310507.1,Genbank:XR_310506.1
	SMYD3	-0.727883	2.25098	0.0225015	0.803467	129	120	107	58	73	105	GeneID:102171177	Genbank:XM_005690552.1,Genbank:XM_005690553.1
	ISLR	-0.726156	3.83647	0.020306	0.792563	544	265	282	195	280	242	GeneID:102173420	Genbank:XM_005695148.1
	ALDH2	-0.717412	3.60042	0.0321249	0.857634	383	233	301	165	306	139	GeneID:102170543	Genbank:XM_005691559.1
	UROD	-0.715796	2.35594	0.0240626	0.814264	155	112	116	102	94	59	GeneID:102186822	Genbank:XM_005678547.1,Genbank:XM_005678548.1,Genbank:XM_005678549.1
	SLC12A4	-0.715074	3.74398	0.00815178	0.548124	384	307	320	254	238	183	GeneID:102189511	Genbank:XM_005692165.1,Genbank:XM_005692164.1
	PFDN4	-0.714994	1.84552	0.0264955	0.823576	81	82.88	101	49	63	66	GeneID:102179214	Genbank:XM_005688747.1
	LOC102168428	-0.713288	10.2298	0.0411456	0.918648	24314.7	18808.5	46865.5	21594.5	19928.4	19428.7	GeneID:102168428	Genbank:XM_005699542.1
	FSTL1	-0.704716	5.46421	0.0411315	0.918648	1380	1371	605	512	840	895	GeneID:102177471	Genbank:XM_005674986.1,Genbank:XM_005674985.1
	HSD17B7	-0.703976	3.7168	0.0351111	0.883518	355	363	271	130	331	205	GeneID:102179058	Genbank:XM_005677120.1
	NME4	-0.701461	2.68286	0.0241989	0.814264	181	173	126	146	90	87	GeneID:102171208	Genbank:XM_005697363.1
	SLC25A4	-0.6978	4.34315	0.0164632	0.716945	527	490	507	399	402	231	GeneID:100861351	Genbank:XM_005698719.1
	JDP2	-0.697369	2.74838	0.0373649	0.894588	144	119	234	116	135	88	GeneID:102172069	Genbank:XM_005686098.1,Genbank:XM_005686097.1
	CLEC3B	-0.690547	3.2315	0.0116134	0.638914	283	192	228	170	161	146	GeneID:102187542	Genbank:XM_005696137.1
	PODN	-0.686994	3.97972	0.0318227	0.857634	494	416	278	173	351	282	GeneID:102181555	Genbank:XM_005709356.1
	FKBP10	-0.684725	1.34504	0.0461483	0.934867	71	61	53	41	47	38	GeneID:102181534	Genbank:XM_005694317.1
	PRDX6	-0.671009	5.69243	0.0303734	0.857634	1899	958	1049	754	1069	846	GeneID:102175786	Genbank:XM_005690884.1
	DPM3	-0.668233	3.94541	0.0226038	0.803467	363	313	466	217	331	245	GeneID:102191194	Genbank:XM_005677406.1,Genbank:XM_005677407.1
	DOCK11	-0.664564	2.24359	0.0239518	0.814264	126.85	106	115	72.94	88	80	GeneID:102170763	Genbank:XM_005700275.1
	C1QC	-0.660809	3.82109	0.041599	0.920347	477	201	377	295	218	216	GeneID:102187279	Genbank:XM_005677018.1
	TIMP-1	-0.64944	3.0576	0.0225329	0.803467	265	170	182	123	150	157	GeneID:100860924	Genbank:XM_005700836.1
	PLEKHO1	-0.649037	2.61498	0.0480422	0.943142	201	94	157	100	127	88	GeneID:102180276	Genbank:XM_005677727.1
	COL6A1	-0.64835	6.23716	0.0195889	0.77866	2276	1849	1512	1085	1373	1477	GeneID:102191085	Genbank:XM_005675669.1
	BTD	-0.643359	2.97908	0.0353716	0.884796	147	170	258	139	129	140	GeneID:102179988	Genbank:XM_005675715.1,Genbank:XM_005675714.1
	SDC3	-0.63719	2.94398	0.025915	0.823576	255	167	147	136	127	136	GeneID:102173982	Genbank:XM_005709364.1
	LUM	-0.636383	4.35027	0.0374473	0.894588	607	569	340	256	427	383	GeneID:102176393	Genbank:XM_005679812.1
	LOC102178884	-0.629454	2.00118	0.0408684	0.918648	97	101	92	63	81	62	GeneID:102178884	Genbank:XM_005680215.1
	LOC102173614	-0.628325	2.66322	0.0239135	0.814264	151.36	155.17	156.3	93.25	114.07	121.6	GeneID:102173614	Genbank:XM_005675836.1
	MRC2	-0.624605	2.68634	0.0356511	0.884796	146	178	145	82	122	131	GeneID:102171371	Genbank:XM_005694361.1
	LOC102177400	-0.620485	4.90719	0.047128	0.939788	603	681	911	559	658	362	GeneID:102177400	Genbank:XM_005678906.1
	LOC102187166	-0.619846	4.87208	0.0417858	0.920347	735.36	578.05	839.02	360.54	673.86	507.69	GeneID:102187166	Genbank:XM_005694844.1
	ACVRL1	-0.617804	2.69607	0.0221155	0.803467	162	157	153	120	108	110	GeneID:102186663	Genbank:XM_005679947.1
	SMTN	-0.613124	4.08934	0.0330796	0.862394	375	342	525	296	341	260	GeneID:102170811	Genbank:XM_005691729.1
	C7H19orf60	-0.610851	2.41481	0.0395606	0.90427	151	132	105	98	104	76	GeneID:102169273	Genbank:XM_005682105.1
	RPL7	-0.608453	7.91136	0.0400575	0.909801	5838.92	6386.25	5480.95	3055.98	5666.65	4054.16	GeneID:102180512	Genbank:XM_005689063.1
	LAMB1	-0.604804	4.79773	0.043425	0.930839	591	650	788	338	593	544	GeneID:102176661	Genbank:XM_005679141.1
	LOC102171282	-0.604595	3.78056	0.021433	0.797207	355.98	285.55	362.15	241.66	248.57	234.61	GeneID:102171282	Genbank:XR_309781.1
	HYAL1	-0.602451	2.46943	0.0310458	0.857634	143	126	132	105	95	90	GeneID:102173238	Genbank:XM_005695930.1
	PELI1	-0.597647	3.0261	0.0366424	0.894588	226	178	189	131	118	181	GeneID:102177900	Genbank:XM_005686798.1
	LOC102190100	-0.591418	3.32159	0.0486217	0.946847	347	193	193	156	172	202	GeneID:102190100	Genbank:XM_005679577.1,Genbank:XM_005679576.1
	S100A10	-0.590869	4.27786	0.0365011	0.893628	642	395	389	310	339	384	GeneID:102189922	Genbank:XM_005677584.1
	PLP2	-0.588309	3.85341	0.0449758	0.934867	317.25	264.44	465.39	265.07	262.82	241.16	GeneID:102190393	Genbank:XM_005700747.1,Genbank:XM_005700748.1
	LOC102181948	-0.586881	2.69515	0.0397581	0.907037	153.99	149.29	164.34	132.96	117.53	90.66	GeneID:102181948	Genbank:XM_005683057.1
	LOC102175910	-0.585684	3.30573	0.0360523	0.891483	226	219	270	187	195	143	GeneID:102175910	Genbank:XM_005676987.1
	LOC102174124	-0.583733	3.14275	0.0337939	0.872682	204.44	201.6	231.99	141.21	180.74	147.06	GeneID:102174124
	LOC102175251	-0.582866	3.19279	0.0286876	0.852557	244	201	218	144	173	169	GeneID:102175251	Genbank:XM_005675779.1
	LOC102176290	-0.579016	5.00371	0.0313361	0.857634	818	832	689	536	676	507	GeneID:102176290	Genbank:XM_005678509.1,Genbank:XM_005678508.1
	NCF4	-0.57129	3.51871	0.0429487	0.927372	309	242	279	255	158	200	GeneID:102175930	Genbank:XM_005680667.1,Genbank:XM_005680668.1
	VIM	-0.563244	7.40627	0.038672	0.894965	5007	3685	3689	2599	3138	3438	GeneID:102182515	Genbank:XM_005688054.1
	HTRA1	-0.552818	4.5559	0.0453948	0.934867	710	588	412	406	449	418	GeneID:102174540	Genbank:XM_005698569.1
	SLIRP	-0.544745	2.73442	0.0482359	0.943142	160	165	150	101	135	122	GeneID:102173011	Genbank:XM_005686168.1
	MED12	0.514483	3.49684	0.046228	0.934867	202	178	182	288	303	291	GeneID:102182680	Genbank:XM_005700722.1
	ATMIN	0.53147	3.55456	0.0458849	0.934867	184	221	175	294	290	339	GeneID:102178935	Genbank:XM_005691890.1
	HECTD4	0.533142	3.76231	0.0471518	0.939788	245	224	203	291	366	411	GeneID:102191164	Genbank:XM_005691548.1
	CDK12	0.535431	2.97818	0.0496054	0.954442	127	146	114	217	179	221	GeneID:102179880	Genbank:XR_310801.1,Genbank:XR_310802.1,Genbank:XM_005693743.1,Genbank:XM_005693745.1,Genbank:XM_005693744.1
	BACH1	0.542826	3.66538	0.0443012	0.934867	198	246	180	355	337	308	GeneID:102171277	Genbank:XM_005674752.1
	LARP4B	0.545893	4.29859	0.049359	0.953504	279	383	305	585	440	532	GeneID:102168741	Genbank:XM_005688152.1,Genbank:XM_005688153.1
	TRRAP	0.555782	3.84065	0.0363519	0.891483	267	232	205	382	321	432	GeneID:102170659	Genbank:XM_005698093.1
	DVL3	0.559319	3.24334	0.0433108	0.930839	186	164	114	264	232	252	GeneID:102182444	Genbank:XM_005675262.1
	MTF1	0.566507	2.51721	0.0444405	0.934867	91	94	91	153	135	162	GeneID:102188735	Genbank:XM_005678802.1
	CPEB4	0.568329	3.33775	0.0474828	0.941284	182	190	121	310	225	266	GeneID:102168388	Genbank:XM_005694540.1,Genbank:XM_005694541.1,Genbank:XM_005694542.1,Genbank:XM_005694543.1
	AMOTL1	0.571181	3.80051	0.0348594	0.88179	215	277	186	370	367	371	GeneID:102186136	Genbank:XM_005689405.1
	ANKRD52	0.572415	2.67311	0.0369358	0.894588	110	107	91	176	159	168	GeneID:102191775	Genbank:XM_005680426.1
	FBXO42	0.573768	3.08714	0.0446442	0.934867	120	155	135	262	185	226	GeneID:102179718	Genbank:XM_005677057.1,Genbank:XM_005677058.1
	NCOR2	0.574852	4.5835	0.0332199	0.864495	377	361	428	636	541	738	GeneID:102176908	Genbank:XM_005691514.1
	MED16	0.574868	2.53612	0.0458309	0.934867	94	100	85	173	128	156	GeneID:102184617	Genbank:XM_005682890.1,Genbank:XM_005682891.1,Genbank:XM_005682888.1,Genbank:XM_005682889.1,Genbank:XM_005682892.1
	ARHGEF12	0.577224	4.8789	0.0462093	0.934867	557	494	389	623	698	1034	GeneID:102179302	Genbank:XM_005689556.1,Genbank:XM_005689557.1
	NEB	0.585765	4.71649	0.0398071	0.907037	350	431	488	832	688	585	GeneID:102180806	Genbank:XM_005676136.1,Genbank:XM_005676139.1,Genbank:XM_005676143.1,Genbank:XM_005676138.1,Genbank:XM_005676142.1,Genbank:XM_005676144.1,Genbank:XM_005676145.1,Genbank:XM_005676148.1,Genbank:XM_005676140.1,Genbank:XM_005676146.1,Genbank:XM_005676147.1,Genbank:XM_005676149.1,Genbank:XM_005676150.1,Genbank:XM_005676141.1,Genbank:XM_005676137.1
	KIAA1737	0.587904	2.89099	0.0404914	0.913993	118	124	114	213	146	230	GeneID:102168355	Genbank:XM_005686149.1,Genbank:XM_005686150.1
	RHBDF2	0.589284	3.98779	0.0460196	0.934867	229	286	250	516	295	458	GeneID:102185218	Genbank:XM_005694109.1
	TFCP2L1	0.590863	6.21074	0.0349205	0.88179	1146	1184	1259	2013	1544	2403	GeneID:102178671	Genbank:XM_005676324.1
	LOC102169313	0.600555	3.43795	0.0321844	0.857634	180.79	207.98	132.25	260.24	331.89	274.55	GeneID:102169313	Genbank:XM_005689022.1
	MYO1B	0.600896	3.54563	0.0438293	0.934867	215	172	175	223	285	428	GeneID:102189720	Genbank:XM_005676279.1,Genbank:XM_005676280.1,Genbank:XM_005676281.1
	ARHGAP35	0.603089	4.61962	0.0404146	0.913686	406	493	288	707	510	762	GeneID:102177274	Genbank:XM_005692659.1
	POGZ	0.604074	3.11787	0.0327715	0.860838	153	150	113	211	197	286	GeneID:102169440	Genbank:XM_005677596.1,Genbank:XM_005677598.1,Genbank:XM_005677601.1,Genbank:XM_005677595.1,Genbank:XM_005677600.1,Genbank:XM_005677597.1,Genbank:XM_005677599.1,Genbank:XM_005677602.1
	BTRC	0.612255	2.69616	0.0289308	0.852557	100	102	105	145	189	183	GeneID:102184871	Genbank:XM_005698338.1,Genbank:XM_005698337.1,Genbank:XM_005698339.1
	ELMOD3	0.616186	3.88395	0.047285	0.939788	185	285	232	537	348	303	GeneID:102170984	Genbank:XM_005686726.1,Genbank:XM_005686724.1,Genbank:XM_005686725.1
	GPRC5B	0.618624	5.28875	0.0315212	0.857634	732	708	444	1251	931	981	GeneID:102178968	Genbank:XM_005697543.1
	TGM2	0.62132	3.27032	0.044607	0.934867	206	102	153	320	226	229	GeneID:102185477	Genbank:XM_005688548.1
	CELSR1	0.621929	2.0621	0.0416459	0.920347	59	66	70	121	102	108	GeneID:102179177	Genbank:XM_005709709.1
	ELL2	0.622858	5.59699	0.0463266	0.934867	633	1087	592	1569	1116	1238	GeneID:102183511	Genbank:XM_005683447.1,Genbank:XM_005683448.1
	ZMIZ1	0.624941	5.41212	0.0295833	0.856082	663	662	708	1100	864	1492	GeneID:102187104	Genbank:XM_005699298.1
	DOLK	0.62627	3.73115	0.0264697	0.823576	223	215	194	398	259	415	GeneID:102182047	Genbank:XM_005687222.1
	TLE3	0.627182	3.91402	0.0326587	0.860726	296	231	194	486	287	445	GeneID:102174743	Genbank:XM_005685160.1
	GPR116	0.627206	6.35673	0.0260791	0.823576	1175	1654	1086	2387	2015	2256	GeneID:102185129	Genbank:XM_005696376.1,Genbank:XM_005696377.1,Genbank:XM_005696381.1,Genbank:XM_005696378.1,Genbank:XM_005696380.1,Genbank:XM_005696375.1,Genbank:XM_005696379.1
	C11H2orf68	0.628802	2.85005	0.029947	0.857634	125	121	95	161	174	244	GeneID:102186971	Genbank:XM_005686760.1
	LMTK2	0.630304	4.0255	0.0167307	0.718982	272	274	229	428	398	492	GeneID:102172319	Genbank:XM_005698099.1
	TMEM51	0.63055	2.56844	0.0306116	0.857634	103	78	98	137	150	188	GeneID:102175503	Genbank:XM_005690817.1
	USP6NL	0.63186	2.1244	0.0409289	0.918648	73	79	52	109	119	119	GeneID:102173399	Genbank:XM_005688028.1
	SLC38A3	0.632438	4.69492	0.0421198	0.924509	417	472	345	996	496	608	GeneID:102174074	Genbank:XM_005695933.1
	DAPK1	0.632588	3.7429	0.0217126	0.799387	214	189	231	342	301	440	GeneID:102185182	Genbank:XM_005684135.1
	N4BP1	0.632858	2.60632	0.0246686	0.816774	110	98	79	166	145	177	GeneID:102177272	Genbank:XM_005691962.1
	SHMT2	0.638035	4.78807	0.0237993	0.814264	440	495	378	916	744	584	GeneID:102179919	Genbank:XM_005680306.1,Genbank:XM_005680307.1,Genbank:XM_005680305.1
	AASS	0.640085	3.64167	0.021671	0.799387	184	190	214	262	375	374	GeneID:102185894	Genbank:XM_005679398.1
	ACADM	0.650543	1.76956	0.0440152	0.934867	58.29	46.43	53	76.4	94.63	99.7	GeneID:102190925	Genbank:XM_005678252.1
	CHD7	0.650602	3.20432	0.0376324	0.894588	133	185	114	192	220	335	GeneID:102188956	Genbank:XM_005689087.1
	ITPRIPL1	0.650605	2.32104	0.0322302	0.857634	82	65	85	121	121	159	GeneID:102177531	Genbank:XM_005686255.1
	FAM198A	0.655083	2.71033	0.019448	0.775999	95	93	116	189	170	169	GeneID:102180438	Genbank:XM_005695688.1
	PDPK1	0.65738	2.26467	0.0373354	0.894588	80	90	53	123	112	151	GeneID:102184966	Genbank:XM_005697407.1,Genbank:XM_005697406.1
	SPRED1	0.658022	2.20478	0.0315741	0.857634	85	74	55	106	132	132	GeneID:102168545	Genbank:XM_005685600.1
	XAB2	0.660704	2.25946	0.0320812	0.857634	74	69	78	99	131	155	GeneID:102172055	Genbank:XM_005682478.1
	PRLR	0.661072	6.9521	0.0206804	0.793079	1947	2110	1784	2541	3339	4286	GeneID:100861318	Genbank:XM_005694809.1,Genbank:XM_005694806.1,Genbank:XM_005694807.1,Genbank:XM_005694810.1,Genbank:XM_005694808.1
	CRYAB	0.664438	3.18178	0.0281896	0.846216	163	126	135	213	187	338	GeneID:102171725	Genbank:XM_005689436.1
	PTPRK	0.66632	4.40458	0.0138253	0.678097	341	334	318	482	541	711	GeneID:102186120	Genbank:XM_005684728.1,Genbank:XM_005684727.1,Genbank:XM_005684726.1
	EPHX2	0.666863	3.33845	0.0160209	0.716445	162	134	175	282	306	235	GeneID:102185835	Genbank:XM_005684042.1
	MAGI1	0.667046	3.92789	0.0461894	0.934867	233	278	201	321	282	642	GeneID:102178670	Genbank:XM_005695758.1
	SPRED2	0.668836	3.15135	0.016224	0.716945	137	143	133	205	225	293	GeneID:102180602	Genbank:XM_005686807.1
	RPRD1B	0.669338	2.65556	0.0164557	0.716945	93	94	104	186	154	170	GeneID:102185192	Genbank:XM_005688547.1
	PACS1	0.674579	2.98128	0.0371315	0.894588	124	92	149	160	184	299	GeneID:102174194	Genbank:XM_005699913.1
	IRS1	0.675489	5.55526	0.0251668	0.823576	661	823	712	1092	995	1784	GeneID:102184858	Genbank:XM_005676949.1
	MAU2	0.68139	2.65816	0.0271535	0.830622	98	119	74	155	141	217	GeneID:102187935	Genbank:XM_005682166.1
	NCOA2	0.684989	5.49637	0.0295631	0.856082	730	829	550	1148	849	1728	GeneID:102176142	Genbank:XM_005689051.1,Genbank:XM_005689050.1,Genbank:XM_005689046.1,Genbank:XM_005689047.1,Genbank:XM_005689048.1,Genbank:XM_005689049.1,Genbank:XM_005689054.1,Genbank:XM_005689053.1,Genbank:XM_005689052.1
	PPP1R37	0.687525	2.02491	0.0323075	0.857634	56	78	51	118	115	95	GeneID:102186150	Genbank:XM_005692774.1
	ARHGAP27	0.687568	1.83663	0.0438715	0.934867	43	51	67	106	77	104	GeneID:102168300	Genbank:XM_005694351.1
	ZBTB38	0.687648	2.90375	0.0317898	0.857634	132	132	82	143	192	276	GeneID:102181901	Genbank:XM_005675497.1,Genbank:XM_005675496.1,Genbank:XM_005675499.1,Genbank:XM_005675498.1,Genbank:XM_005675500.1,Genbank:XM_005675501.1
	AHCYL2	0.68806	6.22294	0.0302264	0.857634	904	1330	1227	2738	1997	1426	GeneID:102179544	Genbank:XM_005679462.1,Genbank:XM_005679463.1,Genbank:XM_005679461.1
	ZNF664	0.697837	3.81751	0.0160431	0.716445	226	268	158	365	327	469	GeneID:102178932	Genbank:XM_005691345.1
	CD300LG	0.699766	3.87533	0.0106866	0.613588	222	190	263	414	347	448	GeneID:102177833	Genbank:XM_005693907.1,Genbank:XM_005693908.1,Genbank:XM_005693909.1
	CEACAM19	0.699995	4.55881	0.0253623	0.823576	478	268	350	889	509	547	GeneID:102187675	Genbank:XM_005701876.1
	TSC1	0.701215	3.22426	0.0294319	0.856082	177	131	123	195	195	378	GeneID:102178739	Genbank:XM_005687288.1
	GNA13	0.702976	3.44056	0.0386707	0.894965	226	160	117	234	215	445	GeneID:102170818	Genbank:XM_005694475.1
	REEP6	0.704624	3.11731	0.00929693	0.56343	128	145	124	242	258	212	GeneID:102191695	Genbank:XM_005682918.1,Genbank:XM_005682917.1
	ATF7	0.704893	4.20844	0.029108	0.852557	320	316	219	419	355	755	GeneID:102169360	Genbank:XM_005679871.1,Genbank:XM_005679872.1,Genbank:XM_005679873.1
	CASZ1	0.705767	3.2303	0.031076	0.857634	174	143	115	236	164	372	GeneID:102170077	Genbank:XM_005690709.1
	HEATR5A	0.710884	3.46807	0.0164911	0.716945	206	159	144	243	258	412	GeneID:102177008	Genbank:XM_005695215.1,Genbank:XM_005695214.1
	NCOA6	0.716357	4.63333	0.0141092	0.682762	420	416	307	583	559	919	GeneID:102168922	Genbank:XM_005688482.1,Genbank:XM_005688481.1,Genbank:XM_005688479.1,Genbank:XM_005688480.1
	ABCA9	0.718766	3.76398	0.0208829	0.793079	238	245	141	410	452	261	GeneID:102178109	Genbank:XM_005694497.1
	PARD3B	0.721283	3.47127	0.0136768	0.676833	164	219	123	277	286	354	GeneID:102173793	Genbank:XM_005676472.1
	TAF2	0.721963	2.4164	0.0131388	0.673582	82	92	67	142	135	160	GeneID:102177544	Genbank:XM_005689329.1
	ALG2	0.728376	1.95709	0.0466411	0.935657	61	82	31	114	94	108	GeneID:102172999	Genbank:XM_005683912.1
	LOC102168487	0.729123	2.98523	0.0240149	0.814264	170.27	75.56	115.01	269.66	190.27	193.04	GeneID:102168487
	BMP2K	0.730131	1.22517	0.0447323	0.934867	45	30	28	74	60	53	GeneID:102186290	Genbank:XM_005681951.1
	TBC1D16	0.731654	2.88365	0.0117076	0.641555	93	126	113	162	217	230	GeneID:102185503	Genbank:XM_005694405.1
	WIPF2	0.731871	2.58052	0.0264328	0.823576	130	87	55	161	138	193	GeneID:102187260	Genbank:XM_005693774.1,Genbank:XM_005693772.1,Genbank:XM_005693775.1,Genbank:XM_005693773.1
	TXLNG	0.736067	1.26637	0.0428894	0.927372	32	34	39	76	54	63	GeneID:102175567	Genbank:XM_005701056.1
	FNIP2	0.742065	2.77607	0.0121125	0.644924	107	115	86	213	140	213	GeneID:102188244	Genbank:XM_005691300.1
	ABHD3	0.745138	2.83252	0.0353717	0.884796	63	108	145	253	164	172	GeneID:102190751	Genbank:XM_005709591.1
	TAB3	0.746676	2.8182	0.0284285	0.851619	105	150	62	150	201	233	GeneID:102169658	Genbank:XM_005700964.1
	SFT2D2	0.749458	5.88494	0.0121188	0.644924	729	1120	822	1347	1541	2073	GeneID:102186916	Genbank:XM_005677074.1,Genbank:XM_005677075.1,Genbank:XM_005677073.1,Genbank:XM_005677076.1
	LOC102168795	0.749871	1.16462	0.042069	0.924509	29	36	32	66	46	68	GeneID:102168795	Genbank:XM_005698013.1
	SLC36A1	0.754076	3.87772	0.0148922	0.691116	184	279	197	499	279	450	GeneID:102191423	Genbank:XM_005683191.1
	LCOR	0.754775	1.34281	0.0497939	0.954669	45	46	19.74	67	61	77	GeneID:102169355	Genbank:XM_005698279.1,Genbank:XM_005698280.1
	CDCP1	0.755092	4.1552	0.0158922	0.715395	278	293	233	497	310	685	GeneID:102187276	Genbank:XM_005696136.1
	SHANK2	0.761406	1.96299	0.0312536	0.857634	58	79	35	121	93	106	GeneID:102171039	Genbank:XM_005709704.1
	TLR4	0.763369	3.54222	0.0114252	0.630959	121	218	179	329	276	369	GeneID:100860955	Genbank:XM_005684354.1
	ERN1	0.76514	3.73048	0.013706	0.676833	210	238	148	469	252	390	GeneID:102173038	Genbank:XM_005694366.1
	FST	0.766773	2.39997	0.0378688	0.894965	57	51	122.95	146	131	160	GeneID:100860914	Genbank:XM_005694718.1,Genbank:XM_005694717.1
	FAM26E	0.767778	1.08836	0.0422833	0.924509	29	25	37	64	57	50	GeneID:102173937	Genbank:XM_005684537.1
	TMPRSS2	0.769788	4.02815	0.010776	0.616275	265	183	282	490	326	554	GeneID:102180351	Genbank:XM_005675629.1,Genbank:XM_005675628.1
	GSS	0.770999	6.27764	0.0037304	0.391633	1191	1070	1225	2203	1956	2389	GeneID:102170247	Genbank:XM_005688487.1,Genbank:XM_005688485.1,Genbank:XM_005688486.1
	FOXJ2	0.776362	2.70413	0.0113297	0.629277	79	116	92	176	141	226	GeneID:102182954	Genbank:XM_005680909.1
	FAM3C	0.778663	2.82592	0.0241127	0.814264	158	85	74	262	188	141	GeneID:102184782	Genbank:XM_005679394.1,Genbank:XM_005679393.1
	RORC	0.781864	3.81443	0.0133935	0.67523	225	223	179	290	306	589	GeneID:100860876	Genbank:XM_005677718.1
	KIAA1244	0.782334	1.45051	0.0361577	0.891483	61	30	28	70	83	70	GeneID:102173849	Genbank:XM_005684846.1
	HMGXB4	0.788309	3.67466	0.0247783	0.818533	134	307	123	341	383	351	GeneID:102168237	Genbank:XR_310021.1,Genbank:XM_005680595.1,Genbank:XR_310020.1,Genbank:XM_005680596.1
	RREB1	0.7965	2.21445	0.0119613	0.644924	64	85	53	144	107	135	GeneID:102175913	Genbank:XM_005696917.1
	KIAA1324	0.800716	6.12055	0.00839531	0.548124	1468	863	788	2040	1578	2299	GeneID:102171293	Genbank:XM_005677962.1,Genbank:XM_005677961.1
	CSNK1G1	0.801146	2.38323	0.0211575	0.793079	87	83	58	119	103	214	GeneID:102168732	Genbank:XM_005685665.1,Genbank:XM_005685664.1,Genbank:XM_005685666.1
	NUP188	0.804905	5.14658	0.00444337	0.417475	562	562	446	976	780	1256	GeneID:102168360	Genbank:XM_005687256.1
	N4BP2	0.80588	2.20215	0.0338361	0.872682	87	76	38	87	112	185	GeneID:102173648	Genbank:XM_005681529.1,Genbank:XM_005681530.1
	TGFBR3	0.807117	6.92108	0.0168445	0.721076	2257	1746	1399	2562	2474	5306	GeneID:102169722	Genbank:XM_005678110.1,Genbank:XM_005678111.1,Genbank:XM_005678112.1
	BCOR	0.809718	2.4799	0.0355916	0.884796	100	56	87	117	98	253	GeneID:102181199	Genbank:XM_005700936.1
	HSL	0.811327	1.25441	0.0409544	0.918648	35	35	31	88	39	68	GeneID:100860801	Genbank:XM_005692579.1
	ATP8B1	0.813422	2.87524	0.0038196	0.393363	108	128	84	204	189	225	GeneID:102169720	Genbank:XM_005697282.1,Genbank:XM_005697283.1
	RPS6KC1	0.815443	0.737184	0.0462474	0.934867	23	22	24	38	37	59	GeneID:102180411	Genbank:XM_005690996.1
	POLR2A	0.816788	5.61375	0.0104262	0.608296	750	441	959	1584	1241	1351	GeneID:102187892	Genbank:XM_005693507.1
	LOC102185685	0.817839	1.81798	0.0376532	0.894588	69	44	39	96	56	141	GeneID:102185685	Genbank:XM_005693592.1
	SGPP2	0.821867	1.61776	0.0224419	0.803467	50	49	32	99	60	95	GeneID:102183470	Genbank:XM_005676946.1
	LNX2	0.826049	1.76172	0.0210268	0.793079	44	46	54	93	65	124	GeneID:102189875	Genbank:XM_005687551.1
	LOC102180102	0.833896	2.94397	0.00424763	0.409726	122	110	101	235	156	261	GeneID:102180102	Genbank:XM_005698492.1
	ARID5A	0.836841	2.32482	0.0430069	0.927372	98	55	63	146	62	214	GeneID:102174482	Genbank:XM_005686419.1
	SLC7A1	0.841777	3.04283	0.0142977	0.68323	102	139	113	334	227	138	GeneID:102187237	Genbank:XM_005687542.1
	PTPN4	0.8445	0.697352	0.0451275	0.934867	18	27	21	48	32	51	GeneID:102184011	Genbank:XM_005676258.1
	LOC102184222	0.845739	2.61612	0.00675325	0.514277	107	97	60	202	134	183	GeneID:102184222
	RNF125	0.845894	2.12863	0.0234358	0.812869	97	46	45	103	97	168	GeneID:102187179	Genbank:XM_005697105.1
	LOC102168821	0.848883	4.72792	0.0263665	0.823576	277.57	326.65	531.99	1198.34	473.22	600.95	GeneID:102168821	Genbank:XM_005702029.1
	FAM199X	0.851308	1.528	0.0259538	0.823576	40	56	25	75	65	100	GeneID:102187657	Genbank:XM_005700177.1
	RARG	0.857109	2.34864	0.0133935	0.67523	77	54	85	169	90	172	GeneID:102178513	Genbank:XM_005679913.1,Genbank:XM_005679914.1,Genbank:XM_005679915.1,Genbank:XM_005679916.1,Genbank:XM_005679917.1
	TET2	0.858463	2.46609	0.0235394	0.812869	111	74	52	97	133	239	GeneID:102191595	Genbank:XM_005681343.1
	EIF4EBP2	0.873031	6.07759	0.00560966	0.460009	988	1202	718	1531	1628	2693	GeneID:100861353	Genbank:XM_005699288.1
	LOC102184901	0.877933	3.8431	0.00164	0.26076	254.67	187	173.11	413.42	335.44	489.3	GeneID:102184901	Genbank:XM_005701914.1
	RAI1	0.882154	1.69237	0.00952629	0.567226	43	54	37	86	77	109	GeneID:102183543	Genbank:XM_005709484.1
	QSER1	0.883401	2.62355	0.022333	0.803467	115	109	38	142	146	239	GeneID:102187970	Genbank:XM_005690055.1,Genbank:XM_005690056.1
	SREBF1	0.887557	5.10386	0.0082702	0.548124	455	531	477	1528	812	638	GeneID:100860908	Genbank:XM_005694253.1
	RELT	0.892682	2.78597	0.0465509	0.935657	45	83	157	292	186	113	GeneID:102191820	Genbank:XM_005689991.1
	PCDH1	0.895903	4.80027	0.00866522	0.548124	465	299	421	818	455	1149	GeneID:102185829	Genbank:XM_005683069.1
	PIGR	0.90142	10.1077	0.0424918	0.924532	27031	10431	10246	51761	29086	15258	GeneID:102176714	Genbank:XM_005690418.1
	UBN2	0.916463	1.1745	0.025629	0.823576	31	40	20	44	58	87	GeneID:102177129	Genbank:XM_005679604.1
	INPP4B	0.917966	3.12716	0.0484037	0.943872	204	104	62	116	201	441	GeneID:102180694	Genbank:XM_005691219.1
	MST1R	0.924386	1.25294	0.0317627	0.857634	36	31	29	108	45	47	GeneID:102175906	Genbank:XM_005695940.1
	FAM211A	0.925931	0.346979	0.0462099	0.934867	16	13	20	27	29	47	GeneID:102177749	Genbank:XM_005694235.1
	SGCD	0.928375	1.63008	0.00867513	0.548124	48	51	27	76	89	98	GeneID:102174655	Genbank:XM_005683219.1
	SLC6A4	0.930276	2.81465	0.0412503	0.918648	170	86	40	316	178	114	GeneID:102172383	Genbank:XM_005693288.1,Genbank:XM_005693289.1,Genbank:XM_005693290.1
	MOB3B	0.935129	2.15132	0.0227194	0.803467	70	60	52	153	52	177	GeneID:102168825	Genbank:XM_005683590.1
	ZNF185	0.939181	3.33327	0.0057227	0.460009	177	168	75	376	238	264	GeneID:102173822	Genbank:XM_005700495.1
	FAM101B	0.94112	3.37854	0.00209865	0.291589	141	141	147	284	210	414	GeneID:102173226	Genbank:XM_005693372.1
	MYO9A	0.962733	3.3494	0.00776891	0.540425	153	158	107	195	214	486	GeneID:102177343	Genbank:XM_005685171.1,Genbank:XM_005685170.1
	GFPT1	0.970054	3.25233	0.0090486	0.557982	128	185	76	367	303	165	GeneID:102175034	Genbank:XM_005687054.1
	LOC102172869	0.971147	0.480731	0.0492004	0.952519	12	30	11	37	30	48	GeneID:102172869	Genbank:XM_005699157.1,Genbank:XM_005699156.1
	ACPL2	0.97733	1.6693	0.0479292	0.943142	43	34	49	177	50	46	GeneID:102183108	Genbank:XM_005675502.1
	LOC102174372	0.977683	0.492338	0.0363093	0.891483	28	17	9	48	36	32	GeneID:102174372	Genbank:XM_005700500.1,Genbank:XM_005700499.1,Genbank:XM_005700497.1,Genbank:XM_005700498.1,Genbank:XM_005700496.1,Genbank:XM_005700501.1
	STON2	0.987511	3.67391	0.00118204	0.24062	186	223	110	368	325	435	GeneID:102175408	Genbank:XM_005686177.1
	RFWD3	0.989108	1.46605	0.0084456	0.548124	43	45	21	90	67	80	GeneID:102171731	Genbank:XM_005691792.1,Genbank:XM_005691791.1
	FAM135B	0.99135	2.7141	0.00389642	0.394247	67	70	124	137	226	213	GeneID:102180058	Genbank:XM_005688822.1
	KIAA1522	0.99468	4.59398	0.0129864	0.67107	381	292	309	550	334	1266	GeneID:102170647	Genbank:XM_005676973.1
	RAPH1	0.994887	1.46372	0.00965397	0.572472	52	38	19	75	72	90	GeneID:102173512	Genbank:XM_005676471.1
	LRRC8C	1.00527	3.84094	0.0179986	0.748339	271	253	60	412	324	537	GeneID:102173523	Genbank:XM_005678123.1
	LOC102181387	1.01821	-0.150145	0.0443231	0.934867	9	7	16	23	23	26	GeneID:102181387	Genbank:XM_005702062.1
	RGAG4	1.02388	4.5248	0.000109219	0.058529	365	284	275	615	703	741	GeneID:102186287	Genbank:XM_005700653.1
	BCL7A	1.02465	1.5881	0.0038605	0.393363	50	34	33	82	68	111	GeneID:102179692	Genbank:XM_005691524.1
	UHMK1	1.02713	1.17561	0.0143989	0.68323	39	32	16	48	58	88	GeneID:102186815	Genbank:XM_005677152.1
	LOC102174186	1.03788	3.82663	0.00222141	0.295943	160	177	222	558	234	477	GeneID:102174186	Genbank:XM_005698859.1
	EPN3	1.0463	2.58057	0.00891581	0.555628	65	106	62	289	104	137	GeneID:102187431	Genbank:XM_005694261.1
	LRRC8A	1.05053	5.51998	0.00793293	0.548124	690	595	537	1426	554	2163	GeneID:102179957	Genbank:XM_005687213.1,Genbank:XM_005687212.1,Genbank:XM_005687214.1
	PVRL1	1.05384	0.456808	0.0144916	0.68323	14	14	22	41	38	36	GeneID:102186231	Genbank:XM_005689644.1
	CAMSAP3	1.05519	1.1955	0.0136746	0.676833	25	22	39	76	38	83.81	GeneID:102171780	Genbank:XM_005682477.1
	ADHFE1	1.0592	0.157761	0.0498151	0.954669	14	15	11	13	47	32	GeneID:102171531	Genbank:XM_005689030.1
	C14H8orf46	1.06537	1.34594	0.029573	0.856082	28	51	17	56	121	44	GeneID:102168364	Genbank:XM_005689095.1
	INO80D	1.07012	0.801947	0.0379316	0.894965	29	31	5	47	41	61	GeneID:102181443	Genbank:XM_005676413.1
	ANKRD44	1.07676	0.604036	0.0245789	0.816774	31	11	14	28	47	54	GeneID:102170741	Genbank:XM_005676298.1,Genbank:XM_005676297.1
	LOC102188814	1.07696	3.56104	0.00290672	0.334949	201	160.17	101.13	202.04	335.02	527.84	GeneID:102188814	Genbank:XM_005696613.1,Genbank:XM_005696614.1,Genbank:XM_005696612.1,Genbank:XM_005696615.1
	SRGAP1	1.08242	2.51205	0.0351882	0.883921	87	48	84	102	61	348	GeneID:102182949	Genbank:XM_005680227.1,Genbank:XM_005680226.1
	ELK4	1.08285	2.49277	0.00410483	0.406799	99	89	30	150	154	199	GeneID:102171085	Genbank:XM_005690400.1
	STK11IP	1.08289	3.82801	0.00270866	0.334949	192	183	176	706	323	252	GeneID:102182453	Genbank:XM_005676600.1
	HAVCR1	1.08767	2.37306	0.00622518	0.484259	76	93	30	190	170	102	GeneID:102177058	Genbank:XM_005683359.1
	LOC102169730	1.08929	1.38681	0.00156319	0.254133	39	30.72	27.93	75.79	70.76	81.56	GeneID:102169730
	NDRG1	1.09562	4.12702	0.00740529	0.528145	280	203	195	349	273	967	GeneID:102168471	Genbank:XM_005688936.1
	RIMKLB	1.09808	0.408227	0.0489999	0.950376	26	17	5	21	40	51	GeneID:102176861	Genbank:XM_005680890.1,Genbank:XM_005680889.1,Genbank:XM_005680892.1,Genbank:XM_005680891.1
	ALPK1	1.1082	1.5578	0.00104383	0.230474	47	31	32	82	94	84	GeneID:102180201	Genbank:XM_005681302.1
	KSR1	1.11372	1.36298	0.00762435	0.533003	37	21	37	96	87	43	GeneID:102189340	Genbank:XM_005709470.1
	LOC102187271	1.1154	0.928058	0.00384152	0.393363	22.51	18.95	27.01	62.73	52.2	50.26	GeneID:102187271
	LRRC38	1.11665	1.0453	0.00833034	0.548124	22	25	28	58	36	86	GeneID:102172178	Genbank:XM_005690878.1
	KIAA0825	1.1218	-0.270985	0.036978	0.894588	13	11	4	16	27	24	GeneID:102180311	Genbank:XM_005683435.1
	CBX2	1.13253	-0.218743	0.0401481	0.909801	14	8	7	16	17	37	GeneID:102186340	Genbank:XM_005694407.1
	PRICKLE1	1.13813	1.83709	0.00827239	0.548124	41	65	26	81	70	169	GeneID:102182103	Genbank:XM_005680144.1,Genbank:XM_005680142.1,Genbank:XM_005680145.1,Genbank:XM_005680143.1
	PALM3	1.13986	1.93398	0.00910516	0.557982	39	26	75	70	112	161	GeneID:102174379	Genbank:XM_005682260.1
	CA4	1.14096	1.80023	0.0216577	0.799387	31	29	67	183	75	53	GeneID:102174871	Genbank:XM_005693149.1
	TTLL7	1.14146	-0.547904	0.0433107	0.930839	6	6	10	18	25	11	GeneID:102169242	Genbank:XM_005678172.1
	GAB1	1.1606	4.92292	0.0346249	0.881676	479	416	252	339	387	2083	GeneID:102179970	Genbank:XM_005691217.1,Genbank:XM_005691216.1
	CDH7	1.16881	-0.920302	0.0492421	0.952519	6	5	5	14	11	15	GeneID:102169638	Genbank:XM_005696962.1
	LOC102189978	1.17591	0.138014	0.0277315	0.837795	8	17	12	25	19	49	GeneID:102189978	Genbank:XM_005690861.1
	C9	1.18226	6.16082	0.000473844	0.118208	1435	726	543	2356	1911	2379	GeneID:102191275	Genbank:XM_005694773.1
	HSPB2	1.18449	-0.838267	0.048945	0.950376	6	5	6	9	16	18	GeneID:102175970	Genbank:XM_005689618.1
	PROX1	1.18537	2.89493	0.00695898	0.52717	108	138	29	193	174	316	GeneID:102180144	Genbank:XM_005690995.1
	SLC5A3	1.20022	1.64242	0.00213618	0.291589	51	29	32	74	70	138	GeneID:102170357	Genbank:XM_005674664.1
	ZNF2	1.20056	0.213603	0.0328626	0.860967	15	13	11	19	20	60	GeneID:102174128	Genbank:XM_005686243.1,Genbank:XM_005686244.1
	IFI27L2	1.20393	-0.633855	0.0495437	0.954442	7	9	4	27	13	11	GeneID:102170918	Genbank:XM_005695347.1
	LOC102186682	1.20467	0.0735483	0.0390309	0.899265	13.78	10.61	9.69	33.66	9.79	45.27	GeneID:102186682	Genbank:XM_005701825.1
	LGALSL	1.21112	0.184897	0.0148624	0.691116	14	17	7	26	26	45	GeneID:102173397	Genbank:XM_005687049.1
	LOC102189420	1.21973	-0.96264	0.0456935	0.934867	4.18	6.11	5	13.44	11.19	15.23	GeneID:102189420
	SYNE3	1.22212	3.44328	0.000315316	0.0991807	106	160	126	350	199	462	GeneID:102175622	Genbank:XM_005695365.1
	MIB1	1.22254	2.33657	8.48932e-05	0.0491328	64	73	44	136	156	172	GeneID:102169639	Genbank:XM_005697055.1
	KCTD12	1.2281	0.124855	0.0121238	0.644924	15	11	10	27	22	44	GeneID:102190143	Genbank:XM_005687693.1
	PCDHGB6	1.23446	0.166915	0.0248678	0.819618	11	21	5	43.1	31	22	GeneID:102188310	Genbank:XM_005683266.1
	ZNF341	1.23871	0.205186	0.0058405	0.466885	13	16	9	34	29	36	GeneID:102173316	Genbank:XM_005688664.1
	LOC102188335	1.23899	0.149186	0.0225743	0.803467	7.2	9.24	20	30.2	19.63	45.02	GeneID:102188335
	CRB3	1.24196	-0.743485	0.0436166	0.932185	9	6	3	14	22	11	GeneID:102189115	Genbank:XM_005682536.1
	ZFPM1	1.25548	-0.424271	0.0205683	0.793079	6	10	7	28	17	16	GeneID:102187519	Genbank:XM_005691917.1
	LOC100861296	1.26541	8.25103	0.00622409	0.484259	1074	3773	5827	10380	9425	9011	GeneID:100861296	Genbank:XM_005681484.1
	SEMA6D	1.26649	2.17072	0.00014115	0.0680769	46	73	38	146	141	129	GeneID:102182313	Genbank:XM_005685810.1,Genbank:XM_005685814.1,Genbank:XM_005685815.1,Genbank:XM_005685811.1,Genbank:XM_005685813.1,Genbank:XM_005685812.1
	LOC102184710	1.27286	-0.408882	0.0203769	0.792563	5	7	11	18	23	21	GeneID:102184710	Genbank:XM_005682297.1,Genbank:XM_005682296.1
	ERBB3	1.27424	5.97953	0.0176556	0.742613	950	487	817	573	1221	4199	GeneID:102173448	Genbank:XM_005680373.1,Genbank:XM_005680374.1
	FHDC1	1.29466	0.520953	0.0149909	0.692761	21	10	16	32	22	73	GeneID:102170347	Genbank:XM_005691190.1
	ZBTB20	1.31818	0.249592	0.0103323	0.605258	19	10	9	20	47	37	GeneID:102174975	Genbank:XM_005674978.1
	TM4SF5	1.33154	-0.442856	0.0209161	0.793079	12	4	6	17	28	16	GeneID:102177746	Genbank:XM_005693466.1
	HIVEP3	1.34207	1.41029	0.00544073	0.460009	46	34	9	116	63	66	GeneID:102185141	Genbank:XM_005678793.1
	LOC102183608	1.35824	2.51853	0.0147972	0.691116	76	29	87	274	41	227	GeneID:102183608	Genbank:XM_005686751.1
	LOC102189932	1.38746	0.932627	0.0010513	0.230474	29.33	16	15.89	59.58	40.56	73.7	GeneID:102189932	Genbank:XM_005680866.1
	FRMD3	1.38798	2.49889	0.00558212	0.460009	84	57	47	69	109	361	GeneID:102175577	Genbank:XM_005684098.1,Genbank:XM_005684097.1,Genbank:XM_005684099.1
	GULP1	1.39454	0.588332	0.00206041	0.291589	18	21	8	38	40	58	GeneID:102184848	Genbank:XM_005675870.1,Genbank:XM_005675871.1
	SLC16A12	1.40872	1.14183	0.0464508	0.935657	58	7	7	117	27	60	GeneID:102170383	Genbank:XM_005698200.1
	LOC102173234	1.42327	0.828055	0.0055587	0.460009	15	26	14	88	25	50	GeneID:102173234	Genbank:XM_005675908.1
	BATF2	1.42442	-1.30775	0.0497084	0.954669	6	0	4	10	8	12	GeneID:102185812	Genbank:XM_005699870.1
	TMEM139	1.44113	-0.924184	0.0381796	0.894965	8	6	0	11	13	18	GeneID:102183292	Genbank:XM_005679554.1
	C8H9orf152	1.44895	3.10925	2.23819e-06	0.00539739	81	90	106	365	228	242	GeneID:102173300	Genbank:XM_005684393.1
	LOC102180391	1.49501	-0.801918	0.0423794	0.924532	7.2	3.52	4	18	4	25	GeneID:102180391
	ZNF280B	1.51953	-0.637861	0.0128199	0.664843	8	7	2	18	12	24	GeneID:102174962	Genbank:XM_005691735.1
	LOC102186835	1.52741	-1.36527	0.0335769	0.869787	6	2	1	10	7	12	GeneID:102186835	Genbank:XM_005699297.1
	TET3	1.54882	0.828527	0.0016732	0.262517	23	20	9	50	31	86	GeneID:102184732	Genbank:XM_005686455.1
	KL	1.55092	0.639797	0.00283954	0.334949	17.36	17	11	78.26	45.87	20.72	GeneID:102186879	Genbank:XM_005687616.1
	CIT	1.58366	2.06375	7.50951e-06	0.0096963	61	33	31	131	168	110	GeneID:102181415	Genbank:XM_005691451.1
	PECR	1.58589	0.944279	0.000492393	0.120753	18	14	23	45	43	95	GeneID:102174889	Genbank:XM_005676925.1
	PTPRZ1	1.59176	-0.442722	0.00743587	0.528145	6	4	9	12	21	31	GeneID:102185245	Genbank:XM_005679395.1,Genbank:XM_005679396.1,Genbank:XM_005679397.1
	LOC102169954	1.63397	-0.0883906	0.00722129	0.528145	16	5	4	28	16	41	GeneID:102169954	Genbank:XM_005682787.1
	NTRK2	1.6442	1.95125	0.0300225	0.857634	36	56	19	20	39	324	GeneID:102180223	Genbank:XM_005684115.1,Genbank:XM_005684116.1,Genbank:XM_005684117.1,Genbank:XM_005684118.1,Genbank:XM_005684121.1,Genbank:XM_005684120.1,Genbank:XM_005684119.1
	LOC102170029	1.65151	-1.2796	0.0189528	0.766	2.2	4	3	8	11.99	12	GeneID:102170029
	LOC102180487	1.66277	2.75317	0.0123782	0.648914	63	8	121	264	78	334	GeneID:102180487	Genbank:XM_005701751.1
	IL6R	1.67118	3.29392	1.64261e-05	0.0168893	152	72	62	410	184	395	GeneID:102179824	Genbank:XM_005677550.1
	LOC102191351	1.67607	-0.603309	0.00621809	0.484259	5	9	2	14	22	21	GeneID:102191351	Genbank:XR_310500.1,Genbank:XR_310499.1
	GINS2	1.69003	-1.03222	0.0258133	0.823576	4	1	6	6	18	16	GeneID:102183625	Genbank:XM_005691905.1
	CDCA7	1.69418	4.65093	0.0140399	0.68169	155	114	439	194	372	2005	GeneID:102183644	Genbank:XM_005675948.1
	APC2	1.70277	-1.25402	0.0132092	0.673582	4	3	2	11	12	10	GeneID:102177435	Genbank:XM_005683300.1
	LOC102186478	1.7187	3.44514	0.00170548	0.262517	137.55	76.14	94.07	567.88	470.96	65.87	GeneID:102186478
	RIMS4	1.71983	0.888803	0.024568	0.816774	17	5	27	15	24	141	GeneID:102172169	Genbank:XM_005688583.1
	LOC102189790	1.72328	-1.36355	0.0179181	0.748339	2	3	3	10	8	12	GeneID:102189790	Genbank:XM_005693054.1
	TRIM46	1.75245	0.760982	0.000119713	0.0597284	14	14	16	81	42	41	GeneID:102177292	Genbank:XM_005677541.1
	TXK	1.75542	-1.48372	0.0265247	0.823576	2	2	3	3	11	13	GeneID:102188026	Genbank:XM_005681590.1,Genbank:XM_005681589.1
	SRD5A2	1.76741	-1.4845	0.0212872	0.795876	4	1	2	13	5	9	GeneID:102187232	Genbank:XM_005686392.1,Genbank:XM_005686391.1,Genbank:XM_005686389.1,Genbank:XM_005686390.1,Genbank:XM_005686388.1
	PROK1	1.79679	-1.33751	0.0350534	0.883518	6	2	0	18	7	6	GeneID:102185327	Genbank:XM_005677924.1
	GABRB1	1.82183	2.11572	8.71186e-06	0.0096963	27	66	20	144	162	135	GeneID:102185727	Genbank:XM_005681579.1,Genbank:XM_005681580.1,Genbank:XM_005681581.1,Genbank:XM_005681582.1
	LOC102168905	1.82262	-0.864882	0.0165979	0.718982	8.95	1	2	11.11	9.15	27.33	GeneID:102168905	Genbank:XM_005701718.1
	TENM4	1.82685	-0.184917	0.0243067	0.815995	14	6	1	57	17	7	GeneID:102176668	Genbank:XM_005699490.1
	CYBRD1	1.83004	1.63433	0.00505327	0.448563	43	27	11	27	60	227	GeneID:100861136	Genbank:XM_005675972.1
	IL18BP	1.83504	2.48905	0.00643485	0.497017	89	20	40	399	142	33	GeneID:102170251	Genbank:XM_005689871.1,Genbank:XM_005689870.1
	AMHR2	1.85506	-0.922682	0.00457055	0.417805	2	4	5	14	11	20	GeneID:102175649	Genbank:XM_005679901.1
	PTPRN	1.86012	-1.58025	0.027709	0.837795	2	1	3	6	15	4	GeneID:102179143	Genbank:XM_005676586.1
	THNSL2	1.91937	-1.72038	0.0266934	0.825271	0	4	1	5	8	9	GeneID:102186406	Genbank:XM_005686693.1,Genbank:XM_005686694.1
	LOC102170015	1.91949	0.793422	0.00152877	0.254133	11	14	16	106	51	15	GeneID:102170015	Genbank:XM_005697943.1
	LOC102185336	1.92406	-0.523604	0.00538854	0.460009	8	6.28	1.07	34.21	12.24	17.44	GeneID:102185336
	LOC102175708	1.92436	-1.72033	0.020931	0.793079	1.02	2.25	2	11	5	6.18	GeneID:102175708	Genbank:XM_005692884.1
	FOXP3	1.96768	-1.51452	0.032039	0.857634	1	3	2	18	7	2	GeneID:102188755	Genbank:XM_005700741.1,Genbank:XM_005700743.1,Genbank:XM_005700739.1,Genbank:XM_005700740.1,Genbank:XM_005700742.1
	LOC102186944	1.98889	8.02499	0.00470005	0.425032	3875	2153	506	13685	12783.8	1326	GeneID:102186944	Genbank:XM_005701233.1,Genbank:XM_005701232.1
	VANGL2	2.01521	-1.48391	0.0222999	0.803467	0	6	0	9	8	11	GeneID:102182554	Genbank:XM_005677217.1,Genbank:XM_005677218.1
	COL11A1	2.02324	-1.48524	0.0131911	0.673582	3	0	3	6	7	15	GeneID:102170840	Genbank:XM_005678025.1,Genbank:XM_005678024.1,Genbank:XM_005678026.1,Genbank:XM_005678027.1
	DPP4	2.05017	4.22064	7.09396e-06	0.0096963	181	206	56	336	986	679	GeneID:102184205	Genbank:XM_005676046.1,Genbank:XM_005676047.1
	LOC102185532	2.11973	-0.990911	0.00300024	0.341815	6.18	0	3.19	15.45	9.76	18.58	GeneID:102185532	Genbank:XM_005698747.1
	RGS4	2.1315	6.08894	3.13086e-09	1.51001e-05	831	446	286	2008	2772	2637	GeneID:102177851	Genbank:XM_005677116.1,Genbank:XM_005677117.1
	DUSP26	2.1635	-0.265267	0.00762538	0.533003	8	2	6	11	9	60	GeneID:102176938	Genbank:XM_005698867.1
	MYRFL	2.21459	-1.36551	0.0019659	0.291589	2	3	1	13	10	9	GeneID:102185065	Genbank:XM_005680232.1
	DCX	2.25588	-2.30333	0.0444011	0.934867	0	2	0	4	5	3	GeneID:102184230	Genbank:XM_005700252.1,Genbank:XM_005700251.1,Genbank:XM_005700250.1
	LOC102173120	2.2687	-2.30454	0.0440033	0.934867	2	0	0	5	4	3	GeneID:102173120	Genbank:XR_310793.1,Genbank:XR_310792.1
	LOC102184240	2.31795	-0.603464	0.0411371	0.918648	2	6.02	3	53.21	9.02	0	GeneID:102184240	Genbank:XM_005701542.1
	LOC102183873	2.32229	-1.12946	0.00227225	0.296881	3	2	2	4.58	19.02	15.95	GeneID:102183873
	GPR156	2.36127	-2.24899	0.0449258	0.934867	0	0	2	4	3	6	GeneID:102177001	Genbank:XM_005674984.1,Genbank:XM_005674983.1
	LOC102169753	2.38853	1.78095	0.000189158	0.0720245	16.32	11.95	36.49	208.98	140.01	24	GeneID:102169753	Genbank:XR_311330.1
	KLHL32	2.45744	-1.87697	0.022658	0.803467	0	2	1	9	1	10	GeneID:102189211	Genbank:XM_005684660.1
	LOC102177798	2.48502	-0.371916	0.00316256	0.351993	1	9	2	44	26	6	GeneID:102177798	Genbank:XM_005684196.1
	LOC102169215	2.57373	-2.14771	0.0177239	0.743325	1	1	0	4	6	5	GeneID:102169215	Genbank:XM_005693062.1
	LOC102183314	2.6007	-1.79806	0.00834399	0.548124	1	1	1	10.08	2	10.46	GeneID:102183314	Genbank:XR_311312.1
	LIPG	2.61019	3.13301	8.04415e-06	0.0096963	57	66	26	241	83	675	GeneID:102191574	Genbank:XM_005697191.1
	C3H1orf168	2.62315	-1.51942	0.0273155	0.833816	2	2	0	1	3	25	GeneID:102186265	Genbank:XM_005678478.1
	NR6A1	2.75783	-1.4257	0.000757781	0.176844	1	3	0	7	12	13	GeneID:102186491	Genbank:XM_005687237.1
	CTXN3	2.75821	-2.05263	0.0123376	0.648914	2	0	0	6	8	3	GeneID:102184712	Genbank:XM_005682683.1,Genbank:XM_005682684.1
	SPHKAP	2.77691	-1.17898	0.000324704	0.0999605	1	3	1	19	8	13	GeneID:102185697	Genbank:XM_005676950.1
	DGKG	2.80529	-2.4808	0.0316096	0.857634	1	0	0	3	3	4	GeneID:102177282	Genbank:XM_005675168.1,Genbank:XM_005675165.1,Genbank:XM_005675166.1,Genbank:XM_005675167.1
	DDC	2.8086	-2.48053	0.0400565	0.909801	1	0	0	4	5	1	GeneID:102169726	Genbank:XM_005678877.1,Genbank:XM_005678876.1
	LOC102185015	2.85935	-1.10364	0.0119856	0.644924	0	0	4.53	30.65	6.69	4.61	GeneID:102185015	Genbank:XM_005689402.1
	LOC102184958	2.87368	1.79183	5.41769e-05	0.0356312	25.78	1.69	20.84	27.91	196.09	171.33	GeneID:102184958
	LOC102190242	2.92927	-2.41862	0.0300122	0.857634	0	0	1	7	2	2	GeneID:102190242	Genbank:XM_005687923.1
	ZNF8	2.93223	-2.41901	0.0252799	0.823576	0	1	0	3	6	2	GeneID:102170906	Genbank:XM_005693065.1
	GPR128	2.93237	-2.41899	0.0253299	0.823576	0	1	0	6	2	3	GeneID:102181536	Genbank:XM_005674854.1
	BACH2	2.94946	-1.58411	0.00351549	0.379594	2	0	1	11	2	15	GeneID:102173190	Genbank:XM_005684676.1,Genbank:XM_005684677.1,Genbank:XM_005684678.1
	EBF3	3.17496	-1.79909	0.00113883	0.239354	1	0	1	8	5	10	GeneID:102174998	Genbank:XM_005698644.1
	LOC102173177	3.22951	-0.321576	0.0288087	0.852557	5.01	2.77	0	0	83	0.96	GeneID:102173177	Genbank:XM_005701455.1
	SLC4A10	3.24416	-1.76206	0.00212599	0.291589	2	0	0	3	9	12	GeneID:102184669	Genbank:XM_005676051.1,Genbank:XM_005676048.1,Genbank:XM_005676050.1,Genbank:XM_005676049.1
	LOC102176872	3.26963	-2.25025	0.0133458	0.67523	0	1	0	8	2	4.25	GeneID:102176872	Genbank:XM_005701527.1
	MPZ	3.30383	0.76519	0.0308042	0.857634	1	2	14	1	192	0	GeneID:102189639	Genbank:XM_005677158.1
	FOXP2	4.15701	-0.682238	0.000858279	0.197118	1	0	2	2	5	59	GeneID:100860795	Genbank:XM_005679167.1
	GCA	4.19686	-1.68827	0.000176451	0.0720245	0	1	0	4	14	9	GeneID:102182920	Genbank:XM_005676041.1
	LOC102172692	4.44045	-0.886904	4.60331e-05	0.0350554	0	1	1	37	16	3	GeneID:102172692	Genbank:XM_005680067.1
	LOC102170511	4.72766	-2.54474	0.0407333	0.918023	0	0	0	0	9.98	0	GeneID:102170511	Genbank:XM_005702163.1
	LOC102174990	4.85572	-2.48158	0.00945404	0.566241	0	0	0	2	1	8	GeneID:102174990	Genbank:XM_005696799.1
	TRIM63	4.9732	-2.42094	0.0346723	0.881676	0	0	0	0	0	12	GeneID:102172216	Genbank:XM_005676825.1,Genbank:XM_005676824.1,Genbank:XM_005676823.1
	LOC102189073	5.08501	-2.36251	0.0295098	0.856082	0	0	0	0	0	12.9	GeneID:102189073	Genbank:XM_005695038.1
	LOC102187608	5.08832	-2.3622	0.00942519	0.566241	0	0	0	0	3.86	9.17	GeneID:102187608	Genbank:XR_310547.1
	RNFT2	5.09309	-2.36151	0.00341269	0.37298	0	0	0	7	3	3	GeneID:102185765	Genbank:XM_005691467.1
	PTPRQ	5.77152	-1.9635	0.0014055	0.249631	0	0	0	13	8	0	GeneID:102187742	Genbank:XM_005679761.1
	LOC102190867	6.49468	-1.45845	5.78356e-06	0.00929804	0	0	0	18.71	4.28	12.47	GeneID:102190867	Genbank:XM_005700899.1
	LOC102184080	6.54127	0.981049	0.00131979	0.248001	0	0	1.95	0	0	246.54	GeneID:102184080
	LOC102175023	7.11674	-0.97314	8.29155e-05	0.0491328	0	0	0	41	0	13	GeneID:102175023	Genbank:XR_310304.1
	LOC102176283	7.24449	4.16119	0.000221371	0.0800677	6.4	7.52	0	0	18.85	2358.96	GeneID:102176283	Genbank:XM_005696987.1
	LOC102171126	8.79688	0.50378	0.00025346	0.0852862	0	0	0	0	173.56	0	GeneID:102171126	Genbank:XM_005698457.1
