# Supplementary material for: Understanding seasonal weight loss tolerance in dairy goats: a transcriptomics approach
Source: BMC Genomics. 2020 Sep 14;21:629. doi: 10.1186/s12864-020-06968-2 (PMC7489022; doi:10.1186/s12864-020-06968-2)
Supplement: Supplementary file 12 — Additional file 12 – Output of the edgeR analysis for the Majorera Restricted and Palmera Restricted groups comparison. The Log2 Fold Change (Log2FC), Log2 of counts per million (Log2Counts), calculated P-value and FDR is shown. Raw reads for each gene in each sample are described: Majorera Restricted (ME1, ME2 and ME3) and Palmera Restricted (PE1, PE2 and PE3). NCBI gene and transcript IDs are provided. Only genes with Log2FC > 0.5 or Log2FC < 0.5 are provided. [file 12864_2020_6968_MOESM12_ESM.xls]

## Sheet: MExperimental_vs_PExperimental
	Supplementary Material 12 – Output of the edgeR analysis for the Majorera Restricted and Palmera Restricted groups comparison.
						raw number of mapped reads
	gene symbol	Log2FC	Log2Counts	P-value	FDR	ME1	ME2	ME3	PE1	PE2	PE3	Gene ID	Transcript ID
	DEFB126	-8.35832	0.576121	0.000335001	0.0667945	0	202	0	0	0	0	GeneID:102176704	Genbank:XM_005688342.1
	ATP6V1B1	-7.92567	0.173145	5.07946e-06	0.00353488	4	131	5	0	0	0	GeneID:102185090	Genbank:XM_005686382.1
	LOC102180344	-7.61975	-0.0426022	0.000498611	0.087234	1	118	0	0	0	0	GeneID:102180344	Genbank:XM_005693169.1
	LOC102190969	-7.53518	-0.36752	4.60155e-09	1.44506e-05	17.07	27.41	29.87	0	0	0	GeneID:102190969	Genbank:XM_005686770.1
	MCOLN3	-7.26392	-0.38227	3.43215e-05	0.0133951	2	78	6	0	0	0	GeneID:102189726	Genbank:XM_005678160.1,Genbank:XM_005678161.1
	KIF23	-7.13103	-0.473541	0.000111932	0.0327637	2	75	3	0	0	0	GeneID:102174210	Genbank:XM_005709460.1
	SPINK9	-6.86584	-0.69556	0.000184679	0.045069	1	59	5	0	0	0	GeneID:102177234	Genbank:XM_005683133.1
	BIRC5	-6.75792	-0.770666	0.000327101	0.066384	2	57	2	0	0	0	GeneID:102180077	Genbank:XM_005694094.1
	KIF11	-6.62292	-0.879771	0.000386623	0.0743144	2	51	2	0	0	0	GeneID:102174270	Genbank:XM_005698214.1
	LOC102179152	-6.6075	-0.868025	0.00116809	0.154605	0	52.87	3.02	0	0	0	GeneID:102179152	Genbank:XM_005677287.1
	LOC102179721	-6.564	-0.891497	0.00165303	0.196568	0	52.8	1.98	0	0	0	GeneID:102179721	Genbank:XM_005677289.1
	CLDN6	-6.34718	-1.07144	0.00159831	0.196192	0	43	3	0	0	0	GeneID:102187730	Genbank:XM_005697411.1
	C19H17orf67	-6.11257	-1.20225	0.00876275	0.438743	0	41	0	0	0	0	GeneID:102181333	Genbank:XM_005693090.1
	LOC102182340	-5.95531	-1.36986	0.00292939	0.266995	0	31	3	0	0	0	GeneID:102182340	Genbank:XM_005692956.1
	LOC102183142	-5.90639	-1.422	0.0027165	0.255234	0	28.47	4	0	0	0	GeneID:102183142	Genbank:XM_005701586.1
	UNC5C	-5.89598	-1.35781	0.0110852	0.489604	0	35	0	0	0	0	GeneID:102187927	Genbank:XM_005681406.1,Genbank:XM_005681408.1,Genbank:XM_005681407.1
	NDC80	-5.83743	-1.45718	0.00372662	0.302346	0	28	3	0	0	0	GeneID:102173517	Genbank:XM_005697068.1
	NEK2	-5.71788	-1.57693	0.00237602	0.244361	1	23	3	0	0	0	GeneID:102187516	Genbank:XM_005691024.1,Genbank:XM_005691025.1
	LOC102171328	-5.68651	-1.5041	0.014839	0.544233	0	29.8	0	0	0	0	GeneID:102171328	Genbank:XM_005702100.1
	PIWIL2	-5.64677	-1.96528	0.0201307	0.612819	15	0	0	0	0	0	GeneID:102173845	Genbank:XM_005683992.1
	LOC102171434	-5.46956	-1.90822	0.00448778	0.325341	1	4	12	0	0	0	GeneID:102171434	Genbank:XM_005686411.1
	LOC102180967	-5.39536	-1.76601	0.00932107	0.457665	2	20	0	0	0	0	GeneID:102180967	Genbank:XR_309719.1
	CAMK2A	-5.32966	-1.74266	0.0238847	0.651521	0	23	0	0	0	0	GeneID:102185084	Genbank:XM_005683168.1,Genbank:XM_005683169.1
	LOC102180785	-5.3245	-2.09021	0.00940556	0.457673	8	0	5	0	0	0	GeneID:102180785	Genbank:XM_005690311.1
	TRIM54	-5.20888	-1.82004	0.027356	0.68824	0	21	0	0	0	0	GeneID:102181133	Genbank:XM_005686904.1,Genbank:XM_005686905.1
	LOC102172697	-5.20416	-1.95827	0.00510485	0.348435	1	12	4	0	0	0	GeneID:102172697	Genbank:XM_005680879.1
	GHRH	-5.08582	-1.93818	0.0196579	0.607654	1	17	0	0	0	0	GeneID:102181610	Genbank:XM_005688533.1
	LOC102176033	-5.04657	-2.21798	0.0138807	0.529091	4.51	0	5.85	0	0	0	GeneID:102176033
	SERPINB10	-5.00632	-1.94581	0.0374101	0.750716	0	18	0	0	0	0	GeneID:102181826	Genbank:XM_005697319.1
	PROKR2	-4.99759	-1.98453	0.0243342	0.654497	0	16	1	0	0	0	GeneID:102172554	Genbank:XM_005688168.1
	LOC102187355	-4.9945	-2.17858	0.0100842	0.476682	3.16	2.77	6.27	0	0	0	GeneID:102187355	Genbank:XM_005696067.1
	LOC102174291	-4.93117	-1.99067	0.0455933	0.79267	0	17	0	0	0	0	GeneID:102174291	Genbank:XM_005701461.1,Genbank:XM_005701459.1,Genbank:XM_005701460.1
	CDCA2	-4.92187	-2.03097	0.0302953	0.700919	0	15	1	0	0	0	GeneID:102181035	Genbank:XM_005684021.1
	F12	-4.91543	-2.23648	0.0123594	0.50707	6	3	2	0	0	0	GeneID:102178999	Genbank:XM_005682814.1
	MMP9	-4.91411	4.39614	5.10921e-06	0.00353488	54	3319	84	7	11	47	GeneID:102168469	Genbank:XM_005688723.1
	LOC102190217	-4.90157	-2.19511	0.015397	0.55163	4.71	6.24	1	0	0	0	GeneID:102190217
	LOC102178351	-4.89778	-2.0729	0.0242295	0.654497	0	13	2	0	0	0	GeneID:102178351	Genbank:XM_005701856.1
	LOC102176683	-4.86434	-2.11659	0.0212066	0.623614	0	11	3	0	0	0	GeneID:102176683	Genbank:XM_005681690.1
	CCDC67	-4.85867	-2.07761	0.029661	0.700919	1	14	0	0	0	0	GeneID:102175747	Genbank:XM_005699410.1
	SCEL	-4.85864	-2.07761	0.0296797	0.700919	1	14	0	0	0	0	GeneID:102184635	Genbank:XM_005687672.1,Genbank:XM_005687678.1,Genbank:XM_005687675.1,Genbank:XM_005687676.1,Genbank:XM_005687673.1,Genbank:XM_005687674.1,Genbank:XM_005687679.1,Genbank:XM_005687677.1
	CENPT	-4.85235	-2.03718	0.0448891	0.786957	0	16	0	0	0	0	GeneID:102187704	Genbank:XM_005692157.1
	WDR78	-4.80901	-2.2515	0.0161662	0.561725	5	5	1	0	0	0	GeneID:102180715	Genbank:XM_005678470.1
	EXO1	-4.77629	-2.16862	0.0285804	0.698405	0	10	3	0	0	0	GeneID:102175698	Genbank:XM_005690569.1
	ITM2A	-4.7702	0.309843	0.000120058	0.0329682	37	7	67	0	3	0	GeneID:102176769	Genbank:XM_005700630.1
	KIF18B	-4.7552	-2.1293	0.0382234	0.754601	0	13	1	0	0	0	GeneID:102187261	Genbank:XM_005693944.1
	TDRD6	-4.73069	-2.21635	0.0272243	0.686061	0	8	4	0	0	0	GeneID:102183834	Genbank:XM_005696519.1
	RGS9BP	-4.72623	-2.21964	0.022127	0.634925	2	9	1	0	0	0	GeneID:102188969	Genbank:XM_005692485.1
	INSRR	-4.724	-2.17505	0.0315615	0.712203	0	11	2	0	0	0	GeneID:102172311	Genbank:XM_005677330.1
	RIPPLY3	-4.70252	-2.2647	0.0197799	0.607654	1	6	4	0	0	0	GeneID:102179989	Genbank:XM_005675790.1
	CCL20	-4.68189	-2.17987	0.037634	0.750716	1	12	0	0	0	0	GeneID:102170644	Genbank:XM_005676644.1,Genbank:XM_005676645.1
	UMODL1	-4.66343	-2.18146	0.0375618	0.750716	0	12	1	0	0	0	GeneID:102190271	Genbank:XM_005675753.1
	LOC102183119	-4.65546	2.19611	0.00408934	0.315958	12	687	0	0	9	2	GeneID:102183119	Genbank:XM_005697560.1
	LOC102173321	-4.62788	-2.22937	0.0425646	0.776583	0	10	2	0	0	0	GeneID:102173321
	FAM72A	-4.62422	-2.27629	0.0319047	0.712203	2	8	1	0	0	0	GeneID:102174587	Genbank:XM_005690410.1
	ROBO3	-4.58387	-2.23425	0.0496185	0.824717	1	11	0	0	0	0	GeneID:102182014	Genbank:XM_005699710.1
	TM4SF19	-4.51082	-0.998195	0.000923321	0.132584	5	40	2	0	0	1	GeneID:102173416	Genbank:XM_005675063.1
	LOC102191092	-4.27623	3.57126	2.46555e-08	5.7295e-05	289	96	750	18	22	8	GeneID:102191092	Genbank:XM_005677032.1
	TREML1	-4.21952	-1.10987	0.00560499	0.359973	1	35	6	0	1	0	GeneID:102188813	Genbank:XM_005696299.1
	CENPF	-4.13107	-0.223024	0.0041528	0.316569	0	89	7	0	0	3	GeneID:102179690	Genbank:XM_005690993.1,Genbank:XM_005690994.1
	PPP2R2C	-4.11267	-1.19813	0.0260081	0.677781	0	40	0	0	0	1	GeneID:102188298	Genbank:XM_005681884.1
	DLGAP5	-4.08818	-1.19761	0.0261387	0.677781	0	40	0	1	0	0	GeneID:102186402	Genbank:XM_005685887.1,Genbank:XM_005685886.1
	AGP	-4.08174	0.649609	0.000510812	0.088353	4	176	16	0	0	7	GeneID:100861287	Genbank:XM_005684342.1,Genbank:XM_005684343.1
	CD1E	-3.92009	2.8287	7.42547e-05	0.0251162	7	1002	59	15	5	21	GeneID:102176927	Genbank:XM_005677278.1,Genbank:XM_005677284.1,Genbank:XM_005677283.1,Genbank:XM_005677282.1,Genbank:XM_005677281.1,Genbank:XM_005677280.1,Genbank:XM_005677279.1
	HPSE	-3.90827	-0.0066521	0.000300763	0.0635821	54	9	21	0	2	3	GeneID:102188207	Genbank:XM_005681956.1
	SORCS1	-3.86348	-0.069728	0.0166761	0.566479	1	109	1	0	3	0	GeneID:102168513	Genbank:XM_005698451.1
	HEPHL1	-3.8427	-1.2638	0.0389748	0.760694	0	36	1	0	1	0	GeneID:102174631	Genbank:XM_005699407.1
	LOC102179383	-3.83877	-1.56479	0.00999487	0.476682	9	16	0	1	0	0	GeneID:102179383	Genbank:XM_005702124.1
	LOC102180841	-3.83455	-0.253634	0.00241525	0.246111	35.64	43.41	0	2.1	1.04	1.02	GeneID:102180841	Genbank:XM_005701313.1
	LOC102170111	-3.81646	-1.5666	0.00167542	0.197686	4	15	6	1	0	0	GeneID:102170111	Genbank:XM_005679117.1
	LOC102189664	-3.78411	-1.45813	0.0191681	0.602887	0	28	2	0	0	1	GeneID:102189664	Genbank:XM_005701557.1
	LOC102187779	-3.7834	-1.65583	0.0134878	0.525058	11.18	11.01	0	1.04	0	0	GeneID:102187779	Genbank:XM_005687757.1
	LOC102185465	-3.75627	1.95766	4.63016e-05	0.0176189	14	513	22	10	2	12	GeneID:102185465	Genbank:XM_005684136.1
	KRT6A	-3.66356	0.852067	0.00270902	0.255234	1	227.12	7	1	2	7	GeneID:102174931	Genbank:XM_005701845.1
	KLK6	-3.65931	-0.182478	0.00810538	0.427666	0	95	4	1	1	2	GeneID:102178298	Genbank:XM_005692749.1
	RRM2	-3.63197	-0.426376	0.00633594	0.38206	1	73	5	0	2	1	GeneID:102185371	Genbank:XM_005687013.1
	GAL	-3.57651	-0.548445	0.00750592	0.410137	2	67	2	1	1	1	GeneID:102187379	Genbank:XM_005700036.1
	LOC102183901	-3.55754	-1.84474	0.00866221	0.436422	6	3	8	0	0	1	GeneID:102183901	Genbank:XM_005692070.1
	HJURP	-3.55431	-1.69769	0.00635096	0.38206	3	16	3	1	0	0	GeneID:102174269	Genbank:XM_005678828.1
	CNTNAP2	-3.53025	-1.32223	0.00819276	0.427666	3	4	22	0	0	2	GeneID:102189829	Genbank:XM_005679635.1
	ASB11	-3.52008	4.07208	6.82669e-05	0.0236157	332	48	1155	20	18	98	GeneID:102185910	Genbank:XM_005701081.1,Genbank:XM_005701078.1,Genbank:XM_005701077.1,Genbank:XM_005701080.1,Genbank:XM_005701079.1,Genbank:XM_005701082.1
	CRABP1	-3.51906	0.228034	0.0194423	0.606141	1	140	0	2	0	5	GeneID:102182914	Genbank:XM_005695096.1
	LIF	-3.50883	-0.715674	0.00563683	0.360374	3	54	3	0	0	3	GeneID:102188524	Genbank:XM_005691625.1
	ASPM	-3.45759	-1.09549	0.031674	0.712203	0	42	1	0	0	2	GeneID:102170625	Genbank:XM_005691111.1
	ADAMDEC1	-3.45714	2.61677	9.09515e-07	0.0010649	33	639	139	6	10	30	GeneID:102179670	Genbank:XM_005684016.1
	RUNDC3A	-3.40402	-1.97893	0.026116	0.677781	7	0	7	1	0	0	GeneID:102187350	Genbank:XM_005694337.1
	MCF2L2	-3.37072	-1.81298	0.0258491	0.677781	0	12	7	1	0	0	GeneID:102184378	Genbank:XM_005675265.1
	LOC102178404	-3.36243	-1.79495	0.0358727	0.748202	1.03	9.7	8.31	0	1.01	0	GeneID:102178404	Genbank:XM_005676670.1
	FBP2	-3.35618	-0.790399	0.0106224	0.479773	1	51	4	3	0	0	GeneID:102185744	Genbank:XM_005684137.1
	APOL1	-3.35107	0.79771	2.13159e-07	0.000324449	29.87	95.84	53.69	4	6.5	2.1	GeneID:102177780	Genbank:XM_005709389.1
	SBSN	-3.34196	-0.284311	0.0107781	0.482245	1	85	3	1	0	4	GeneID:102181806	Genbank:XR_310716.1,Genbank:XR_310718.1,Genbank:XR_310710.1,Genbank:XR_310714.1,Genbank:XR_310717.1,Genbank:XR_310712.1,Genbank:XR_310713.1,Genbank:XR_310715.1,Genbank:XR_310709.1,Genbank:XR_310708.1,Genbank:XR_310711.1,Genbank:XM_005692308.1,Genbank:XR_310707.1
	LOC102181592	-3.32503	-1.7445	0.041449	0.775056	2	17.05	2	0	1	0	GeneID:102181592	Genbank:XM_005702003.1
	SPC24	-3.29046	-1.79676	0.0319883	0.712203	0	17	3	1	0	0	GeneID:102186856	Genbank:XM_005682376.1
	OPRL1	-3.27744	-1.83461	0.030125	0.700919	2	16	1	0	0	1	GeneID:102177174	Genbank:XM_005688252.1
	ADAM28	-3.2583	0.845934	8.39909e-05	0.0266339	8	177	29	8	1	5	GeneID:102181953	Genbank:XM_005684210.1
	KIAA0101	-3.22365	-1.84215	0.0364802	0.750716	1	17	1	0	0	1	GeneID:102168456	Genbank:XM_005685663.1
	ANLN	-3.21782	-0.305954	0.00691174	0.394993	3	80	3	3	1	1	GeneID:102178507	Genbank:XM_005679228.1
	LOC102179433	-3.19602	0.415457	0.000840394	0.12665	5	140.85	10	4	1	5	GeneID:102179433	Genbank:XM_005677288.1
	EEF1A2	-3.18648	2.44933	0.00030991	0.0646183	30	661	55	5	3	45	GeneID:102170440	Genbank:XM_005688406.1
	LOC102185556	-3.1826	-1.55798	0.0281494	0.693304	13.71	9.2	0	0	0.43	2.3	GeneID:102185556	Genbank:XM_005701651.1
	ARG1	-3.17355	-2.01514	0.0173086	0.580295	5	4.97	4	0	0	1	GeneID:100860853	Genbank:XM_005684752.1,Genbank:XM_005684753.1
	FOXI1	-3.1715	0.454322	0.0277244	0.692462	0	165	2	1	0	10	GeneID:102177838	Genbank:XM_005694575.1
	C9H6orf165	-3.17043	-0.559981	0.00462534	0.328983	3	57	7	0	2	2	GeneID:102179286	Genbank:XM_005684701.1,Genbank:XM_005684700.1
	GCSAM	-3.15093	-1.93245	0.0434732	0.781235	3	9	4	0	1	0	GeneID:102180536	Genbank:XM_005674915.1,Genbank:XM_005674914.1
	LOC102185494	-3.14863	-0.870209	0.0267082	0.683715	1	49	2	0	1	1.59	GeneID:102185494	Genbank:XM_005692607.1,Genbank:XM_005692609.1,Genbank:XM_005692608.1
	MYBPC2	-3.13736	2.14556	0.00230946	0.240769	10	534	54	7	0	38	GeneID:102189612	Genbank:XM_005692862.1
	LOC102169618	-3.12435	-1.98754	0.0246663	0.659833	4	9	2	1	0	0	GeneID:102169618	Genbank:XM_005692872.1
	LOC102172427	-3.11483	1.44874	3.34972e-05	0.0133951	131.06	124.93	11.99	7.9	6.03	10.8	GeneID:102172427	Genbank:XM_005701171.1
	KIF20A	-3.10417	-0.460513	0.0132241	0.523223	2	71	2	2	0	3	GeneID:102184618	Genbank:XM_005682978.1,Genbank:XM_005682979.1
	LOC102172037	-3.10211	-1.95712	0.0288707	0.699023	2	12	2	1	0	0	GeneID:102172037	Genbank:XM_005680192.1
	LOC102174131	-3.09529	-0.576802	0.0134146	0.524893	17.15	45.29	0	4.41	0	1.01	GeneID:102174131	Genbank:XM_005687707.1
	MKI67	-3.07716	0.98675	0.000985685	0.135163	7	215	21	3	1	14	GeneID:102183289	Genbank:XM_005698601.1
	LOC102177890	-3.05468	-0.833563	0.00451001	0.325341	0.75	30.32	18.01	2	0	2.42	GeneID:102177890	Genbank:XM_005701995.1
	TACSTD2	-3.03847	0.851259	0.00256172	0.255234	9	198	12	3	0	14	GeneID:102185704	Genbank:XM_005709702.1
	LOC102180302	-3.02222	-2.03852	0.0319889	0.712203	2	8	4	1	0	0	GeneID:102180302	Genbank:XR_310120.1
	MMP1	-3.01385	-1.43873	0.0197664	0.607654	2	25	2	2	0	0	GeneID:102170620	Genbank:XM_005689361.1
	C29H11orf82	-3.0065	-0.805664	0.00195678	0.209748	8	37	6	2	1	1	GeneID:102173534	Genbank:XM_005699482.1
	MAP34-B	-2.97136	-0.844179	0.00435415	0.320451	24	8	10	1	0	4	GeneID:100861275	Genbank:XM_005696003.1
	TYR	-2.96391	-1.51946	0.0280621	0.692462	0	19	7	0	0	2	GeneID:102182281	Genbank:XM_005699429.1
	C7	-2.93869	5.21382	0.00606883	0.372474	44.04	5411	191	40	40	366	GeneID:102180259	Genbank:XM_005694754.1
	LOC102186527	-2.92807	2.00042	0.00349069	0.291933	5	511.03	28	6	4	33	GeneID:102186527	Genbank:XM_005675653.1
	RNASE1	-2.91877	-0.457101	0.000526314	0.0890114	11	47	10	2	1	3	GeneID:102174664	Genbank:XM_005685393.1
	MAP28	-2.87275	-0.350837	0.025922	0.677781	45	4	10	0	0	9	GeneID:100861192	Genbank:XM_005696007.1
	SUSD5	-2.86293	-0.642196	0.0289327	0.699023	1	60	2	1	0	4	GeneID:102172105	Genbank:XM_005695661.1
	TXLNB	-2.86018	-0.933929	0.00297529	0.268483	4	27	13	2	1	1	GeneID:102185001	Genbank:XM_005684815.1
	LOC102191321	-2.81805	-1.19115	0.0165372	0.565645	2	28	6	0	1	2	GeneID:102191321	Genbank:XM_005701400.1
	LOC102185525	-2.77836	1.4552	1.86607e-05	0.00890509	31	157	99.93	3	4	25	GeneID:102185525	Genbank:XM_005678147.1,Genbank:XM_005678149.1,Genbank:XM_005678148.1
	LOC102185336	-2.77284	1.14329	4.80567e-07	0.00060956	38.27	134.81	56.83	4.33	6.17	13.52	GeneID:102185336
	LOC102171034	-2.76484	7.25112	4.47185e-06	0.0034033	5389.26	1098.14	6557.98	612.11	432.5	789.93	GeneID:102171034	Genbank:XR_311205.1
	LOC102180375	-2.75717	1.2957	0.0184438	0.596037	4	306	6	7	0	22	GeneID:102180375	Genbank:XM_005679545.1
	LOC102179056	-2.75622	-1.70602	0.0149303	0.544233	3.02	10.08	7.09	2.01	0	0	GeneID:102179056
	ERCC6L	-2.74398	-1.6627	0.0299165	0.700919	3	17	2	0	0	2	GeneID:102185994	Genbank:XM_005700652.1
	NPHS1	-2.72634	-1.00066	0.00648271	0.384331	4	30	8	2	1	1	GeneID:102173409	Genbank:XM_005692509.1
	TRPV6	-2.71314	1.97508	0.0230242	0.645399	11	519.26	3	30	0	20	GeneID:102180651	Genbank:XM_005679546.1
	TRPV5	-2.68786	-0.636155	0.0223129	0.636002	8	50.74	1	1	0	5	GeneID:102180917	Genbank:XM_005679547.1
	LOC102168699	-2.67828	4.27394	0.00242806	0.246111	26.72	593.39	1328.67	34.29	28.42	206.87	GeneID:102168699	Genbank:XM_005699543.1
	ADAMTS4	-2.66871	0.507848	0.00404574	0.314184	9	147	6	8	2	5	GeneID:102176281	Genbank:XM_005677201.1
	LOC102184229	-2.65712	-1.09854	0.00618194	0.377893	5	27	6	2	0	2	GeneID:102184229	Genbank:XM_005680843.1
	SRRM5	-2.65398	-1.73046	0.0264643	0.680428	3	14	3	1	0	1	GeneID:102183906	Genbank:XM_005692768.1
	SERPINE1	-2.64751	2.6739	0.00941146	0.457673	7	874	18	22	11	49	GeneID:102169375	Genbank:XM_005701281.1,Genbank:XM_005701282.1
	LOC102184252	-2.64224	0.242597	8.64525e-05	0.026855	21	78	18	7	2	4	GeneID:102184252	Genbank:XM_005686536.1
	LOC102189209	-2.63797	-1.15477	0.00683831	0.392777	5.9	20.99	8.41	0	0	3.62	GeneID:102189209
	LOC102184304	-2.60614	-1.38486	0.0229301	0.643945	4	22.03	3.08	3	0	0	GeneID:102184304	Genbank:XM_005697833.1
	S-LZ	-2.60362	2.94492	3.28875e-05	0.0133951	48	839	110	28	18	55	GeneID:100860864	Genbank:XM_005680194.1
	MMP12	-2.603	0.039569	0.0394664	0.761367	0	111	3	3	4	2	GeneID:102170339	Genbank:XM_005689360.1
	MAB21L3	-2.59764	-1.47317	0.0227753	0.642999	1	11	13	1	0	2	GeneID:102183841	Genbank:XM_005677824.1,Genbank:XM_005677822.1,Genbank:XM_005677821.1,Genbank:XM_005677823.1
	DMP1	-2.58998	0.638748	0.0130661	0.522608	6	168	7	1	2	15	GeneID:102188028	Genbank:XM_005681883.1
	SLC2A5	-2.58485	0.634432	0.00523984	0.352901	12	143	17	0	3	15	GeneID:102178379	Genbank:XM_005709774.1
	LOC102191419	-2.58386	-1.10597	0.0181003	0.591211	1.76	23.07	12.07	2.94	1.06	0	GeneID:102191419
	GPR174	-2.57641	-1.40031	0.0133891	0.524893	6	14	7	0	2	1	GeneID:102183774	Genbank:XM_005700596.1
	LOC102180889	-2.57382	1.80778	0.00315483	0.27757	16	421	15	10	6	29	GeneID:102180889	Genbank:XM_005674853.1,Genbank:XM_005674852.1,Genbank:XM_005674851.1
	MPO	-2.53875	-1.14522	0.0238832	0.651521	10	3	18	1	0	4	GeneID:102185772	Genbank:XM_005693101.1
	LOC102176341	-2.53737	-1.4445	0.0248244	0.661472	1	19	7	1	0	2	GeneID:102176341	Genbank:XM_005688249.1
	CENPE	-2.52869	-1.08053	0.0489049	0.822521	4	35	1	0	1	3	GeneID:102173274	Genbank:XM_005709522.1
	CENPN	-2.5285	-1.36774	0.0245949	0.659083	3	20	6	0	2	1	GeneID:102179974	Genbank:XM_005691822.1,Genbank:XM_005691823.1
	SLITRK6	-2.52147	4.98415	5.35926e-05	0.0189705	1084	283	1305	68	142	204	GeneID:102168274	Genbank:XM_005687695.1
	CHDH	-2.52	0.0210556	0.0429233	0.77778	3	2	76	4	4	4	GeneID:102174168	Genbank:XM_005695842.1
	LOC102176375	-2.50001	1.15462	0.00011488	0.0329682	18.79	136.03	75.32	3.64	10.12	12.95	GeneID:102176375	Genbank:XM_005696655.1
	LOC102169231	-2.49476	-0.71732	0.0268617	0.683715	27	7	10	0	0	8	GeneID:102169231	Genbank:XM_005696005.1,Genbank:XM_005696004.1
	LOC102170003	-2.48286	-0.276217	0.0295356	0.700919	44.52	6.97	9	1	0	11.25	GeneID:102170003	Genbank:XM_005696006.1
	TAL1	-2.48148	-1.48066	0.0356305	0.748045	5	20	1	1	0	2	GeneID:102191756	Genbank:XM_005678494.1
	SH2B2	-2.44655	-0.622963	0.0186442	0.5987	7	48	4	6	0	1	GeneID:102185424	Genbank:XM_005698064.1
	LOC102172792	-2.4453	1.81413	5.83126e-08	0.000110947	81	221	64	16	12	20	GeneID:102172792	Genbank:XM_005699741.1
	CCL24	-2.44229	1.09658	0.013962	0.529964	7	249	6	7	10	7	GeneID:102173628	Genbank:XM_005697797.1
	LOC102169730	-2.43593	3.77624	2.47979e-12	3.77448e-08	289.73	822.19	352.17	40.67	55.83	96.48	GeneID:102169730
	LOC102178814	-2.42172	-1.53823	0.0415882	0.775402	9	11.51	2.28	2.22	1	0	GeneID:102178814	Genbank:XM_005682345.1
	GLDN	-2.41037	2.41929	0.00012346	0.0329682	43	567	57	34	16	25	GeneID:102172162	Genbank:XM_005685775.1
	SLC4A11	-2.40909	0.54323	3.04433e-05	0.0128716	35	61	37	12	2	6	GeneID:102171168	Genbank:XM_005688238.1
	ITGAX	-2.40887	2.53823	0.00423668	0.317656	23	710	35	10	21	49	GeneID:102180910	Genbank:XM_005697737.1
	LOC102172487	-2.36827	-1.23676	0.0449268	0.786957	2	30	2	1	0	3	GeneID:102172487	Genbank:XM_005675461.1
	CDK1	-2.36702	-0.312007	0.00887483	0.442898	5	59	12	2	0	8	GeneID:100861361	Genbank:XM_005699056.1,Genbank:XM_005699063.1,Genbank:XM_005699058.1,Genbank:XM_005699061.1,Genbank:XM_005699055.1,Genbank:XM_005699062.1,Genbank:XM_005699059.1,Genbank:XM_005699057.1,Genbank:XM_005699060.1
	ST8SIA6	-2.35481	-1.3085	0.0262524	0.677805	7	21	2	3	0	1	GeneID:102182804	Genbank:XM_005688055.1
	MXRA5	-2.34655	3.90466	0.00750141	0.410137	26	1979	87	57	34	149	GeneID:102181587	Genbank:XM_005701373.1
	LOC102178348	-2.34095	-0.723787	0.00665623	0.388954	7	33.29	10.99	1	1	4.61	GeneID:102178348
	LOC102178816	-2.33039	-0.0571192	0.0190487	0.602887	7	88	3	3	1	8	GeneID:102178816	Genbank:XM_005682433.1
	ENPP1	-2.31132	3.86999	8.94089e-06	0.0055662	140	1501	196	85	40	109	GeneID:102190787	Genbank:XM_005684827.1
	LOC102180588	-2.30933	-0.654776	0.0104942	0.478755	5.84	34.3	13.66	4.21	2.98	0	GeneID:102180588
	DARC	-2.29968	3.32053	8.35516e-05	0.0266339	122	1024	93	55	18	93	GeneID:102169438	Genbank:XM_005677256.1,Genbank:XM_005677257.1
	VCAM1	-2.26919	1.71602	0.000410571	0.0752928	30.54	302.95	43.89	9	10.64	29.41	GeneID:102174895	Genbank:XM_005709559.1
	HPCAL4	-2.26704	0.191064	0.0358237	0.748202	1	116	6	9	1	5	GeneID:102190844	Genbank:XM_005678656.1,Genbank:XM_005678657.1
	SOSTDC1	-2.26158	2.9802	1.22874e-06	0.00124685	122	673	116	49	17	65	GeneID:102178138	Genbank:XM_005678991.1
	LOC102188618	-2.24831	3.18842	2.07003e-05	0.00954784	83	886	140	46	25.39	79	GeneID:102188618	Genbank:XM_005692001.1
	TTYH2	-2.24561	-0.717043	0.0317961	0.712203	6	46	2	3	1	3	GeneID:102175330	Genbank:XM_005709425.1
	ADM5	-2.22654	-0.0789795	0.00472565	0.331471	12	61	15	1	2	10	GeneID:102173223	Genbank:XM_005709549.1
	KIF17	-2.22591	1.51216	0.000424627	0.0769434	14	194	93	12	9	23	GeneID:102190277	Genbank:XM_005677029.1
	LOC102190209	-2.2213	1.40008	0.0197147	0.607654	11.55	305.81	4.52	7.15	11.18	18.52	GeneID:102190209
	S100A3	-2.20959	-1.14436	0.0493941	0.824717	1	29	6	1	0	4	GeneID:102189811	Genbank:XM_005677501.1
	GARNL3	-2.20795	1.61309	0.00401646	0.314184	17	333	19	21	8	18	GeneID:102189317	Genbank:XM_005687153.1,Genbank:XM_005687154.1
	CFI	-2.20699	3.4132	0.00962138	0.464911	32	1336	63	24	30	127	GeneID:102183858	Genbank:XM_005681315.1,Genbank:XM_005681316.1
	SFRP4	-2.19431	1.36932	0.0437387	0.783725	4	315	2	16	6	17	GeneID:102178141	Genbank:XM_005679147.1
	IP-10	-2.18974	3.51254	0.000396795	0.0745632	70	1212	155	48	30	120	GeneID:100860873	Genbank:XM_005681788.1
	TMEM132C	-2.18399	7.38954e-05	0.0382928	0.754994	2	98	4	6	2	5	GeneID:102175788	Genbank:XM_005691511.1
	POSTN	-2.18227	2.19748	0.013681	0.528524	23	541	17	54	5	19	GeneID:102172638	Genbank:XM_005687491.1,Genbank:XM_005687495.1,Genbank:XM_005687496.1,Genbank:XM_005687497.1,Genbank:XM_005687492.1,Genbank:XM_005687494.1,Genbank:XM_005687493.1
	LOC102175177	-2.17314	0.784877	0.0241743	0.654497	12.46	173.05	8.11	1	9.36	12.59	GeneID:102175177	Genbank:XM_005678039.1,Genbank:XM_005678040.1,Genbank:XM_005678041.1,Genbank:XM_005678042.1
	BAC7.5	-2.16797	0.0997752	0.0392657	0.76088	53	5	20	1	3	14	GeneID:100861191	Genbank:XM_005696009.1
	MPZL2	-2.15425	0.69359	0.0211976	0.623614	6	170	6	10	3	11	GeneID:102190436	Genbank:XM_005689507.1
	PTGDR2	-2.1515	1.30754	0.00090033	0.131768	27	214	30	12	4	25	GeneID:102188926	Genbank:XM_005709494.1
	SLC26A4	-2.12561	-1.45696	0.0367986	0.750716	2	15	8	3	0	1	GeneID:102174623	Genbank:XM_005679218.1
	RAD51	-2.12236	-0.403689	0.0355264	0.746889	4	58	8	8	1	1	GeneID:102177525	Genbank:XM_005685489.1,Genbank:XM_005685490.1
	STRA6	-2.11279	0.63593	0.0292098	0.700919	8	162	3	8	4	11	GeneID:102170738	Genbank:XM_005695198.1
	LOC102180854	-2.11083	-1.50338	0.0268425	0.683715	6	11	6	3	0	1	GeneID:102180854	Genbank:XR_310291.1,Genbank:XR_310292.1,Genbank:XR_310293.1
	UGT8	-2.10224	0.354949	0.0287747	0.699023	3	113	18	2	9	5	GeneID:102174638	Genbank:XM_005681283.1
	PNOC	-2.09639	-0.696657	0.0178832	0.587905	9	38	5	1	2	5	GeneID:102179002	Genbank:XM_005683549.1,Genbank:XM_005683550.1,Genbank:XM_005683548.1,Genbank:XM_005683551.1
	SELP	-2.08929	3.10083	5.25194e-05	0.0189705	117	798	92	49	25	81	GeneID:102170076	Genbank:XM_005690622.1
	PTPRT	-2.08613	-0.900637	0.0216495	0.628867	11	27	4	4	1	2	GeneID:102183250	Genbank:XM_005688694.1
	DTL	-2.08183	-1.75166	0.0498692	0.825836	3	10	5	2	0	1	GeneID:102185764	Genbank:XM_005691016.1
	FGF1	-2.06719	0.217982	0.0189048	0.602887	4	106	10	6	3	8	GeneID:102188850	Genbank:XM_005683085.1,Genbank:XM_005683084.1,Genbank:XM_005683083.1,Genbank:XM_005683082.1
	LOC102181111	-2.06637	-0.466173	0.0297082	0.700919	24.45	33.17	1.57	2	3.85	4.34	GeneID:102181111	Genbank:XM_005701314.1
	LOC102180879	-2.04377	1.91694	1.84619e-05	0.00890509	88	187	86	45	8	16	GeneID:102180879	Genbank:XM_005693088.1,Genbank:XM_005693089.1
	LOC102185549	-2.04246	0.937982	0.00339984	0.285906	68.18	97.91	9.03	13.16	5.65	13.91	GeneID:102185549	Genbank:XM_005701154.1
	CCL19	-2.00753	1.87867	0.021932	0.632498	13	370	48	3	10	54	GeneID:102174844	Genbank:XM_005684094.1,Genbank:XM_005684095.1
	LOC102178898	-1.98018	-0.279062	0.02215	0.634925	2.26	45.89	23.76	4.31	1	8	GeneID:102178898
	MS4A1	-1.97973	-1.15392	0.0346163	0.736916	3	15	14	2	1	3	GeneID:102172175	Genbank:XM_005690341.1
	KLHL14	-1.97843	-0.817118	0.0115928	0.497054	6	24	14	2	2	4	GeneID:102186075	Genbank:XM_005697102.1
	LOC102191827	-1.95409	0.268893	0.00752067	0.410137	13.75	91.43	11.89	6.54	4.54	7.34	GeneID:102191827
	HAS2	-1.95219	1.22198	0.000586049	0.0969593	89	66	39	21	9	13	GeneID:102170334	Genbank:XM_005688873.1,Genbank:XM_005688874.1
	ALDH1A3	-1.94054	3.1794	0.00365291	0.29893	59	1013	59	70	33	70	GeneID:102179885	Genbank:XM_005694947.1
	LOC102171143	-1.93757	0.998217	0.000248964	0.0558648	30.13	99.16	56.31	10	12.5	11.9	GeneID:102171143	Genbank:XM_005701671.1
	IQGAP3	-1.93727	-0.748214	0.0450845	0.786962	3	43	5	2	2	4	GeneID:102175345	Genbank:XM_005677343.1,Genbank:XM_005677342.1
	LOC102182583	-1.92031	0.363563	0.0123468	0.50707	45.32	59.1	6	7.5	2	14	GeneID:102182583	Genbank:XM_005701585.1
	LOC102174593	-1.91603	-1.37208	0.0476047	0.810505	7	9	9	1	2	2	GeneID:102174593
	TUBB3	-1.9127	0.642026	0.0334646	0.723529	2	146.37	18	11	3	13	GeneID:102181148	Genbank:XM_005692063.1
	ENO3	-1.9117	0.336987	0.00518301	0.350625	27	78	11	13	3	6	GeneID:102174691	Genbank:XM_005693456.1,Genbank:XM_005693455.1,Genbank:XM_005693454.1
	SOCS3	-1.90531	1.46252	0.0180835	0.591211	14	282	20	29	11	8	GeneID:102187711	Genbank:XM_005694412.1
	IL7	-1.90136	-0.431898	0.0279482	0.692462	7	51	7	4	0	8	GeneID:102182054	Genbank:XM_005689291.1
	RIMS4	-1.89416	0.338666	0.00899787	0.446112	19	28	55	8	9	4	GeneID:102172169	Genbank:XM_005688583.1
	MMP19	-1.89366	3.402	0.000953335	0.134359	79	1063	126	83	28	107	GeneID:102177138	Genbank:XM_005680388.1
	LRP2	-1.89205	-0.020641	0.0216408	0.628867	4	70	18	3	3	10	GeneID:102190361	Genbank:XM_005676232.1
	CDC20	-1.87703	0.229734	0.0416884	0.775402	3	98	16	9	6	3	GeneID:102171483	Genbank:XM_005678576.1
	GPNMB	-1.87413	4.83092	2.63824e-05	0.0118108	364	2267	546	235	62	324	GeneID:102173634	Genbank:XM_005679049.1
	LOC102180421	-1.8383	0.547948	0.0011162	0.149033	20.54	70.08	38.88	9.43	7.92	8.91	GeneID:102180421
	TNFRSF6B	-1.83713	1.06007	0.0398347	0.764596	3	210	19	7	7	24	GeneID:102169607	Genbank:XM_005688403.1
	SLC37A2	-1.81915	2.54688	0.00269093	0.255234	31	559	85	38	21	60	GeneID:102182569	Genbank:XM_005699712.1
	LOC102184145	-1.81777	0.167043	0.0374608	0.750716	8	98	5	10	3	6	GeneID:102184145	Genbank:XM_005702070.1
	TMEM130	-1.80682	-0.398004	0.0488741	0.822521	5	48	13	3	6	2	GeneID:102170934	Genbank:XM_005698094.1
	ICOS	-1.79991	-0.645155	0.0249295	0.661472	5	31	15	4	3	3	GeneID:102179712	Genbank:XM_005676405.1
	LOC102176909	-1.78896	1.10504	0.0019117	0.209748	49	82	55	30	7	6	GeneID:102176909
	SFXN3	-1.77812	1.425	0.000674082	0.108002	46	187	34	23	11	19	GeneID:102183932	Genbank:XM_005698336.1,Genbank:XM_005698334.1,Genbank:XM_005698335.1
	LOC102183454	-1.77743	2.73351	0.00151611	0.187616	41.92	539.55	146.92	27.46	27.9	83.55	GeneID:102183454
	INHBA	-1.76899	-0.156587	0.032012	0.712203	8	63	10	2	4	9	GeneID:100860960	Genbank:XM_005679345.1
	LOC102181488	-1.76517	1.26235	0.00902844	0.446175	15.83	175.33	52	30.47	10	5.78	GeneID:102181488
	LOC102191481	-1.75561	-0.953223	0.0402668	0.765804	7	17	13	2	3	3	GeneID:102191481	Genbank:XR_311078.1
	LOC102188339	-1.74867	3.12724	1.08547e-06	0.00118013	153	510	200	62	58.61	53	GeneID:102188339	Genbank:XM_005692000.1
	LOC102187311	-1.74597	-0.498942	0.0289093	0.699023	6	46	8	6	1	5	GeneID:102187311	Genbank:XM_005682234.1
	LOC102181479	-1.74481	6.06774	1.93e-06	0.00176321	1137.49	3149.73	2136.19	289.01	453.56	621.4	GeneID:102181479	Genbank:XM_005700393.1
	LOC102176495	-1.74215	4.59953	0.00770603	0.417415	146	2684	183	128	115	281	GeneID:102176495	Genbank:XM_005699331.1,Genbank:XM_005699332.1,Genbank:XM_005699330.1,Genbank:XM_005699328.1,Genbank:XM_005699329.1
	GPR37	-1.74069	0.607383	0.0211964	0.623614	29	70	33	1	3	28	GeneID:102190018	Genbank:XM_005679413.1
	CPM	-1.73711	2.94177	0.000121347	0.0329682	77	614	142	55	32	78	GeneID:102172872	Genbank:XM_005680195.1
	PAQR8	-1.73625	0.388588	0.00555938	0.359973	18	80	21	9	2	15	GeneID:102171937	Genbank:XM_005696414.1
	ASRGL1	-1.73534	3.62391	0.000401795	0.074582	107	1095	196	115	38	124	GeneID:102180733	Genbank:XM_005699773.1
	LOC102179867	-1.72654	-0.641423	0.0403741	0.765804	8.99	37.24	5.59	4.03	3.52	2.09	GeneID:102179867	Genbank:XM_005689626.1
	CLEC4E	-1.72541	-0.422137	0.0329363	0.720292	5	49	10	6	1	6	GeneID:102183403	Genbank:XM_005680910.1
	MSR1	-1.72298	3.54672	0.000467852	0.0837786	103	1048	175	94	40	128	GeneID:102171570	Genbank:XM_005698776.1,Genbank:XM_005698777.1
	BMP7	-1.72198	-0.823357	0.0465368	0.802193	6	23	13	1	0	9	GeneID:102177903	Genbank:XM_005688432.1
	FNDC1	-1.71179	0.988161	0.0262253	0.677805	10	188	14	18	6	15	GeneID:102170875	Genbank:XM_005684983.1
	TREM2	-1.70442	3.19705	0.00137444	0.175801	89	854	102	53	44	101	GeneID:102189077	Genbank:XM_005696300.1
	ZNF391	-1.69925	-0.649359	0.0257252	0.677781	6	35	10	5	1	5	GeneID:102173244	Genbank:XM_005696711.1
	LOC102175937	-1.67885	0.193804	0.0120951	0.503732	9	68	25	7	4	11	GeneID:102175937	Genbank:XM_005700851.1
	CD68	-1.66853	5.59479	7.67342e-05	0.0253907	581	3758	918	439	147	576	GeneID:102189793	Genbank:XM_005693517.1,Genbank:XM_005693516.1,Genbank:XM_005693518.1
	LOC102188340	-1.66546	0.230432	0.00860693	0.435236	21	68	14	11	4	8	GeneID:102188340	Genbank:XM_005692084.1
	PTPN7	-1.66378	-0.391554	0.0358838	0.748202	9	43	11	2	2	10	GeneID:102191792	Genbank:XM_005701935.1
	TNC	-1.65948	2.07185	0.0114684	0.495911	27	413	35	29	21	38	GeneID:102179198	Genbank:XM_005684352.1
	HILPDA	-1.65905	-0.514709	0.0166609	0.566479	8	32	15	5	1	7	GeneID:102173636	Genbank:XM_005679437.1
	C1QTNF6	-1.65718	1.40559	0.0260191	0.677781	23	253	12	13	14	26	GeneID:102177872	Genbank:XM_005680675.1
	CCL2	-1.65574	2.19174	0.0377704	0.750716	17	484	31	41	6	60	GeneID:102175889	Genbank:XM_005693218.1
	LOC102171118	-1.64848	3.50905	0.0190338	0.602887	49	1059	196	70	14	203	GeneID:102171118	Genbank:XR_311041.1
	LOC102176691	-1.64842	2.09915	0.0405517	0.765804	7.8	452.48	38.15	38.71	10.12	48.03	GeneID:102176691	Genbank:XM_005685401.1
	ZNF319	-1.63836	-0.498752	0.0208135	0.623614	9	26	19	5	3	5	GeneID:102191640	Genbank:XM_005692094.1
	OAS3	-1.63545	1.63719	0.00300578	0.269123	45.66	71.92	136.12	39.77	8	23.55	GeneID:102176990	Genbank:XM_005709604.1
	MT2A	-1.63072	4.73567	0.000165458	0.0419738	215	1634	861	155	184	237	GeneID:102188072	Genbank:XM_005691999.1
	PTER	-1.61033	0.335704	0.029891	0.700919	25	51	27	6	0	23	GeneID:102179681	Genbank:XM_005687976.1,Genbank:XM_005687975.1
	TRPV2	-1.5917	3.32009	0.000390589	0.0743144	105	817	156	96	39	102	GeneID:102187347	Genbank:XM_005693598.1,Genbank:XM_005693599.1
	QRICH2	-1.59126	0.225923	0.0373958	0.750716	35.74	11	36	5	7	13	GeneID:102168766	Genbank:XM_005694426.1
	LOC102176963	-1.58613	3.49449	0.0397154	0.763267	51.2	1224.52	77.85	113.29	12.88	164.97	GeneID:102176963	Genbank:XM_005685402.1
	ME3	-1.58577	3.55936	0.00518232	0.350625	220	120	569	131	29	139	GeneID:102184694	Genbank:XM_005699436.1
	RGS2	-1.58275	5.6381	0.00641996	0.383209	234.08	4718.45	841.08	327.54	210.1	681.45	GeneID:102168656	Genbank:XM_005690460.1
	LOC102183650	-1.58203	0.317618	0.0149875	0.54445	12	68	29	4	7	14	GeneID:102183650	Genbank:XM_005677303.1,Genbank:XM_005677302.1
	SERPINE2	-1.58047	3.71573	0.00381383	0.302346	80	1226	191	83	66	158	GeneID:100861161	Genbank:XM_005676615.1,Genbank:XM_005676616.1
	LOC102184389	-1.57243	5.25084	0.0185669	0.598499	950.46	1781.25	768.05	74.13	495.71	107.76	GeneID:102184389	Genbank:XM_005696679.1
	MDGA1	-1.56417	1.00037	0.0133226	0.523987	13	154	31	17	8	18	GeneID:102168872	Genbank:XM_005696479.1
	HOXB3	-1.54335	-0.70542	0.0407025	0.766749	9	27	10	3	4	4	GeneID:102169623	Genbank:XM_005694281.1
	CFB	-1.53659	2.90549	0.000738664	0.115909	100	565	110	49	30	104	GeneID:102175816	Genbank:XM_005696561.1
	CCR2	-1.53397	0.653544	0.0167548	0.566723	9	90	43	9	9	15	GeneID:102178953	Genbank:XM_005696039.1
	ATP6V0D2	-1.53216	0.77382	0.0341485	0.728932	12	131	23	5	7	25	GeneID:102172556	Genbank:XM_005689266.1
	CD96	-1.5253	1.13596	0.0122495	0.506656	30	139	37	6	17	23	GeneID:102177470	Genbank:XM_005674903.1
	TF	-1.51892	2.19801	0.0491596	0.824717	20	475	28	20	18	71	GeneID:102172205	Genbank:XM_005675551.1
	GBP5	-1.51202	1.64824	0.0370165	0.750716	33	192	71	29	0	53	GeneID:102181257	Genbank:XM_005678137.1
	LOC102181154	-1.51107	0.243032	0.0459828	0.796005	13	71	19	13	0	14	GeneID:102181154	Genbank:XM_005693172.1
	PHLDA1	-1.5087	0.229101	0.0381448	0.754601	6	80	20	9	3	13	GeneID:102184499	Genbank:XM_005679754.1
	ORC1	-1.50329	-0.465838	0.0356839	0.748134	8	40	10	4	3	7	GeneID:102187097	Genbank:XM_005678418.1
	CD1D	-1.49515	0.172402	0.0446475	0.786957	10	80	12	11	5	7	GeneID:102180271	Genbank:XM_005677291.1,Genbank:XM_005677292.1
	CPT1C	-1.4929	0.30394	0.0490749	0.82447	5	85	23	9	7	9	GeneID:102173497	Genbank:XM_005692732.1
	LOC102184029	-1.48365	1.09708	0.0120923	0.503732	20.3	156.44	30.79	22.5	10.12	16.32	GeneID:102184029	Genbank:XM_005679083.1
	SFRP5	-1.47449	1.22089	0.0179916	0.590193	25	62	100	23	3	34	GeneID:102173712	Genbank:XM_005698387.1
	LIPA	-1.4711	4.6685	0.000791035	0.120403	264	2059	408	249	97	318	GeneID:102169934	Genbank:XM_005698198.1,Genbank:XM_005698199.1
	CCDC109B	-1.47	0.824127	0.0266165	0.683188	17	132	20	23	4	14	GeneID:102171316	Genbank:XM_005681350.1
	PTPRR	-1.46861	-0.0809076	0.0341905	0.728932	19	19	30	5	2	15	GeneID:102190299	Genbank:XM_005680173.1,Genbank:XM_005680174.1
	SCRN3	-1.46673	1.41535	0.00858121	0.435236	55	89	76	16	28	12	GeneID:102182637	Genbank:XM_005675944.1,Genbank:XM_005675945.1
	LOC102186682	-1.46377	1.22867	0.0178622	0.587905	20.67	188.14	24.9	17.77	12.45	22.66	GeneID:102186682	Genbank:XM_005701825.1
	LOC102184087	-1.45839	3.71573	2.83042e-05	0.0123091	168	820	303	96	68	167	GeneID:102184087	Genbank:XM_005693242.1,Genbank:XM_005693243.1
	SIGLEC1	-1.45836	0.695655	0.0110051	0.489604	21	52	57	21	6	11	GeneID:102181404	Genbank:XM_005688201.1
	UCHL1	-1.44458	1.70621	0.00235018	0.243347	58	205	43	26	14	40	GeneID:102178714	Genbank:XM_005681552.1,Genbank:XM_005681551.1
	SLAMF7	-1.43411	1.26028	0.00702892	0.397722	21	134	63	22	15	18	GeneID:102179150	Genbank:XM_005677207.1,Genbank:XM_005677208.1,Genbank:XM_005677206.1
	LOC102174924	-1.42526	0.292121	0.0206423	0.623614	11	68	26	10	6	11	GeneID:102174924	Genbank:XM_005701351.1
	GCNT1	-1.41758	1.51969	0.00360018	0.297817	35	162.73	64	26	8	39	GeneID:102187590	Genbank:XM_005683790.1,Genbank:XM_005683793.1,Genbank:XM_005683792.1,Genbank:XM_005683791.1,Genbank:XM_005683794.1
	LOC102180391	-1.41567	0.700273	0.0449291	0.786957	11.58	127.43	17.2	15.69	10	9	GeneID:102180391
	LOC102184922	-1.41324	2.32566	0.0063471	0.38206	39.84	387.94	85.16	33.05	33.39	54.3	GeneID:102184922
	LOC102181771	-1.41152	2.22052	0.00177967	0.206782	48.81	220.84	148.89	27	25	65	GeneID:102181771	Genbank:XM_005701752.1,Genbank:XM_005701753.1
	LGALS1	-1.39543	4.35558	0.0206458	0.623614	119	2036	194	212	72	275	GeneID:102177782	Genbank:XM_005681058.1
	LOC102176392	-1.38591	3.15273	0.00379458	0.302346	87.77	707.65	130.03	76.17	32.89	130.11	GeneID:102176392
	MMP16	-1.37565	0.519027	0.0487453	0.821652	17	98	15	6	11	14	GeneID:102170337	Genbank:XM_005689258.1
	OAS1	-1.36697	2.24639	0.00744561	0.410137	56.49	130.64	198.59	75.8	16	35.44	GeneID:102190722	Genbank:XM_005709622.1
	RELT	-1.35649	2.36528	0.0197854	0.607654	200	133	62	21	53	46	GeneID:102191820	Genbank:XM_005689991.1
	C10H14orf37	-1.35564	1.26189	0.0394286	0.761367	14	197	28	29	9	21	GeneID:102191431	Genbank:XM_005685908.1
	LOC102175938	-1.35308	3.58546	0.000373634	0.0729114	138	838	224	122	56	145	GeneID:102175938	Genbank:XM_005700924.1
	CLEC4A	-1.34661	1.84783	0.015444	0.55163	38	274	44	35	10	51	GeneID:102180291	Genbank:XM_005680901.1
	PKIB	-1.34598	1.82806	0.00460059	0.328758	49	232	54	30	14	49	GeneID:100860939	Genbank:XM_005684510.1,Genbank:XM_005684507.1,Genbank:XM_005684509.1,Genbank:XM_005684508.1,Genbank:XM_005684511.1
	CD180	-1.3428	0.887089	0.0165929	0.56628	17	112	37	14	11	19	GeneID:102189624	Genbank:XM_005694612.1,Genbank:XM_005694613.1
	DPP4	-1.34204	3.89107	2.79588e-06	0.00236423	364	497	365	134	98	154	GeneID:102184205	Genbank:XM_005676046.1,Genbank:XM_005676047.1
	LOC100860938	-1.33791	6.56195	0.00813894	0.427666	696	8438	1293	819	504	1257	GeneID:100860938	Genbank:XM_005675869.1
	B4GALT6	-1.33414	0.758639	0.0424578	0.776583	13	119	24	23	4	15	GeneID:102182084	Genbank:XM_005697011.1
	LOC102168236	-1.32967	0.583991	0.0333387	0.72286	10	68.52	46.34	19.96	5.43	12.09	GeneID:102168236	Genbank:XM_005679581.1
	THBS3	-1.32526	0.571047	0.0275285	0.690291	15	92	24	14	8	13	GeneID:102190652	Genbank:XM_005677404.1
	RNF122	-1.307	1.20152	0.012522	0.51236	29	144	36	28	11	19	GeneID:100861096	Genbank:XM_005698866.1
	TMEM71	-1.30623	2.49409	0.00577966	0.36503	119	95	209	79	23	54	GeneID:102183980	Genbank:XM_005688839.1,Genbank:XM_005688840.1
	THBD	-1.30521	5.53695	0.0003379	0.0667945	1134	2333	697	321	235	750	GeneID:102182609	Genbank:XM_005688118.1
	CCDC80	-1.30519	3.52466	0.0161105	0.561725	91	1057	107	104	76	120	GeneID:102173884	Genbank:XM_005674976.1
	EPSTI1	-1.30181	1.43823	0.00556745	0.359973	30	131	74	27	12	32	GeneID:102177448	Genbank:XM_005687584.1
	LOC102176954	-1.28565	5.42263	0.00334447	0.285906	909.03	1537.83	1148.94	295.39	114.29	894.65	GeneID:102176954	Genbank:XM_005701628.1
	NEURL2	-1.27874	0.677546	0.0158003	0.556225	26	57	43	20	9	11	GeneID:102182052	Genbank:XM_005688614.1
	LUM	-1.27779	4.36683	0.00805866	0.427666	201	1688	277	118	143	293	GeneID:102176393	Genbank:XM_005679812.1
	STMN1	-1.27638	2.38071	0.0072238	0.405733	50	385	80	49	27	64	GeneID:102173139	Genbank:XM_005676827.1
	LOC102186050	-1.26883	0.353484	0.0233812	0.648018	23	45.09	30	9.01	4	20	GeneID:102186050	Genbank:XM_005674721.1,Genbank:XM_005674722.1
	MPP7	-1.26587	2.48857	0.00591215	0.36858	178	139	110	42	53	46	GeneID:102168645	Genbank:XM_005688017.1
	CHST11	-1.26568	2.11431	0.00450026	0.325341	41	178	151	39	27	49	GeneID:102184407	Genbank:XM_005680566.1,Genbank:XM_005680565.1
	LGALS3	-1.26561	5.54514	0.0317947	0.712203	304	4449	464	608	153	628	GeneID:102186125	Genbank:XM_005685885.1
	LOC102171556	-1.26471	2.98143	0.048105	0.816283	313	253	47	161	25	43	GeneID:102171556	Genbank:XM_005676466.1
	COL1A1	-1.25838	6.80665	0.014441	0.538742	855	9568	1615	1395	382	1577	GeneID:100860828	Genbank:XM_005693673.1
	FAM167B	-1.25275	1.22701	0.0108039	0.482245	37	121	43	34	8	21	GeneID:102187817	Genbank:XM_005676707.1,Genbank:XM_005676706.1
	CCDC39	-1.25069	1.77307	0.0301176	0.700919	99	45	99	53	21	18	GeneID:102169422	Genbank:XM_005675228.1
	LOC102181884	-1.24973	5.62736	0.00670239	0.389378	481	3597	930	307	240	897	GeneID:102181884	Genbank:XM_005690314.1
	STS	-1.24803	0.854045	0.0164916	0.565645	32	74	40	15	16	13	GeneID:102187208	Genbank:XM_005701386.1
	LOC102188530	-1.24725	2.87633	0.0211346	0.623614	64	583	100	82	18	117	GeneID:102188530	Genbank:XM_005694265.1
	PLA2G7	-1.24394	1.81208	0.0424307	0.776583	20	293	42	32	18	43	GeneID:102184103	Genbank:XM_005696372.1,Genbank:XM_005696371.1
	LOC102184553	-1.24385	1.00198	0.0404876	0.765804	24.32	110.75	39.76	9.28	21.74	14.73	GeneID:102184553
	SULF1	-1.23978	1.5892	0.0227246	0.642922	58	187	27	36	21	20	GeneID:102175314	Genbank:XM_005689044.1
	VDAC3	-1.22411	2.23938	0.00648927	0.384331	59.05	297.35	83.33	49.27	16.5	71.04	GeneID:100861099	Genbank:XM_005698944.1
	CCR4	-1.22101	0.632039	0.0175538	0.584026	26	54	40	12	7	22	GeneID:102178219	Genbank:XM_005695522.1
	LOC102180141	-1.21861	1.58889	0.0105675	0.478755	42.01	181.76	47.41	24.97	15.48	41.91	GeneID:102180141	Genbank:XM_005689627.1
	LOC102189753	-1.20682	4.36088	0.0101769	0.476693	160.47	1606.6	343.86	183.23	91.72	336.36	GeneID:102189753	Genbank:XM_005701966.1
	LOC102177484	-1.20582	6.02341	0.0209316	0.623614	401.25	5462.19	1048.13	514.46	325.95	1093.61	GeneID:102177484	Genbank:XM_005696658.1
	MMP28	-1.20545	1.04574	0.00910151	0.448331	34	76	54	21	12	22	GeneID:102184088	Genbank:XM_005693332.1
	CD84	-1.20086	2.6144	0.0066295	0.388954	71	422	95	48	38	84	GeneID:102181453	Genbank:XM_005677212.1
	PLA2R1	-1.19769	2.5154	0.0142119	0.534096	57	432	75	56	27	80	GeneID:102168670	Genbank:XM_005676235.1
	IGFBP4	-1.19588	6.20156	0.0147837	0.544233	642	6154	968	627	363	1214	GeneID:100860812	Genbank:XM_005693782.1
	SERPINB5	-1.19288	2.24964	0.0114509	0.495911	45	319	87	35	36	56	GeneID:102178683	Genbank:XM_005697305.1
	LOC102191131	-1.19231	2.3516	0.00602688	0.371398	58.04	275.41	124.16	30.33	38.52	68.7	GeneID:102191131	Genbank:XM_005701771.1
	LOC102175497	-1.18969	2.01201	0.046673	0.803237	29.35	336.99	41.27	29.04	24.64	55.26	GeneID:102175497
	LOC102170693	-1.18139	4.6799	0.0195131	0.606141	165.62	2084.29	418.57	226.98	114.05	435.23	GeneID:102170693
	MYCL	-1.181	1.62668	0.0127974	0.515316	48	94	99.5	19.03	19	47.96	GeneID:102189820	Genbank:XM_005678652.1
	CA2	-1.18047	2.00952	0.0289061	0.699023	33	313	50	46	25	38	GeneID:102174762	Genbank:XM_005689323.1
	HSPB6	-1.17379	2.47683	0.0243278	0.654497	47	414	86	36	52	56	GeneID:102172571	Genbank:XM_005692506.1
	CH25H	-1.17206	2.53507	0.0140037	0.530226	65	424	74	78	24	67	GeneID:102191759	Genbank:XM_005698193.1
	GSTCD	-1.16665	0.132835	0.0370936	0.750716	19	43	21	10	6	12	GeneID:102190113	Genbank:XM_005681339.1
	KIT	-1.16354	2.03876	0.00972477	0.465474	66	236	64	63	23	29	GeneID:100861386	Genbank:XM_005681698.1
	FXYD5	-1.16292	4.23065	0.0111605	0.489829	174.87	1406.02	301.99	164.18	77.14	336.02	GeneID:102186512	Genbank:XM_005692320.1,Genbank:XM_005692321.1
	STAC	-1.16176	1.00369	0.0226017	0.640866	22	96	49	16	14	23	GeneID:102173235	Genbank:XM_005695665.1
	BCL2A1	-1.15919	0.972503	0.0496588	0.824717	14	129	33	17	9	27	GeneID:102172845	Genbank:XM_005695059.1
	ANGPTL4	-1.15656	2.96364	0.0138021	0.528955	55	552	154	99	53	66	GeneID:100860916	Genbank:XM_005682485.1
	CTSC	-1.15226	3.61855	0.0033686	0.285906	141	856	195	133	61	173	GeneID:102190937	Genbank:XM_005699462.1
	UBE2E2	-1.15143	0.587336	0.0198413	0.607654	28	54	33	16	9	15	GeneID:102174361	Genbank:XM_005698934.1
	SEMA5B	-1.15116	0.216302	0.0368035	0.750716	24	46	18	10	7	13	GeneID:102173041	Genbank:XM_005675234.1
	ZRANB3	-1.1489	0.987446	0.0155218	0.552002	30	91	41	22	9	24	GeneID:102171468	Genbank:XM_005676192.1
	CD18	-1.14207	4.38663	0.00181703	0.207947	222	1388	404	205	124	292	GeneID:100861185	Genbank:XM_005675773.1
	VASH1	-1.14153	1.36666	0.0298729	0.700919	23	165	45	27	16	27	GeneID:102191708	Genbank:XM_005686148.1
	CTSZ	-1.13796	5.83302	0.0097098	0.465474	512	4418	877	553	333	828	GeneID:102175417	Genbank:XM_005688423.1
	LOC102185482	-1.13759	0.384547	0.0404604	0.765804	20.41	51.18	28.65	11.16	3.56	20.66	GeneID:102185482	Genbank:XM_005689783.1
	ECSCR	-1.13582	3.75925	0.000779199	0.1198	191	842	231	141	77	185	GeneID:102170141	Genbank:XM_005683018.1,Genbank:XM_005683017.1,Genbank:XM_005683016.1
	C2	-1.1353	2.07643	0.0492527	0.824717	21	328	66	42	24	53	GeneID:102176085	Genbank:XM_005696563.1,Genbank:XM_005696564.1,Genbank:XM_005696562.1
	GPR160	-1.12983	2.99177	0.0310216	0.709413	276	133	153	40	84	89	GeneID:102179323	Genbank:XM_005675333.1,Genbank:XM_005675334.1
	EMP3	-1.12437	2.05595	0.0240979	0.654497	44	279	64	31	20	71	GeneID:102176637	Genbank:XM_005692819.1
	LOC102177672	-1.11995	3.61408	0.013015	0.522608	140	937	140	169	55	150	GeneID:102177672	Genbank:XM_005676933.1
	BTK	-1.11776	1.93909	0.023316	0.648018	46	265	47	35	28	43	GeneID:102176204	Genbank:XM_005700145.1,Genbank:XM_005700146.1
	NEURL1B	-1.11684	0.911132	0.0219365	0.632498	37	73	37	16	16	18	GeneID:102179812	Genbank:XM_005694580.1
	CTSS	-1.10979	5.26181	0.00186506	0.208736	426	2294	860	480	182	535	GeneID:102183747	Genbank:XM_005677657.1
	CCR1	-1.10923	2.14959	0.0112598	0.492487	52.75	274.12	76	61	24	44	GeneID:102179993	Genbank:XM_005696042.1
	IL1RN	-1.10457	1.56321	0.0442833	0.786957	23	191	54	34	9	45	GeneID:102182800	Genbank:XM_005686686.1,Genbank:XM_005686687.1,Genbank:XM_005686685.1,Genbank:XM_005686684.1,Genbank:XM_005686683.1,Genbank:XM_005686682.1
	COL12A1	-1.10084	5.02559	0.00215174	0.227442	734.76	1315.87	642.8	392.78	308.75	198.01	GeneID:102188405	Genbank:XM_005684433.1
	SNX10	-1.10019	2.48153	0.00277379	0.259017	125	254	86	77	29	61	GeneID:102171299	Genbank:XM_005679278.1
	TIFA	-1.10019	1.1828	0.0284369	0.697002	44	108	34	15	20	26	GeneID:102180472	Genbank:XM_005681303.1
	AOAH	-1.09951	1.09361	0.0209274	0.623614	29	91	52	18	17	23	GeneID:102189546	Genbank:XM_005679188.1
	SPN	-1.0987	2.29088	0.00966735	0.465474	60	305	81	51	26	68	GeneID:102169543	Genbank:XM_005697697.1
	FAM78A	-1.0962	1.8192	0.0157069	0.555462	39	191	77	36	14	56	GeneID:102185474	Genbank:XM_005687311.1
	IFI6	-1.08503	3.41578	0.0191707	0.602887	60	492	378	133	50	149	GeneID:102185230	Genbank:XM_005676790.1
	AOC3	-1.08244	5.18836	0.00488921	0.339868	549.89	2050.13	704.32	202.57	343.9	486.51	GeneID:102168295	Genbank:XM_005693871.1,Genbank:XM_005693870.1
	EDN1	-1.08092	1.47131	0.0122874	0.506847	44	100	74	24	16	41	GeneID:102175912	Genbank:XM_005696851.1,Genbank:XM_005696850.1
	LOC102181212	-1.07572	0.826481	0.0308031	0.706104	29.1	64.25	42.73	13.21	10.67	25.6	GeneID:102181212	Genbank:XM_005684271.1,Genbank:XM_005684272.1
	LOC100860940	-1.07338	6.74736	0.0271346	0.684935	868	8729	1451	1430	473	1557	GeneID:100860940	Genbank:XM_005678936.1
	FGD2	-1.06783	2.22653	0.0137318	0.528955	48	273	97	44	25	72	GeneID:102191384	Genbank:XM_005696476.1
	NKG7	-1.06658	2.74963	0.00281233	0.261015	94	358	137	70	36	100	GeneID:102181944	Genbank:XM_005701640.1
	LAMP3	-1.06583	2.72846	0.00820614	0.427666	79	351	152	43	51	100	GeneID:102189799	Genbank:XM_005675216.1,Genbank:XM_005675215.1,Genbank:XM_005675214.1
	AKR1B1	-1.06567	2.10335	0.0249534	0.661472	48	287	61	38	24	66	GeneID:102187190	Genbank:XM_005679486.1,Genbank:XM_005679487.1
	RAB32	-1.06042	1.63026	0.0267274	0.683715	32	190	53	38	16	37	GeneID:102185468	Genbank:XM_005684890.1
	GM2A	-1.05604	5.45424	0.00654081	0.385882	474	3061	712	464	273	625	GeneID:102190510	Genbank:XM_005683188.1,Genbank:XM_005683189.1
	LOC102168484	-1.04943	2.57536	0.0199205	0.608855	74	407	75	81	28	75	GeneID:102168484	Genbank:XM_005674744.1
	HRCT1	-1.04938	0.979473	0.0364126	0.750716	21	95	45	20	10	27	GeneID:102183147	Genbank:XM_005683859.1
	LOC102180664	-1.04747	3.34123	0.00567047	0.360374	179.95	619.82	118.12	104.78	76.61	119.07	GeneID:102180664	Genbank:XM_005701583.1
	LOC102174470	-1.04359	1.56495	0.0334359	0.723529	48	117	71	15	31	35	GeneID:102174470	Genbank:XM_005701350.1
	DDX58	-1.04253	1.97738	0.0185986	0.598499	54	121	130	32	36	44	GeneID:102183788	Genbank:XM_005683566.1
	ADAMTS2	-1.04045	2.62667	0.015056	0.54451	84	401	82	68	50	61	GeneID:102182397	Genbank:XM_005682064.1
	MX1	-1.03534	3.25651	0.0293527	0.700919	78	291	389	114	34	166	GeneID:102188635	Genbank:XM_005675747.1
	LOC102188452	-1.03036	3.35375	0.011889	0.50247	113.31	640.13	188.72	67.99	88.72	142.72	GeneID:102188452	Genbank:XM_005696688.1
	GNA15	-1.02188	1.56887	0.0441153	0.786957	27	184	52	32	22	31	GeneID:102177052	Genbank:XM_005682667.1
	CD44	-1.02031	6.39223	0.0373248	0.750716	650	6786	1116	1040	389	1340	GeneID:102182426	Genbank:XM_005690117.1
	FAM13C	-1.01377	1.81766	0.0190627	0.602887	56	147	81	23	33	45	GeneID:102187457	Genbank:XM_005699045.1,Genbank:XM_005699043.1,Genbank:XM_005699047.1,Genbank:XM_005699046.1,Genbank:XM_005699044.1
	GALC	-1.01114	1.52337	0.0232771	0.648018	39	108	79	23	19	44	GeneID:102188052	Genbank:XM_005686211.1
	SESN1	-0.998607	2.90127	0.0069288	0.394993	117	194	253	82	45	109	GeneID:102187135	Genbank:XM_005684589.1,Genbank:XM_005684590.1
	SEMA3G	-0.995768	3.70494	0.0158232	0.556225	166	886	172	99	112	181	GeneID:102172850	Genbank:XM_005696091.1
	MPEG1	-0.994944	5.35599	0.000944565	0.134359	567	2150	884	462	280	553	GeneID:102177263	Genbank:XM_005690301.1,Genbank:XM_005690302.1
	CTSK	-0.993766	6.50082	0.0212323	0.623614	964	6488	1326	1358	388	1294.02	GeneID:102183473	Genbank:XM_005677656.1
	PIK3R2	-0.993041	5.67386	0.0139042	0.529091	514	3612	800	522	343	759	GeneID:102170135	Genbank:XM_005682184.1
	HSPB8	-0.991739	1.84644	0.0416806	0.775402	39	222	57	55	14	44	GeneID:102182717	Genbank:XM_005691456.1
	LOC102180655	-0.988104	6.08867	0.00785079	0.422251	709.06	4048.65	1476.78	810.84	333.72	1123.33	GeneID:102180655	Genbank:XM_005700083.1
	LMCD1	-0.98586	3.55941	0.00568227	0.360374	166	715	183	170	60	152	GeneID:102190272	Genbank:XM_005695648.1
	PTPRE	-0.984989	2.08197	0.0389013	0.760694	44	277	62	43	21	69	GeneID:102174718	Genbank:XM_005698643.1
	PLEKHG1	-0.98361	2.37972	0.0399062	0.764921	51	371	65	63	31	67	GeneID:102188678	Genbank:XM_005684969.1
	LOC102170866	-0.979585	2.42101	0.0307961	0.706104	65.94	310.96	94	34.04	32.26	102.79	GeneID:102170866	Genbank:XM_005701507.1
	ST3GAL5	-0.976179	1.9104	0.0162434	0.561912	50	187	77	37	27	50	GeneID:102190883	Genbank:XM_005686710.1
	ADCY7	-0.973492	3.43606	0.0154751	0.55163	122	712	168	93	71	180	GeneID:102185858	Genbank:XM_005692076.1
	SMAD1	-0.971083	4.19817	0.0018041	0.207947	278	1041	308	200	141	232	GeneID:102176988	Genbank:XM_005691208.1
	DOK2	-0.967365	2.70472	0.0406149	0.766046	59	466	89	61	41	103	GeneID:102168348	Genbank:XM_005683968.1
	VNN1	-0.96701	2.32332	0.0173542	0.580546	58	291	90	59	30	68	GeneID:102172899	Genbank:XM_005684767.1,Genbank:XM_005684768.1,Genbank:XM_005684766.1
	ABCA1	-0.965346	2.532	0.0375715	0.750716	59	381	88	78	22	90	GeneID:102179197	Genbank:XM_005684263.1,Genbank:XM_005684264.1,Genbank:XM_005684262.1,Genbank:XM_005684265.1
	HTRA1	-0.963346	6.3009	0.0226099	0.640866	840	5647	1114	1185	388	1073	GeneID:102174540	Genbank:XM_005698569.1
	NCAPH	-0.962979	2.26665	0.0118008	0.500335	108	143	109	49	44	51	GeneID:102177246	Genbank:XM_005686254.1
	ACVRL1	-0.962101	3.58128	0.00192757	0.209748	193	640	203	126	92	156	GeneID:102186663	Genbank:XM_005679947.1
	LOC102171783	-0.961985	10.1876	0.0141132	0.531725	19451.2	67032.7	17707.1	7770.97	7981.3	22340.2	GeneID:102171783
	TPX2	-0.961435	1.89616	0.0300346	0.700919	60	213	46	43	25	46	GeneID:102181315	Genbank:XM_005688361.1,Genbank:XM_005688363.1,Genbank:XM_005688360.1,Genbank:XM_005688362.1
	SCPEP1	-0.955739	3.32968	0.00819931	0.427666	129	596	172	152	53	123	GeneID:102184190	Genbank:XM_005693178.1
	CEP135	-0.948927	1.36009	0.0402375	0.765804	53	63	68	23	20	35	GeneID:102176312	Genbank:XM_005681634.1
	VIM	-0.945375	8.59316	0.00853525	0.435236	5260	23934	6175	5641	2046	5332	GeneID:102182515	Genbank:XM_005688054.1
	UBALD2	-0.94396	2.60085	0.0420531	0.776583	92	113	229	49	41	105	GeneID:102169052	Genbank:XM_005694427.1
	SLCO2B1	-0.943697	4.80703	0.00260463	0.255234	375	1589	523	327	198	377	GeneID:102188428	Genbank:XM_005689979.1,Genbank:XM_005689983.1,Genbank:XM_005689980.1,Genbank:XM_005689982.1,Genbank:XM_005689981.1
	KPTN	-0.938897	1.56757	0.03585	0.748202	43	148	52	29	15	50	GeneID:102171910	Genbank:XM_005692803.1
	WDFY4	-0.937699	2.8739	0.0413277	0.773986	55	470	144	69	40	131	GeneID:102181099	Genbank:XM_005699347.1
	LOC102168424	-0.937419	3.29274	0.00102152	0.138826	183	362	227	115	61	143	GeneID:102168424	Genbank:XM_005679966.1
	TMEM119	-0.933809	3.68473	0.0368355	0.750716	119	947	166	185	64	180	GeneID:102183624	Genbank:XM_005691691.1
	RAPGEF5	-0.933308	2.82203	0.0277531	0.692462	179	138	180	62	73	77	GeneID:102169728	Genbank:XM_005679034.1,Genbank:XM_005679033.1
	PDK4	-0.930679	6.42359	0.0102751	0.478277	880.91	3004.38	3006.72	1139	664.6	941.35	GeneID:102190015	Genbank:XM_005678949.1
	ACER2	-0.926317	1.46847	0.0375666	0.750716	39	135	51	29	23	31	GeneID:102183323	Genbank:XM_005683629.1
	PTGS1	-0.926179	1.87043	0.0274969	0.690291	52	190	63	37	29	46	GeneID:102170328	Genbank:XM_005687044.1
	MYOF	-0.924175	4.1661	0.044718	0.786957	158	1392	206	259	107	226	GeneID:102183482	Genbank:XM_005698244.1
	ZNF521	-0.91962	2.87047	0.0178116	0.587905	102.91	439.37	102.88	85.05	42.32	112.52	GeneID:102188552	Genbank:XM_005697110.1
	LOC102174834	-0.912504	2.26107	0.0203581	0.618506	64	246	92	52	42	53	GeneID:102174834	Genbank:XM_005701899.1
	GNG2	-0.90415	2.18096	0.031857	0.712203	53	246	86	50	22	78	GeneID:102189312	Genbank:XM_005685652.1,Genbank:XM_005685654.1,Genbank:XM_005685653.1,Genbank:XM_005685655.1
	FSCN1	-0.903262	2.14695	0.042571	0.776583	55	269	63	42	38	56	GeneID:102179537	Genbank:XM_005697906.1
	WWP1	-0.90287	2.60616	0.0114434	0.495911	89	281	129	59	36	106	GeneID:102171442	Genbank:XM_005689262.1,Genbank:XM_005689263.1,Genbank:XM_005689261.1
	LOC102168220	-0.902832	3.83826	0.0421751	0.776583	230	215	553	200	65	231	GeneID:102168220	Genbank:XM_005676905.1,Genbank:XM_005676906.1
	PRDM1	-0.899955	3.16571	0.00542224	0.359801	169	249	249	133	52	114	GeneID:102181213	Genbank:XM_005684643.1
	LOC102169622	-0.899211	1.86962	0.0320841	0.712203	92	94	75	35	28	53	GeneID:102169622
	LOC102173699	-0.898102	4.85848	0.00268276	0.255234	513.55	971.33	761.82	296.45	274.63	337.35	GeneID:102173699	Genbank:XM_005696246.1
	C28H10orf10	-0.895453	4.32933	0.01035	0.478755	232	1164	387	181	142	343	GeneID:102186187	Genbank:XM_005699367.1
	DES	-0.893457	4.6741	0.0321453	0.712203	284	1803	320	270	155	440	GeneID:102180712	Genbank:XM_005676941.1
	TMEM106A	-0.892786	1.74943	0.0353148	0.744497	49	150	69	54	14	43	GeneID:102174426	Genbank:XM_005693893.1,Genbank:XM_005693895.1,Genbank:XM_005693894.1
	B4GALT5	-0.890933	1.83257	0.0405444	0.765804	72	170	44	50	26	36	GeneID:102172079	Genbank:XM_005688730.1
	AMICA1	-0.887104	3.53514	0.0216212	0.628867	174	561	233	62	102	207	GeneID:102189500	Genbank:XM_005689503.1,Genbank:XM_005689504.1
	LOC102175427	-0.885406	3.71358	0.00543685	0.359801	311.33	308.98	321.14	153.6	88.85	193.56	GeneID:102175427	Genbank:XM_005691668.1
	C1QB	-0.884171	6.35871	0.0116383	0.497602	888	4800	1656	992	503	1311	GeneID:102186813	Genbank:XM_005676883.1
	GREM1	-0.883934	4.98095	0.00753807	0.410137	656.96	1417.11	499.73	517.96	144.28	444.02	GeneID:100860969	Genbank:XM_005685457.1,Genbank:XM_005685456.1,Genbank:XM_005685458.1
	LOC102170912	-0.882189	2.71553	0.0476912	0.81107	170	110	168	88	62	55	GeneID:102170912	Genbank:XM_005675140.1
	CHP2	-0.878379	3.02747	0.0172381	0.579208	99	486	132	104	61	99	GeneID:102184687	Genbank:XM_005697987.1
	CTSB	-0.8731	7.70964	0.041341	0.773986	1964	14487	3293	3071	1008	3327	GeneID:102173295	Genbank:XM_005683525.1
	GAB3	-0.871683	2.52123	0.0115453	0.49696	90	275	105	71	36	83	GeneID:102170861	Genbank:XM_005700555.1
	PLTP	-0.869498	5.74731	0.00472009	0.331471	727	2742	1121	613	356	860	GeneID:102191252	Genbank:XM_005688720.1
	FAM105A	-0.866187	2.70104	0.0338865	0.728932	94	385	85	66	39	113	GeneID:102177099	Genbank:XM_005694880.1
	SLC30A4	-0.865371	4.5359	0.0420359	0.776583	658	303	576	326	184	253	GeneID:102184065	Genbank:XM_005685817.1
	TCN2	-0.865311	5.34304	0.0193248	0.606141	1078	1287	663	502	429	323	GeneID:102190723	Genbank:XM_005691634.1,Genbank:XM_005691635.1
	COQ2	-0.864894	4.9134	0.00556141	0.359973	555	766	891	368	243	380	GeneID:102187933	Genbank:XM_005681955.1
	RHOJ	-0.864859	4.37496	0.00151166	0.187616	379	931	381	300	140	258	GeneID:102182314	Genbank:XM_005685953.1
	VASH2	-0.863908	2.0499	0.0157178	0.555462	73.38	147.81	94.48	52.11	29.82	52.12	GeneID:102180692	Genbank:XM_005690997.1,Genbank:XM_005690998.1
	SASH3	-0.863117	2.96756	0.0332393	0.722765	83	440	154	59	59	139	GeneID:102174464	Genbank:XM_005700371.1
	SLC7A7	-0.862256	3.6628	0.0333206	0.72286	134	818	196	147	62	233	GeneID:102179479	Genbank:XM_005685276.1
	XAF1	-0.85965	2.06149	0.0234444	0.648018	68	157	96	48	21	72	GeneID:102190635	Genbank:XM_005693424.1,Genbank:XM_005693425.1
	C1QTNF1	-0.858582	2.80886	0.0396295	0.76258	83.07	442.24	96.64	108	38.68	89.22	GeneID:102176825	Genbank:XM_005694083.1
	PARM1	-0.858551	2.54899	0.0165154	0.565645	95	276	105	58	54	73	GeneID:102181283	Genbank:XM_005681762.1
	IFNGR1	-0.852621	4.39816	0.0150607	0.54451	234	1294	361	229	174	290	GeneID:102182698	Genbank:XM_005684807.1
	APLF	-0.852314	2.15532	0.0164775	0.565645	90	149	94	58	28	62	GeneID:102184348	Genbank:XM_005686822.1
	TNFSF10	-0.851947	1.8296	0.0427897	0.776583	66	97	94	39	34	38	GeneID:102173335	Genbank:XM_005675308.1
	AMIGO2	-0.850803	2.88876	0.0105177	0.478755	154	218	174	92	40	123	GeneID:102190021	Genbank:XM_005680048.1
	MEOX1	-0.850257	3.06442	0.036384	0.750716	109	478	135	114	31	152	GeneID:102176358	Genbank:XM_005693901.1,Genbank:XM_005693902.1
	NRP2	-0.845578	3.82655	0.00551964	0.359973	190	743	272	205	91	187	GeneID:102179992	Genbank:XM_005676409.1,Genbank:XM_005676410.1,Genbank:XM_005676406.1,Genbank:XR_309796.1,Genbank:XM_005676407.1,Genbank:XM_005676408.1,Genbank:XM_005676411.1,Genbank:XM_005676412.1
	LCP1	-0.840634	6.06787	0.0293807	0.700919	719	4358	1063	800.98	400	1152.98	GeneID:102181402	Genbank:XM_005687438.1,Genbank:XM_005687440.1,Genbank:XM_005687439.1
	SLCO2A1	-0.836316	4.03658	0.0319311	0.712203	461	514	231	132	188	188	GeneID:102170555	Genbank:XM_005675603.1
	LOC102187409	-0.8277	2.01076	0.0379065	0.752248	69.15	177.52	70.17	51.14	17.69	69.85	GeneID:102187409	Genbank:XM_005687020.1
	IL33	-0.82631	3.98958	0.00637561	0.38206	278	746	274	141	137	249	GeneID:102176795	Genbank:XM_005683684.1,Genbank:XM_005683681.1,Genbank:XM_005683683.1,Genbank:XM_005683682.1
	THBS4	-0.824157	2.79256	0.0236333	0.650196	91	366	124	110	40	87	GeneID:102179675	Genbank:XM_005685090.1
	CTTNBP2NL	-0.822519	4.36066	0.010654	0.479778	246	1124	399	313.03	149.37	234.75	GeneID:102175541	Genbank:XM_005677885.1
	IFT52	-0.819839	1.72998	0.0389143	0.760694	55	124	72	43	27	37	GeneID:102190890	Genbank:XM_005688565.1,Genbank:XM_005688566.1
	CALCRL	-0.817199	2.73404	0.0471372	0.805248	88	390	94	117	37	74	GeneID:100861156	Genbank:XM_005675873.1,Genbank:XM_005675874.1,Genbank:XM_005675875.1
	CCDC53	-0.816907	2.72504	0.0190516	0.602887	87	334	126	76	48	98	GeneID:102175370	Genbank:XM_005680527.1,Genbank:XM_005680526.1,Genbank:XM_005680525.1
	TRIM47	-0.815091	3.26357	0.0405415	0.765804	101	618	140	107	72	144	GeneID:102171548	Genbank:XM_005694436.1
	CYTIP	-0.811169	2.31649	0.0321941	0.712247	66	206	119	45	43	75	GeneID:102175533	Genbank:XM_005676115.1
	LOC102189170	-0.810762	5.34201	0.0107378	0.482123	490	2167	819	492	294	614	GeneID:102189170	Genbank:XM_005676277.1
	DCXR	-0.809479	2.42685	0.0331242	0.7223	98.07	132.57	151.88	66.65	29.59	89.55	GeneID:102190167	Genbank:XM_005694048.1
	ZNF436	-0.80091	3.26281	0.0421511	0.776583	99	606	147	102	77	143	GeneID:102183193	Genbank:XM_005676870.1,Genbank:XM_005676867.1,Genbank:XM_005676868.1,Genbank:XM_005676869.1
	LAPTM5	-0.797496	7.3821	0.0361582	0.750716	1774	10206	2928	1665	1146	3086	GeneID:102174346	Genbank:XM_005676747.1
	XYLT1	-0.796074	3.60501	0.00403146	0.314184	250	457	225	164	94	156	GeneID:102178593	Genbank:XM_005697969.1
	MID1	-0.793389	2.98664	0.0120734	0.503732	131	362	142	89	67	109	GeneID:102174822	Genbank:XM_005701122.1,Genbank:XM_005701123.1
	GNB4	-0.790318	2.6931	0.0313464	0.712203	133	263	103	72	68	67	GeneID:102191178	Genbank:XM_005675286.1
	OSBPL3	-0.787728	2.14455	0.0388634	0.760694	58	195	96	68	32	48	GeneID:102174273	Genbank:XM_005679288.1,Genbank:XM_005679289.1
	AHR	-0.786422	4.13761	0.037695	0.750716	180	1144	261	211	129	269	GeneID:102188109	Genbank:XM_005679022.1
	HOMER3	-0.783404	2.31131	0.0440002	0.786065	70	263	76	67	30	74	GeneID:102191227	Genbank:XM_005682099.1
	PLEKHO1	-0.781591	4.44527	0.0175734	0.584026	268	1235	376	260	145	365	GeneID:102180276	Genbank:XM_005677727.1
	CREG1	-0.781088	5.76884	0.00740962	0.410137	899	2081	1270	884	313	770	GeneID:102173620	Genbank:XM_005677108.1
	ZNF226	-0.775625	2.09531	0.0340963	0.728932	67.3	155.86	99.45	51.35	35.71	54.75	GeneID:102189514	Genbank:XM_005692624.1
	LOC102186644	-0.774173	3.7375	0.0222546	0.636002	158.11	601.35	320.73	131.1	80.59	265.64	GeneID:102186644	Genbank:XM_005696684.1
	BLNK	-0.772909	2.55178	0.0259653	0.677781	97	265	102	76	34	96	GeneID:102191104	Genbank:XM_005698273.1
	LOC102177977	-0.772739	3.41324	0.0310406	0.709413	123	620	175	153	63	162	GeneID:102177977	Genbank:XM_005701797.1
	NUDT4	-0.772445	3.35062	0.0131825	0.523223	203	375	196	107	62	195	GeneID:102175468	Genbank:XM_005680075.1
	JAM2	-0.768785	2.85266	0.0255467	0.675081	108	285	166	62	63	119	GeneID:102189619	Genbank:XM_005674736.1
	RBMS2	-0.767204	4.22511	0.00489002	0.339868	283	667	482	242	152	250	GeneID:102187377	Genbank:XM_005680336.1,Genbank:XM_005680335.1
	CARD6	-0.76709	3.57981	0.00810156	0.427666	187	377	327	157	87	173	GeneID:102180538	Genbank:XM_005694755.1
	GRN	-0.759005	6.65236	0.0373839	0.750716	1139	6125	1629	1273	628	1757	GeneID:102183179	Genbank:XM_005693928.1
	FCGRT	-0.75857	5.00183	0.0463027	0.799062	349	2073	454	455	209	484	GeneID:102170724	Genbank:XM_005692722.1
	PROS1	-0.757568	3.61677	0.0375566	0.750716	134	715	209	172	66	207	GeneID:102191271	Genbank:XM_005674804.1
	SCIN	-0.755995	3.96016	0.0218333	0.632498	219	806	270	134	135	266	GeneID:102187022	Genbank:XM_005679019.1
	MYC	-0.753784	4.76527	0.0126625	0.512528	410	1275	525	383	149	467	GeneID:102171262	Genbank:XM_005688943.1
	NR1H3	-0.752219	2.98117	0.02801	0.692462	116	403	128	92	52	135	GeneID:100860906	Genbank:XM_005690166.1,Genbank:XM_005690165.1,Genbank:XM_005690167.1,Genbank:XM_005690168.1
	SAMD9	-0.745158	2.89867	0.0275736	0.690291	92	317	178	111	61	83	GeneID:102180452	Genbank:XM_005678920.1,Genbank:XM_005678919.1,Genbank:XM_005678918.1
	FRMD8	-0.742912	3.74989	0.0369137	0.750716	197	790	165	186	87	209	GeneID:100861121	Genbank:XM_005699894.1,Genbank:XM_005699895.1
	LDB2	-0.739831	2.99668	0.0264559	0.680428	144	333	141	121	73	75	GeneID:102174469	Genbank:XM_005681919.1,Genbank:XM_005681917.1,Genbank:XM_005681920.1,Genbank:XM_005681918.1,Genbank:XM_005681923.1,Genbank:XM_005681924.1,Genbank:XM_005681922.1,Genbank:XM_005681921.1
	ASAH1	-0.732251	4.59074	0.0162011	0.561725	318	1235	448	297	167	405	GeneID:102169733	Genbank:XM_005698848.1
	CD93	-0.718437	4.75873	0.0278469	0.692462	403	1470	397	295	247	398	GeneID:102172076	Genbank:XM_005688087.1
	SLC44A1	-0.713391	4.36605	0.0151139	0.545138	283	1021	383	299	135	319	GeneID:102180315	Genbank:XM_005684268.1,Genbank:XM_005684267.1
	ASUN	-0.71006	2.18458	0.0469369	0.803971	80	179	83	56	39	61	GeneID:102170589	Genbank:XM_005680736.1
	FOLR2	-0.709962	3.92916	0.0137772	0.528955	232	728	267	193	105	255	GeneID:102174766	Genbank:XM_005689890.1
	SLC12A4	-0.708623	4.56477	0.0121126	0.503732	337	958	549	325	147	403	GeneID:102189511	Genbank:XM_005692165.1,Genbank:XM_005692164.1
	C1QA	-0.705696	5.22659	0.0484357	0.817938	376	2080	735	487	227	683	GeneID:102187545	Genbank:XM_005676888.1,Genbank:XM_005676887.1,Genbank:XM_005676889.1,Genbank:XM_005676886.1
	LOC102188814	-0.697336	4.46735	0.0194665	0.606141	512.38	572.39	462.14	254.12	187.1	347.18	GeneID:102188814	Genbank:XM_005696613.1,Genbank:XM_005696614.1,Genbank:XM_005696612.1,Genbank:XM_005696615.1
	IL10RB	-0.694744	3.10627	0.0376982	0.750716	107	390	185	85	77	139	GeneID:102174776	Genbank:XM_005674683.1
	DOCK11	-0.69381	3.34348	0.0249051	0.661472	138	477.99	195	117	78	169	GeneID:102170763	Genbank:XM_005700275.1
	ARHGAP25	-0.689312	3.36033	0.0417948	0.775803	143	529	166	105.01	77	189	GeneID:102184913	Genbank:XM_005686824.1,Genbank:XM_005686825.1,Genbank:XM_005686826.1
	TMEM44	-0.674713	2.93383	0.044881	0.786957	113	226	211	87	54	138	GeneID:102177196	Genbank:XM_005675247.1
	PTGER4	-0.672424	3.63594	0.0314046	0.712203	152	584	258	160	79	224	GeneID:102188631	Genbank:XM_005694770.1
	TNFRSF1B	-0.668319	5.18065	0.0382205	0.754601	482.32	1903.05	613.42	447.5	249.98	657.93	GeneID:102191447	Genbank:XM_005690701.1
	ADAM9	-0.667436	3.31984	0.0467029	0.803237	171	482	139	174	70	120	GeneID:102190933	Genbank:XM_005698844.1
	ZEB2	-0.666995	3.90232	0.0352266	0.743667	190	781	257	170	117	258	GeneID:102190273	Genbank:XM_005676175.1
	EIF4E3	-0.66549	3.12054	0.0417222	0.775402	159	382	130	138	50	137	GeneID:102170828	Genbank:XR_310954.1,Genbank:XM_005695728.1,Genbank:XM_005695729.1
	SGK1	-0.664254	4.25841	0.0285859	0.698405	246	921	374	205	173	306	GeneID:102176607	Genbank:XM_005684782.1,Genbank:XM_005684785.1,Genbank:XM_005684783.1,Genbank:XM_005684784.1
	SLC40A1	-0.657512	5.41384	0.0303885	0.700919	576	1448	1157	542	295	766	GeneID:102182451	Genbank:XM_005675865.1
	EIF3D	-0.652659	7.31657	0.0249702	0.661472	2495	5201	4052	2242	1086	2703	GeneID:102174280	Genbank:XM_005680661.1,Genbank:XM_005680660.1
	TSPAN17	-0.650602	3.49441	0.044677	0.786957	258	260	246	157	104	140	GeneID:102181770	Genbank:XM_005682744.1
	TIE1	-0.647675	3.52679	0.0427113	0.776583	167	582	179	152	109	147	GeneID:102181558	Genbank:XM_005678786.1
	CENPC	-0.642383	2.72492	0.0428062	0.776583	114	224	142	92	58	86	GeneID:102183497	Genbank:XM_005681653.1,Genbank:XM_005681654.1
	ANO10	-0.642201	3.50755	0.0222889	0.636002	172	460	234	140	102	167	GeneID:102175065	Genbank:XM_005695593.1
	GJA4	-0.636456	2.85841	0.0427304	0.776583	127	230	163	111	60	91	GeneID:102185334	Genbank:XM_005678726.1,Genbank:XM_005678725.1
	S1PR1	-0.627468	5.29916	0.0280697	0.692462	690	1151	967	540	359	532	GeneID:102172679	Genbank:XM_005678031.1,Genbank:XM_005678032.1
	SP110	-0.62501	3.66487	0.0425485	0.776583	144	486	331	154	102	213	GeneID:102174608	Genbank:XM_005676663.1,Genbank:XM_005676662.1
	NR2F2	-0.618207	3.76225	0.0426936	0.776583	188	660	231	157	123	214	GeneID:102183184	Genbank:XM_005694955.1
	LOC102186207	-0.615288	7.22598	0.03402	0.728932	2320.74	4875.08	3741.91	2323.45	1009.71	2430.32	GeneID:102186207
	FMNL3	-0.61188	3.49581	0.0395478	0.761971	174	515	188	174	75	179	GeneID:102173366	Genbank:XM_005679985.1,Genbank:XM_005679986.1,Genbank:XM_005679989.1,Genbank:XM_005679988.1,Genbank:XM_005679987.1
	IL13RA1	-0.610464	4.98807	0.0496197	0.824717	386	1579	596	416	237	551	GeneID:102171312	Genbank:XM_005700276.1
	RNF213	-0.607288	3.90414	0.037163	0.750716	223	424	413	226	121	210	GeneID:102174427	Genbank:XM_005694076.1
	NAGA	-0.604234	4.44231	0.032707	0.720292	280	977	444	284	181	346	GeneID:102170679	Genbank:XM_005681125.1
	LHFPL2	-0.60136	4.54976	0.0212638	0.623614	370	925	471	336	183	364	GeneID:102189127	Genbank:XM_005685297.1
	CCDC43	-0.597375	3.07735	0.0433395	0.781099	135	302	180	104	67	144	GeneID:102185308	Genbank:XM_005693937.1,Genbank:XM_005693936.1
	LOC102177673	-0.597357	3.63983	0.0400024	0.764921	170	484	282	140	103	223	GeneID:102177673	Genbank:XR_311001.1
	ERRFI1	-0.589229	3.94723	0.0322417	0.712266	202	633	339	229	129	218	GeneID:102177358	Genbank:XM_005690736.1
	METAP2	-0.583251	5.4897	0.0359548	0.748658	733	1407	1082.07	593.43	393.75	698.19	GeneID:102183849	Genbank:XM_005679837.1
	STEAP3	-0.580303	4.90485	0.0386376	0.760694	607	1059	507	400	278	433	GeneID:102181998	Genbank:XM_005676251.1
	ELK3	-0.580007	4.58847	0.0446556	0.786957	328	1142	426	316	204	386	GeneID:102186376	Genbank:XM_005680472.1,Genbank:XM_005680473.1
	IL1R1	-0.57457	5.38277	0.0372927	0.750716	649	1522	912	599	299	723	GeneID:102187231	Genbank:XM_005686295.1,Genbank:XM_005686294.1,Genbank:XM_005686296.1,Genbank:XM_005686297.1
	LOC102187269	-0.567283	4.51588	0.0437192	0.783725	334.15	690.41	603.27	328.29	178.81	370.08	GeneID:102187269	Genbank:XM_005695110.1
	MSH6	-0.556483	3.7684	0.043363	0.781099	184.5	529.02	302.23	184.23	112.39	223.17	GeneID:102173474	Genbank:XM_005709417.1
	LOC102178679	-0.552586	3.91086	0.0469679	0.803971	202.12	637.77	302.85	194	121	262	GeneID:102178679	Genbank:XM_005696926.1
	PITRM1	0.522819	3.91125	0.0443461	0.786957	178	385	198	294	205	322	GeneID:102190332	Genbank:XM_005688228.1
	LOC102180561	0.528392	4.52878	0.0470097	0.803971	248	593	332	460	252	600	GeneID:102180561	Genbank:XR_309932.1
	PTPN18	0.543078	4.08921	0.0455175	0.79267	153	474	253	375	190	400	GeneID:102169429	Genbank:XM_005675827.1
	IGSF8	0.545996	3.82842	0.0456606	0.79267	135	365	219	306	151	354	GeneID:102170649	Genbank:XM_005677260.1
	TCEB2	0.547563	4.58597	0.0460209	0.796005	269.01	605.75	331.38	501.6	236.01	655.46	GeneID:102175351	Genbank:XM_005697450.1
	MKNK2	0.554355	4.66359	0.0374229	0.750716	335	590	315	546	301	585	GeneID:102180932	Genbank:XM_005709746.1
	LOC102184816	0.558619	5.65181	0.0439203	0.785559	583.92	1142	735.98	1227	529	1140.87	GeneID:102184816	Genbank:XM_005687374.1
	LOC102182120	0.568649	4.39324	0.0402757	0.765804	232.33	635.56	223.77	475.58	260.89	444.57	GeneID:102182120	Genbank:XM_005682357.1
	ATP5G1	0.570247	4.07118	0.0328809	0.720292	192	478	188	341	208	399	GeneID:102168293	Genbank:XM_005693702.1,Genbank:XM_005693701.1,Genbank:XM_005693700.1
	PPT2	0.573778	4.32034	0.0443647	0.786957	207	422	334	403	307	373	GeneID:102173897	Genbank:XM_005696556.1
	FAM122A	0.57958	4.12447	0.0424032	0.776583	226	343	251	303	276	365	GeneID:102179475	Genbank:XM_005683771.1
	ERLEC1	0.581869	5.43352	0.0496253	0.824717	597	753	634	870	614	908	GeneID:102175863	Genbank:XM_005686734.1
	LOC102174123	0.584269	4.58891	0.0328954	0.720292	301	481	353	594	281	497	GeneID:102174123	Genbank:XM_005684847.1
	RABGEF1	0.586192	3.77916	0.0446117	0.786957	157	267	222	255	215	275	GeneID:100861034	Genbank:XM_005697760.1,Genbank:XM_005697761.1,Genbank:XM_005697762.1
	BSPRY	0.588231	4.17416	0.0456798	0.79267	252	375	224	442	257	295	GeneID:102176883	Genbank:XM_005684404.1
	NDUFA3	0.592724	3.65849	0.0349408	0.739685	130.79	293.07	190.31	211.34	168.13	331.29	GeneID:102172091	Genbank:XM_005692999.1
	GSR	0.593086	3.92215	0.03143	0.712203	134	374	243	357	194	302	GeneID:102180650	Genbank:XM_005698806.1
	MTMR10	0.595844	4.68493	0.031318	0.712203	306	530	382	559	375	485	GeneID:102182448	Genbank:XM_005695174.1
	TECR	0.599666	5.92149	0.0494362	0.824717	901	991	832	1217	749	1502	GeneID:102187120	Genbank:XM_005682303.1
	NAGK	0.604061	4.03372	0.018326	0.594755	187	399	213	357	195	386	GeneID:102187774	Genbank:XM_005686464.1
	BSG	0.604811	8.2321	0.0293799	0.700919	3802.87	6534.59	3978.5	6620.26	4032.55	6302.03	GeneID:102183059	Genbank:XM_005682881.1
	MRPS23	0.605658	4.10596	0.0191034	0.602887	194	397	240	381	231	355	GeneID:102182437	Genbank:XM_005693092.1
	LOC102176172	0.60816	4.93911	0.0339853	0.728932	313	813	406	620	311	880	GeneID:102176172	Genbank:XR_310931.1
	LOC100861284	0.608331	6.28857	0.0301848	0.700919	979	1714	1031	1528	1164	1636	GeneID:100861284	Genbank:XM_005678973.1
	NHP2	0.612484	4.17704	0.0389817	0.760694	221	481	192	503	168	398	GeneID:102191233	Genbank:XM_005682777.1,Genbank:XM_005682778.1
	IMPDH1	0.613971	2.7499	0.0495284	0.824717	81	156	84	137	82	163	GeneID:102170200	Genbank:XM_005679582.1
	MMP15	0.615846	3.83671	0.0303805	0.700919	154	327	206	234	227	322	GeneID:102168287	Genbank:XM_005692095.1
	MANBAL	0.616474	5.10071	0.0232943	0.648018	396	729	500	702	474	755	GeneID:102181877	Genbank:XM_005688534.1,Genbank:XM_005688536.1,Genbank:XM_005688538.1,Genbank:XM_005688535.1,Genbank:XM_005688537.1
	HIRIP3	0.617202	4.1198	0.0212596	0.623614	216	328	258	365	220	406	GeneID:102188009	Genbank:XM_005697677.1,Genbank:XM_005697678.1,Genbank:XM_005697676.1
	TFCP2L1	0.62097	6.67619	0.0469743	0.803971	951	2539	1552	2287	1668	1594	GeneID:102178671	Genbank:XM_005676324.1
	GYLTL1B	0.62617	3.73581	0.0404211	0.765804	173	204	214	281	153	338	GeneID:102183620	Genbank:XM_005690201.1
	PCYT2	0.633796	3.918	0.023931	0.651617	211	281	195	343	202	311	GeneID:102168574	Genbank:XM_005694055.1,Genbank:XM_005694056.1
	ABCB6	0.635694	3.34225	0.044301	0.786957	107	222	151	161	175	213	GeneID:100861157	Genbank:XM_005676573.1
	CAT	0.639841	5.44757	0.0330811	0.7223	544	1161	437	769	680	973	GeneID:100860855	Genbank:XM_005690077.1
	SLC16A5	0.646603	2.76555	0.0494237	0.824717	70	135	109	119	94	171	GeneID:102172757	Genbank:XM_005694147.1,Genbank:XM_005694150.1,Genbank:XM_005694148.1,Genbank:XM_005694149.1
	STK11IP	0.647082	3.99935	0.0260598	0.677781	207	326	205	430	211	267	GeneID:102182453	Genbank:XM_005676600.1
	RRAS	0.649691	5.60799	0.0292665	0.700919	640	848	700	1200	504	1197	GeneID:102184366	Genbank:XM_005692844.1
	LOC102177376	0.657144	6.55694	0.0234769	0.648018	1181	1871	1272	2363	938	2346	GeneID:102177376	Genbank:XM_005694453.1
	TRIM44	0.657248	3.35514	0.0198166	0.607654	128	210	133	219	130	239	GeneID:102182988	Genbank:XM_005690119.1
	LOC100861228	0.65741	4.1677	0.0388998	0.760694	152	418	293	246	287	468	GeneID:100861228	Genbank:XM_005690478.1
	ABCB8	0.660565	4.05488	0.0144803	0.538886	168	478	183	370	217	368	GeneID:102185895	Genbank:XM_005679679.1
	LOC102181144	0.660642	4.55017	0.0474334	0.809399	238.1	387.99	426.08	406.12	421.49	437.99	GeneID:102181144
	MTUS1	0.664306	5.24864	0.0349392	0.739685	381	853	567	725	688	634	GeneID:102168885	Genbank:XM_005698767.1,Genbank:XM_005698768.1,Genbank:XM_005698769.1,Genbank:XM_005698770.1
	TC2N	0.667352	6.92683	0.0443764	0.786957	1698	1734	1809.03	3183.98	1619.02	2177	GeneID:102187628	Genbank:XM_005695318.1
	PIGZ	0.671239	5.20508	0.0304312	0.700919	431	555	629	733	504	883	GeneID:102177928	Genbank:XM_005675079.1
	C2CD2L	0.672808	3.43977	0.0483909	0.817938	112	299	122	234	198	151	GeneID:102184543	Genbank:XM_005689638.1
	PIP5K1B	0.674993	4.14104	0.0430737	0.778652	257	265	240	385	297	286	GeneID:102186592	Genbank:XM_005683719.1,Genbank:XM_005683717.1,Genbank:XM_005683718.1
	SLC39A3	0.675171	2.71054	0.0368974	0.750716	72	130	96	159	73	150	GeneID:100860948	Genbank:XM_005682598.1
	DUSP1	0.67546	3.61756	0.0457239	0.79267	88	403	145	207	207	262	GeneID:102180080	Genbank:XM_005694581.1
	LOC102179380	0.678984	3.92888	0.0171724	0.578276	182.28	249.22	240.83	329.37	199.92	350.36	GeneID:102179380	Genbank:XM_005701800.1
	LNX1	0.68186	3.00324	0.0482363	0.817599	105	119	122	212	102	147	GeneID:102170957	Genbank:XM_005681613.1,Genbank:XM_005681614.1,Genbank:XM_005681612.1,Genbank:XM_005681615.1
	ITPKB	0.689203	6.13624	0.0132857	0.52389	853	1405	943	1724	891	1491	GeneID:102190716	Genbank:XM_005690535.1
	SERP1	0.689828	3.15437	0.0225292	0.640866	104	158	134	199	117	197	GeneID:102182544	Genbank:XM_005675577.1
	SLC39A11	0.690638	4.10842	0.00732743	0.41004	204	388	210	382	218	406	GeneID:102191650	Genbank:XM_005694468.1,Genbank:XM_005694469.1
	LOC102187632	0.692832	5.85315	0.0377799	0.750716	717	818	944	1553	543	1427	GeneID:102187632	Genbank:XM_005676339.1
	LOC102169002	0.694105	3.74981	0.0267847	0.683715	207.84	227.78	148.82	264.15	200.05	300.4	GeneID:102169002	Genbank:XM_005701973.1
	PTPRG	0.696266	4.36669	0.011558	0.49696	272	433	235	447	305	421	GeneID:102169530	Genbank:XM_005696082.1
	LOC102168478	0.698284	2.85105	0.0316505	0.712203	71	191	84	158	73	200	GeneID:102168478	Genbank:XM_005691782.1
	PRADC1	0.701636	4.08297	0.0338748	0.728932	249	213	244	414	223	346	GeneID:102182600	Genbank:XM_005686372.1
	SPIRE2	0.70364	2.61249	0.0321211	0.712203	72	137	72	112	89	147	GeneID:102180617	Genbank:XM_005692061.1
	HIVEP1	0.707278	4.03412	0.0177937	0.587905	203	335	204	377	271	263	GeneID:102187442	Genbank:XM_005696885.1
	ALDH1L2	0.711363	3.16204	0.0392013	0.76088	84	188	137	268	69	213	GeneID:102189931	Genbank:XM_005680644.1
	RNH1	0.713951	2.89588	0.0415863	0.775402	99	150	83	224	69	155	GeneID:102187199	Genbank:XM_005700106.1
	TP53INP2	0.717191	4.98923	0.0368287	0.750716	286	786	442	506	647	537	GeneID:102174948	Genbank:XM_005688668.1
	GMPPB	0.72041	3.8087	0.0148935	0.544233	190	276	158	313	221	257	GeneID:102178496	Genbank:XM_005695951.1,Genbank:XM_005695952.1,Genbank:XM_005695953.1
	EARS2	0.726819	2.40044	0.0354476	0.746262	67	112	58	113	77	111	GeneID:102183845	Genbank:XM_005697984.1
	MSMO1	0.736255	5.14258	0.0303418	0.700919	526.03	452	474	902	373	873	GeneID:102180413	Genbank:XM_005691137.1,Genbank:XM_005691143.1,Genbank:XM_005691142.1,Genbank:XM_005691138.1,Genbank:XM_005691141.1,Genbank:XM_005691139.1,Genbank:XM_005691140.1
	KIF13B	0.741655	4.0267	0.0390781	0.76088	190	322	215	411	300	180	GeneID:102188499	Genbank:XM_005683581.1
	HN1	0.742214	4.89958	0.00585271	0.366601	310	683	384	597	386	788	GeneID:102172192	Genbank:XM_005709697.1
	FAM198B	0.74232	4.05481	0.0182736	0.594323	189	337	219	220	284	434	GeneID:102191727	Genbank:XM_005691306.1
	KIF21A	0.74483	2.41238	0.0434616	0.781235	71	97	63	119	87	93	GeneID:102189737	Genbank:XM_005680171.1
	EPN3	0.748413	3.0859	0.0388274	0.760694	112	151	105	196	154	118	GeneID:102187431	Genbank:XM_005694261.1
	HTATIP2	0.748782	3.4738	0.0135975	0.526636	116	323	98	229	146	280	GeneID:102186278	Genbank:XM_005699517.1
	LOC102186545	0.74978	3.43416	0.0331705	0.7223	177	140	123	244	141	252	GeneID:102186545	Genbank:XR_311068.1,Genbank:XR_311069.1,Genbank:XR_311067.1
	FAAH	0.752343	2.38455	0.0391396	0.76088	41	123	77	83	80	136	GeneID:102174994	Genbank:XM_005678504.1
	LOC102171430	0.753998	7.49805	0.0360726	0.750083	1599	3789	2836	5723	1236	4610	GeneID:102171430	Genbank:XM_005685382.1,Genbank:XM_005685380.1,Genbank:XM_005685381.1
	LOC102191280	0.754361	2.26116	0.0462254	0.798634	43	84	81	113	49	126	GeneID:102191280	Genbank:XM_005695409.1,Genbank:XM_005695410.1,Genbank:XR_310923.1
	TMEM8A	0.759485	4.80402	0.0409634	0.770591	256	466	490	676	187	934	GeneID:102170930	Genbank:XM_005697362.1
	LOC102169755	0.761619	2.33656	0.0394637	0.761367	32	131	75	109	73	109	GeneID:102169755	Genbank:XM_005701837.1
	GHR	0.761948	3.56005	0.0294003	0.700919	101	408	90	219	165	308	GeneID:100860790	Genbank:XM_005694745.1,Genbank:XM_005694744.1,Genbank:XM_005694746.1,Genbank:XM_005694747.1
	PHF6	0.764524	3.96071	0.0161332	0.561725	159	309	225	240	299	319	GeneID:102183672	Genbank:XM_005700319.1,Genbank:XM_005700317.1,Genbank:XM_005700318.1
	TRIM7	0.766203	3.51286	0.0102142	0.476902	138	202	153	265	177	213	GeneID:102183686	Genbank:XM_005682827.1
	SLC6A4	0.766423	3.57442	0.0243378	0.654497	183	156	146	255	181	252	GeneID:102172383	Genbank:XM_005693288.1,Genbank:XM_005693289.1,Genbank:XM_005693290.1
	ZNF750	0.76977	3.1543	0.0187301	0.600193	116	144	116	246	92	203	GeneID:102178661	Genbank:XM_005694165.1
	SHPK	0.771288	3.31025	0.0142463	0.534096	128	174	123	274	126	187	GeneID:102186993	Genbank:XM_005693410.1
	PEMT	0.771596	5.29616	0.0228475	0.642999	480	464	652	862	488	1016	GeneID:102170908	Genbank:XM_005693623.1
	CBX4	0.771965	2.52419	0.0210958	0.623614	62	112	78	140	81	113	GeneID:102185779	Genbank:XM_005709418.1
	ZNF185	0.775543	4.04326	0.0410077	0.770591	128	299	300	388	314	203	GeneID:102173822	Genbank:XM_005700495.1
	FAM102A	0.781138	3.82152	0.0068022	0.392183	117	412	154	328	201	301	GeneID:102188682	Genbank:XM_005687245.1
	LOC102176507	0.783313	2.02316	0.0341934	0.728932	46	92	43	96	58	81	GeneID:102176507	Genbank:XM_005700926.1
	LOC102176448	0.799071	4.65722	0.00375843	0.302346	232	505	378	537	309	688	GeneID:102176448	Genbank:XM_005691126.1
	GALM	0.799462	5.57187	0.0110974	0.489604	589	759	646	912	832	959	GeneID:102177347	Genbank:XM_005686511.1
	SLC25A20	0.80436	3.00776	0.0154032	0.55163	87	197	81	236	105	136	GeneID:102186811	Genbank:XM_005695982.1
	LOC102185156	0.809779	5.30945	0.0146307	0.543156	573	553.01	480	780	656	854	GeneID:102185156	Genbank:XM_005700032.1
	LOC102184105	0.812905	3.88454	0.0105684	0.478755	172.28	232.79	211.38	225.06	208.26	451.22	GeneID:102184105	Genbank:XM_005696678.1
	PBX3	0.813805	3.39317	0.0126945	0.512528	149	155	125	200	162	253	GeneID:102187055	Genbank:XM_005687144.1,Genbank:XM_005687145.1
	KIAA1211L	0.821189	3.6595	0.00328204	0.28384	155	256	136	325	158	281	GeneID:102177805	Genbank:XM_005686431.1
	LOC102179192	0.828327	2.74006	0.0148287	0.544233	89.16	113.88	74.93	130.16	101.88	160.33	GeneID:102179192	Genbank:XM_005702056.1
	TMEM97	0.83189	4.86193	0.00868773	0.436422	388.97	381.85	392.17	631.94	419.88	683.19	GeneID:102190452	Genbank:XM_005693351.1
	EPHB3	0.832086	4.35899	0.0013303	0.171597	203	484	236	450	280	506	GeneID:102180800	Genbank:XM_005675257.1
	PDF	0.834301	2.01395	0.0271229	0.684935	40	74	57	94	63	77	GeneID:102182902	Genbank:XM_005709573.1
	NCF4	0.836689	5.28563	0.0147348	0.544233	366	607	652	771	373	1346	GeneID:102175930	Genbank:XM_005680667.1,Genbank:XM_005680668.1
	PER2	0.847675	2.62485	0.0450399	0.786962	81	120	60	180	105	68	GeneID:102178971	Genbank:XM_005678837.1
	AMT	0.850229	2.31359	0.016182	0.561725	50	112	55	94	58	152	GeneID:102180265	Genbank:XM_005695957.1,Genbank:XM_005695958.1,Genbank:XM_005695959.1
	ACADM	0.85427	2.9375	0.0135554	0.526344	79.72	104.78	124.17	145.63	111.08	200.64	GeneID:102190925	Genbank:XM_005678252.1
	NABP1	0.856706	3.119	0.03152	0.712203	86	113	149	116	117	297	GeneID:102190362	Genbank:XM_005676283.1,Genbank:XR_309793.1,Genbank:XM_005676282.1
	MIEF2	0.863925	1.81649	0.0327704	0.720292	33	99	28	79	50	79	GeneID:102168857	Genbank:XM_005693615.1
	ORAI1	0.867553	6.3429	0.00713351	0.402145	939	1165	1165	1900	1354	1491	GeneID:102171809	Genbank:XM_005691414.1,Genbank:XM_005691415.1
	PIGR	0.886738	9.9541	0.00323189	0.2811	10321	17660	13354	17151	16192	25686	GeneID:102176714	Genbank:XM_005690418.1
	LOC102184120	0.890292	3.22434	0.0288603	0.699023	62	282	98	108	188	235	GeneID:102184120	Genbank:XM_005679557.1
	CCDC13	0.892651	4.15108	0.0365432	0.750716	191	151	326	273	351	389	GeneID:102171932	Genbank:XM_005695588.1
	PER1	0.896001	5.51068	0.0392004	0.76088	607	415	677	847	978	702	GeneID:102173685	Genbank:XM_005693546.1
	PTPRU	0.897791	2.77518	0.0207615	0.623614	61	214	45	142	77	209	GeneID:102174520	Genbank:XM_005676983.1
	TBX3	0.901752	3.3796	0.0235008	0.648018	113	309	56	275	90	307	GeneID:102185207	Genbank:XM_005691542.1
	PGLYRP1	0.903541	4.18187	0.00425739	0.317656	110	378	299	363	258	489	GeneID:102168570	Genbank:XM_005692793.1
	C18H19orf40	0.912331	2.82933	0.0126079	0.512528	62	138	99	107	140	161	GeneID:102186622	Genbank:XM_005692245.1
	MLEC	0.912924	7.1199	0.000974592	0.134857	1551	2735	1541	3395	1957	3184	GeneID:102173958	Genbank:XM_005691571.1
	PSPH	0.917224	2.91478	0.0329202	0.720292	105	108	79	287	57	144	GeneID:102184397	Genbank:XM_005697753.1,Genbank:XM_005697752.1
	IL17RE	0.924392	2.6567	0.0100433	0.476682	85	105	61	177	82	128	GeneID:102183735	Genbank:XM_005695698.1
	FAM13A	0.92674	5.35456	0.00744764	0.410137	616	625	356	1168	570	774	GeneID:102170956	Genbank:XM_005681435.1,Genbank:XM_005681437.1,Genbank:XM_005681436.1,Genbank:XM_005681438.1,Genbank:XM_005681441.1,Genbank:XM_005681442.1,Genbank:XM_005681439.1,Genbank:XM_005681440.1
	TIMM10	0.932918	3.48157	0.00894927	0.445153	88	282	123	343	78	318	GeneID:102171447	Genbank:XM_005690284.1,Genbank:XM_005690283.1
	SARDH	0.934749	4.01192	0.00468517	0.331471	230	211	175	312	271	381	GeneID:102176539	Genbank:XM_005687353.1
	SEC16B	0.936746	4.50143	0.0424046	0.776583	292	156	363	372	484	423	GeneID:102183896	Genbank:XM_005690914.1
	FBP1	0.93747	3.76551	0.0260548	0.677781	175	91	219	294	198	343	GeneID:102186015	Genbank:XM_005684138.1
	ATP5I	0.942942	1.14568	0.0469678	0.803971	19	60	17	35	37	57	GeneID:102189939	Genbank:XM_005682016.1
	UBTD1	0.943096	3.81934	0.00107237	0.144447	111	285	198	397	189	288	GeneID:102173155	Genbank:XM_005698385.1
	LDLR	0.9446	5.80941	0.0104584	0.478755	875	968	372	1280	950	1116	GeneID:102186579	Genbank:XM_005682375.1
	PFKFB4	0.946101	3.69827	0.0234981	0.648018	144	114	218	444	151	222	GeneID:102188810	Genbank:XM_005695990.1,Genbank:XM_005695991.1
	SVEP1	0.946452	1.12984	0.0392912	0.76088	14	45	31	43	32	55	GeneID:102173568	Genbank:XM_005684394.1
	LOC102172232	0.951743	1.63802	0.0341865	0.728932	28	69	33	38	47	103	GeneID:102172232	Genbank:XM_005678451.1
	ALPL	0.954394	4.93889	0.0130815	0.522608	279	340	543	909	262	856	GeneID:102189447	Genbank:XM_005677026.1
	GUF1	0.960473	3.47042	0.00120417	0.156655	124.8	169	140.26	272.47	131.24	300.47	GeneID:102182392	Genbank:XM_005681566.1
	LOC102173646	0.976802	1.94995	0.0301978	0.700919	19.42	103.56	45.68	82.29	33.57	132.67	GeneID:102173646	Genbank:XM_005700562.1
	SCD1	0.982379	11.2922	0.0421704	0.776583	41073	13402	29768	62617	39833	50737	GeneID:100860763	Genbank:XM_005698328.1
	C21H15orf39	0.985488	3.28926	0.00164559	0.196568	75	267	90	261	128	225	GeneID:102168210	Genbank:XM_005709650.1
	FAM110A	0.985717	4.0071	0.000297425	0.0635821	166	349	154	444	207	364	GeneID:102174405	Genbank:XM_005688334.1
	SDSL	0.989899	4.36571	0.00823244	0.427666	246	176	315	450	256	614	GeneID:102187342	Genbank:XM_005691472.1
	ADAMTS5	0.995358	3.29842	0.00244154	0.246111	84	233	100	320	94	227	GeneID:102172097	Genbank:XM_005674753.1
	FAM46C	0.996515	6.33959	0.004582	0.328758	947	1030	1059	1432	1613	1691	GeneID:102178682	Genbank:XM_005677801.1
	SLC16A1	1.00185	5.75893	0.0259228	0.677781	901	450	521	1282	1039	864	GeneID:100861278	Genbank:XM_005677870.1,Genbank:XM_005677872.1,Genbank:XM_005677871.1
	MPP2	1.00311	1.11652	0.0352228	0.743667	27	36	19	45	24	66	GeneID:102178482	Genbank:XM_005693910.1,Genbank:XM_005693911.1,Genbank:XM_005693912.1
	SLC25A35	1.00701	2.98131	0.00270155	0.255234	100	126	78	174	136	167	GeneID:102175439	Genbank:XM_005693554.1,Genbank:XM_005693553.1
	CCL23	1.00971	3.12129	0.0284305	0.697002	53	206	110	355	45	191	GeneID:102170310	Genbank:XM_005701407.1,Genbank:XM_005701406.1
	B4GALNT3	1.01348	4.31559	0.000127551	0.0334732	195	436	193	452	288	510	GeneID:102172522	Genbank:XM_005681040.1
	FAM212B	1.0149	2.08194	0.021549	0.628867	47	61	53	56	89	102	GeneID:102176483	Genbank:XM_005677889.1,Genbank:XM_005677890.1
	LOC102187557	1.01543	2.09409	0.00629458	0.38206	49.91	66.77	45.9	101.71	59.76	102.87	GeneID:102187557	Genbank:XM_005679095.1
	MASP1	1.01966	5.58993	0.00556535	0.359973	352	554	896	1219	576	1329	GeneID:102171378	Genbank:XM_005675142.1,Genbank:XM_005675141.1,Genbank:XM_005675143.1
	RHPN2	1.02192	4.16619	0.000893977	0.131768	143	345	239	287	327	471	GeneID:102189513	Genbank:XM_005692487.1
	RAMP2	1.02325	8.04325	0.00506701	0.34741	2918	4032	3145	10031	2285	5344	GeneID:102189616	Genbank:XM_005693862.1
	LOC102172606	1.02743	3.24903	0.00837656	0.429292	87	91	165	278	117	213	GeneID:102172606	Genbank:XM_005680655.1,Genbank:XM_005680654.1,Genbank:XM_005680656.1
	SDK2	1.02769	0.818221	0.0437663	0.783725	17	27	21	43	15	53	GeneID:102175895	Genbank:XM_005694489.1
	HEPACAM2	1.03489	3.26084	0.0297304	0.700919	104	287	30	314	92	224	GeneID:102181093	Genbank:XM_005678921.1
	BDH1	1.03512	5.14681	0.00940251	0.457673	433	412	443	753	777	502	GeneID:102180798	Genbank:XM_005675092.1
	DNAJB1	1.04364	5.63923	0.0149458	0.544233	452	1259	414	1207	1129	488	GeneID:102172345	Genbank:XM_005682254.1
	LOC102173377	1.05071	1.49283	0.0237517	0.650223	17	50.93	41	64	26	92	GeneID:102173377	Genbank:XM_005682120.1
	ABCC2	1.05517	2.16464	0.0293435	0.700919	30	41	90	100	78	95	GeneID:102179626	Genbank:XM_005698320.1
	LOC102171021	1.06181	0.983601	0.0362773	0.750716	16.88	31	26	26	36	56	GeneID:102171021
	GK	1.067	3.04747	0.0105211	0.478755	34	148	147	138	140	234	GeneID:102170215	Genbank:XM_005700968.1,Genbank:XM_005700966.1,Genbank:XM_005700969.1,Genbank:XM_005700967.1
	LOC102189920	1.07179	3.44608	0.0269433	0.683982	121	134	143	160	305	125	GeneID:102189920	Genbank:XM_005696771.1
	LOC102172005	1.07736	1.89175	0.0363934	0.750716	35.78	75.33	32.79	166.31	28.15	49.74	GeneID:102172005	Genbank:XM_005693067.1
	SPAG4	1.07946	1.67903	0.0126198	0.512528	40	45	31	60	43	100	GeneID:102176900	Genbank:XM_005688675.1
	ALDH1A1	1.08009	6.36167	0.00804802	0.427666	962	765	1128	1360	1765	1706	GeneID:102171605	Genbank:XM_005683753.1
	LOC102178017	1.08761	2.5404	0.00264669	0.255234	72	86	56	125	100	134	GeneID:102178017
	LOC102171492	1.08822	1.05016	0.0279727	0.692462	24.53	42.51	10.85	47.75	28.56	50.91	GeneID:102171492	Genbank:XM_005680437.1
	SESN2	1.09709	2.36821	0.00222006	0.233045	54	71	63	128	67	137	GeneID:102175632	Genbank:XM_005676986.1
	INSIG1	1.09735	6.24687	0.00435801	0.320451	1065	758	781	1592	1466	1539	GeneID:102183937	Genbank:XM_005679674.1
	CLDN3	1.09818	2.58418	0.00321272	0.281039	37	141	68	166	100	104.96	GeneID:102178787	Genbank:XM_005698043.1
	DHCR24	1.09826	8.37158	0.00559862	0.359973	4200	2609	4320	7257	5618	7795	GeneID:102172859	Genbank:XM_005678362.1
	ZFHX4	1.10246	1.39923	0.0083658	0.429292	23	55	24	60	34	73	GeneID:102180407	Genbank:XM_005689290.1
	C15H11orf34	1.10775	2.80809	0.00258116	0.255234	72	78	97	199	83	176	GeneID:102177258	Genbank:XM_005689457.1
	CTNS	1.11246	5.59548	0.00194903	0.209748	597.02	513.59	564.93	1346.57	808.97	862.78	GeneID:102187709	Genbank:XM_005693413.1
	LOC102179375	1.12114	4.20368	0.000920729	0.132584	245.73	215.03	179.66	384.59	232.95	600.06	GeneID:102179375
	C8G	1.12128	0.579458	0.0496856	0.824717	12	14	24	36	16	42	GeneID:102183974	Genbank:XM_005687371.1
	CREM	1.12256	3.55594	0.000118283	0.0329682	127	181	125	297	188	258	GeneID:100861259	Genbank:XM_005687889.1,Genbank:XM_005687892.1,Genbank:XM_005687891.1,Genbank:XM_005687890.1,Genbank:XM_005687898.1,Genbank:XM_005687896.1,Genbank:XM_005687887.1,Genbank:XM_005687894.1,Genbank:XM_005687893.1,Genbank:XM_005687888.1,Genbank:XM_005687897.1,Genbank:XM_005687895.1
	TRIB3	1.12271	2.76118	0.0242581	0.654497	108	42	67	114	98	227	GeneID:102181514	Genbank:XM_005688445.1
	COL9A1	1.13509	2.51915	0.00363468	0.29893	54	79	74	176	93	90	GeneID:102185378	Genbank:XM_005688762.1
	LOC102190067	1.13607	1.5785	0.0220443	0.634283	18	41	48	59	27	113	GeneID:102190067	Genbank:XM_005693422.1
	ATF5	1.14205	3.27826	0.0193744	0.606141	146	150	48	368	59	252	GeneID:102187428	Genbank:XM_005692855.1
	SLC31A2	1.14856	4.73849	0.00376714	0.302346	236	216	447	827	350	577	GeneID:102170233	Genbank:XM_005684317.1
	SRD5A1	1.15116	3.66642	0.000320265	0.0658751	101	327	93	381	151	312	GeneID:102172667	Genbank:XM_005694872.1
	SLC25A29	1.17188	1.67626	0.00449918	0.325341	34	44	34	84	43	79	GeneID:102179329	Genbank:XM_005695452.1
	TOB1	1.17376	5.5668	0.000198773	0.0472737	528	607	519	1095	845	1041	GeneID:102178391	Genbank:XM_005693650.1
	GCSH	1.18052	2.21856	0.0011969	0.156655	43.56	89.23	40.92	123.36	75.96	95.56	GeneID:102180872	Genbank:XM_005691826.1
	LOC102174628	1.18434	-0.18494	0.0480819	0.816283	3.99	14.99	11.24	14.59	12.5	25	GeneID:102174628	Genbank:XM_005699262.1
	ATF3	1.19259	4.73614	0.0184263	0.596037	163	722	228	292	796	361	GeneID:102183991	Genbank:XM_005691011.1,Genbank:XM_005691012.1,Genbank:XM_005691010.1
	CXCL6	1.19521	6.30016	0.000727188	0.115297	762	1361	774	1075	1721	1978	GeneID:102181582	Genbank:XM_005681937.1
	ABHD11	1.19528	4.22526	0.000608091	0.0995243	148	442	153	458	392	286	GeneID:102170657	Genbank:XM_005697789.1,Genbank:XM_005697787.1,Genbank:XM_005697788.1,Genbank:XM_005697786.1
	THSD4	1.20065	2.18746	0.0041732	0.316569	38	121	24	104	80	103	GeneID:102176609	Genbank:XM_005685167.1,Genbank:XM_005685168.1
	LOC102169818	1.2016	0.656196	0.0306883	0.7056	10	32	16	51	26	19	GeneID:102169818	Genbank:XR_311022.1
	ZNF469	1.20414	0.329365	0.0315156	0.712203	14	18	10	24	17	37	GeneID:102187252	Genbank:XM_005691916.1
	TNFSF13	1.21103	4.55975	1.6582e-05	0.00884904	216	329	285	549	381	598	GeneID:100860886	Genbank:XM_005693510.1,Genbank:XM_005693508.1,Genbank:XM_005693509.1,Genbank:XM_005693511.1,Genbank:XM_005693512.1,Genbank:XM_005693513.1
	LOC102182608	1.21863	2.44597	0.00357484	0.297337	52.12	84.47	56	217.17	53.01	99.01	GeneID:102182608
	LOC102169680	1.22627	1.49413	0.00420123	0.316569	24	38	35	73	44	63	GeneID:102169680	Genbank:XR_310436.1,Genbank:XR_310437.1
	LOC102187381	1.23705	0.308899	0.0423024	0.776583	12	15	14	20	28	25	GeneID:102187381	Genbank:XM_005680779.1
	LOC102186478	1.24708	5.58661	0.0069888	0.396927	555.28	393.35	574.41	709.15	457.96	2263.67	GeneID:102186478
	PANK3	1.24748	5.42195	0.00298099	0.268483	548	392	429	1056	926	633	GeneID:102182632	Genbank:XM_005694510.1,Genbank:XM_005694509.1
	TAC1	1.25412	0.43699	0.0321086	0.712203	11	25	10	46	8	35	GeneID:102191397	Genbank:XM_005678953.1,Genbank:XM_005678955.1,Genbank:XM_005678956.1,Genbank:XM_005678954.1
	GPRC5A	1.27772	1.25184	0.0410873	0.771133	27	55	4	52	21	89	GeneID:102174546	Genbank:XM_005680813.1
	FAT2	1.28847	2.56492	0.00183633	0.208588	52	104	55	90	145	123	GeneID:102191697	Genbank:XM_005683192.1
	LOC102172341	1.29275	1.54867	0.045153	0.787255	4	33	61	57	39	99	GeneID:102172341	Genbank:XR_310097.1,Genbank:XR_310098.1
	HSPA6	1.30074	2.3257	0.0119172	0.50247	45	64	60	111	136	47	GeneID:102185412	Genbank:XM_005677146.1
	BCAT2	1.30096	5.50668	0.00192458	0.209748	249	397.01	823	1115	587	1430	GeneID:102186149	Genbank:XM_005692689.1
	SLC5A10	1.30184	0.470246	0.0111669	0.489829	12	22	12	33	22	32	GeneID:102191172	Genbank:XM_005693610.1
	CYFIP2	1.30753	6.0021	0.000104685	0.0312435	657	793	658	1721	1234	1128	GeneID:102177334	Genbank:XM_005683227.1,Genbank:XM_005683228.1
	ADRB2	1.30906	3.55841	0.000186541	0.045069	75	146	175	251	230	272	GeneID:102179381	Genbank:XM_005683143.1
	FAM46B	1.30913	0.358659	0.0498216	0.825836	20	13	5	31	13	40	GeneID:102179528	Genbank:XM_005676996.1
	LOC102190928	1.31428	0.802075	0.0262732	0.677805	10	24	24	18	33	59	GeneID:102190928	Genbank:XR_311101.1
	MAP3K13	1.31433	3.48345	0.00583964	0.366601	76	154	153	121	325	198	GeneID:102178859	Genbank:XM_005675173.1,Genbank:XM_005675172.1
	LOC102186056	1.32553	0.385817	0.0209338	0.623614	5.6	27.32	12.87	23.13	27.62	28.44	GeneID:102186056
	CSF3R	1.33197	3.43708	0.026962	0.683982	59	162	148	432	20	373	GeneID:102175546	Genbank:XM_005678685.1,Genbank:XM_005678686.1
	PHGDH	1.33725	4.19382	0.00176272	0.206388	162	226	208	829	117	390	GeneID:102178128	Genbank:XM_005677984.1
	ACOT4	1.33769	0.480559	0.010507	0.478755	6.5	31.4	12.16	33.23	19.84	36.28	GeneID:102184912	Genbank:XM_005686054.1
	ALOX12	1.33852	0.482655	0.0132344	0.523223	13.81	15.41	13.58	37.36	19	33.9	GeneID:102187263	Genbank:XM_005694190.1
	KIAA1211	1.36615	0.0908503	0.018202	0.59326	8	22	5	25	12	31	GeneID:102182211	Genbank:XM_005681704.1
	A2ML1	1.37691	3.18212	0.00428986	0.318517	38	161	117	277	44	359	GeneID:102176590	Genbank:XM_005680888.1
	COCH	1.39169	3.08255	0.0210986	0.623614	115	84	53	469	61	81	GeneID:102191086	Genbank:XM_005695259.1
	DEGS2	1.40656	-0.441647	0.0499473	0.825836	7	13	2	23	8	14	GeneID:102179052	Genbank:XM_005695451.1
	ADAM33	1.4119	-0.762299	0.0347666	0.73896	2	9	6	10	9	15	GeneID:102170333	Genbank:XM_005688235.1
	TM4SF5	1.41932	0.93358	0.0433472	0.781099	8	45	14	11	21	99	GeneID:102177746	Genbank:XM_005693466.1
	MS4A8	1.42503	2.50098	0.0423907	0.776583	25	136	44	260	6	166	GeneID:102175097	Genbank:XM_005699649.1,Genbank:XM_005699648.1
	CLDN23	1.43221	0.0806236	0.0270702	0.684935	4	29	4	22	17	27	GeneID:102173066	Genbank:XM_005698856.1
	LOC102171051	1.44114	2.11456	0.000256917	0.0558648	31	58	48	87	57	158	GeneID:102171051	Genbank:XM_005682111.1
	ACSL1	1.44517	7.46824	0.000256405	0.0558648	1927	1793	1561	4754	3857	2684	GeneID:102177866	Genbank:XM_005698715.1,Genbank:XM_005698714.1,Genbank:XM_005698717.1,Genbank:XM_005698718.1,Genbank:XM_005698716.1
	LOC102182683	1.44865	4.15878	1.12336e-05	0.0065764	149.03	251.11	169.37	614.45	151.86	550.52	GeneID:102182683	Genbank:XM_005681941.1
	PNLDC1	1.45111	0.010208	0.0484712	0.817938	1	15	15	36	13	15	GeneID:102183329	Genbank:XM_005684949.1
	RNASE13	1.47598	0.728757	0.0157285	0.555462	10	22	18	74	16	23	GeneID:102170522	Genbank:XM_005685377.1,Genbank:XM_005685376.1
	MBOAT2	1.4767	-0.144058	0.0296813	0.700919	4	19	5	31	6	22	GeneID:102188869	Genbank:XM_005687095.1
	GALE	1.49425	3.55816	9.89741e-08	0.000167387	96	191	92	297	198	313	GeneID:102181448	Genbank:XM_005676860.1,Genbank:XM_005676861.1
	AMPD3	1.50261	2.01781	0.000141888	0.0366046	24	75	34	84	56	144	GeneID:102176807	Genbank:XM_005689693.1,Genbank:XM_005689694.1,Genbank:XM_005689695.1,Genbank:XM_005689696.1,Genbank:XM_005689692.1
	RASD1	1.50375	2.61628	0.00310546	0.274815	33	130	51	85	189	91	GeneID:102171188	Genbank:XM_005693624.1,Genbank:XM_005693625.1
	LOC102173234	1.5043	0.699094	0.00339562	0.285906	11	24	15	42	32	31	GeneID:102173234	Genbank:XM_005675908.1
	LOC102172041	1.51012	0.436838	0.0187827	0.600611	15	16	9	23	37	23	GeneID:102172041
	TECTB	1.52252	0.111729	0.0399693	0.764921	12	8	10	14	32	19	GeneID:102177030	Genbank:XM_005698480.1
	KCTD14	1.52662	2.20031	0.00496671	0.343629	30	88	36	106	134	39	GeneID:102178427	Genbank:XM_005699495.1
	LOC102189634	1.54133	1.94616	0.0303347	0.700919	7.73	59.16	53.21	139.57	7	149.5	GeneID:102189634	Genbank:XM_005676530.1
	LPO	1.54574	9.24221	0.0117528	0.49969	7168	4384	4801	10161	19961	4184	GeneID:100860761	Genbank:XM_005693183.1
	GPD1	1.55096	3.70737	1.96929e-06	0.00176321	101	138	142	458	163	320	GeneID:102171407	Genbank:XM_005679977.1
	CRIP3	1.5513	1.23136	0.00856567	0.435236	13	25	29	34	20	117	GeneID:102174255	Genbank:XM_005696331.1
	LOC102188967	1.56762	-0.0524989	0.011413	0.495911	6	10	10	27	10	27	GeneID:102188967	Genbank:XR_310698.1
	CTPS1	1.58062	3.3017	6.56386e-06	0.00434385	64	186	68	384	118	213	GeneID:102182935	Genbank:XM_005678624.1,Genbank:XM_005678625.1
	KIAA1239	1.58232	-0.155536	0.014785	0.544233	7	11	6	16	8	36	GeneID:102173650	Genbank:XM_005681683.1
	CHRDL2	1.58329	0.546994	0.0243866	0.654654	3	23	20	19	44	26	GeneID:102187245	Genbank:XM_005689975.1,Genbank:XM_005689974.1
	GRIK4	1.59334	1.02253	0.000524318	0.0890114	14	30	16	57	28	56	GeneID:102187065	Genbank:XM_005689647.1
	EXTL1	1.5971	0.509726	0.0328715	0.720292	14	27	2	61	21	13	GeneID:102182004	Genbank:XM_005677005.1
	LOC102186300	1.60206	2.93094	0.00666953	0.388954	29.17	37.42	136.11	253.31	53.38	278.16	GeneID:102186300	Genbank:XM_005682689.1
	LOC102172428	1.61591	5.59868	0.00138603	0.175806	80.58	699.41	728.45	1373.66	883.91	1094.88	GeneID:102172428	Genbank:XR_311289.1
	HUNK	1.63865	-0.320586	0.0303215	0.700919	6	5	8	20	5	29	GeneID:102169624	Genbank:XM_005674747.1
	SUSD2	1.65931	0.990493	0.00954585	0.462731	9	52	4	60	16	68	GeneID:102182433	Genbank:XM_005691754.1
	SERPINB13	1.69631	0.641239	0.0103781	0.478755	9	35	3	42	11	60	GeneID:102178964	Genbank:XM_005697310.1,Genbank:XM_005697309.1,Genbank:XM_005697311.1,Genbank:XM_005697306.1,Genbank:XM_005697308.1,Genbank:XM_005697307.1,Genbank:XM_005697313.1,Genbank:XM_005697312.1
	PYROXD2	1.70535	-1.14272	0.0370725	0.750716	3	4	3	10	7	9	GeneID:102176933	Genbank:XM_005698310.1,Genbank:XM_005698311.1
	SCGB2A2	1.72329	4.24044	0.00754473	0.410137	213	50	172	544	507	162	GeneID:102180465	Genbank:XM_005699772.1
	ELOVL6	1.72413	2.99222	5.07234e-05	0.0188308	37	162	51	271	164	111	GeneID:102181762	Genbank:XM_005681308.1,Genbank:XM_005681307.1,Genbank:XM_005681309.1
	COL28A1	1.72707	0.541728	0.00779804	0.4209	7	25	11	34	42	16	GeneID:102169547	Genbank:XM_005678961.1
	ALDOC	1.7303	1.38896	0.00271342	0.255234	29	31	11	47	74	49	GeneID:102187622	Genbank:XM_005693256.1
	LOC102185532	1.7431	-0.188854	0.0430664	0.778652	0	16.27	9.07	33	16.1	6.66	GeneID:102185532	Genbank:XM_005698747.1
	HAVCR1	1.75083	1.65822	0.0348094	0.73896	16	21	47	33	134	14	GeneID:102177058	Genbank:XM_005683359.1
	LOC102185436	1.78056	4.06983	0.00595987	0.368761	222	152	41	392	520	132	GeneID:102185436	Genbank:XM_005679942.1
	PAX9	1.78844	0.322702	0.00305937	0.272319	6	15	11	20	17	51	GeneID:102171104	Genbank:XM_005695267.1
	ZNF616	1.79482	-1.14063	0.0228541	0.642999	2	5	2.88	9	9	8	GeneID:102189578	Genbank:XM_005701881.1
	EPHA7	1.79768	1.74821	0.00271484	0.255234	35	40	14	82	100	35	GeneID:102168261	Genbank:XM_005684668.1,Genbank:XM_005684670.1,Genbank:XM_005684667.1,Genbank:XM_005684669.1
	FA2H	1.80307	2.16129	0.000564993	0.0945028	40	16	47	105	90	121	GeneID:102175609	Genbank:XM_005691880.1
	HSP70.1	1.80445	6.67321	0.000255228	0.0558648	683.28	1619.02	594.83	3500.95	2509.27	754.02	GeneID:100860849	Genbank:XM_005702145.1
	LOC102185617	1.80712	0.262493	0.020793	0.623614	2	26	9	14	42	17	GeneID:102185617	Genbank:XM_005696754.1
	GPT	1.82313	-0.420482	0.0215491	0.628867	8	8	1	28	8	14	GeneID:102175221	Genbank:XM_005688884.1
	MYO3A	1.83259	-0.920464	0.0249883	0.661472	3	5	3	14	2	18	GeneID:102178372	Genbank:XM_005688042.1
	LOC102178315	1.8698	6.92072	0.000207728	0.0486435	716.61	1986.66	684.93	4158	3046.72	873.92	GeneID:102178315	Genbank:XR_311002.1
	NDNF	1.93195	0.900317	0.000478225	0.0846403	12	31	6	31	39	62	GeneID:102189657	Genbank:XM_005681260.1
	ATP1A2	1.9472	-1.00992	0.0161382	0.561725	2	8	1	14	9	7	GeneID:102186539	Genbank:XM_005677233.1
	ZNF619	1.95946	-1.20492	0.0237431	0.650223	4	3	1	8	6	12	GeneID:102190559	Genbank:XM_005709447.1
	CCL16	1.97367	0.129174	0.0101784	0.476693	8	17	3	10	37	23	GeneID:102169576	Genbank:XM_005701404.1
	SLC25A34	1.99574	0.801686	0.000892023	0.131768	10	8	19	64	26	38	GeneID:102173215	Genbank:XM_005690808.1
	LOC102177664	2.00677	-1.60934	0.0446139	0.786957	0	6	0	8	1	9	GeneID:102177664
	LOC102185019	2.02042	-1.2312	0.033868	0.728932	0	2.93	5	11	8.15	5.89	GeneID:102185019	Genbank:XM_005690374.1
	SPDEF	2.0449	-0.227582	0.010116	0.476693	6	13	0	20	8	33	GeneID:102185880	Genbank:XM_005696461.1
	LOC102174841	2.05194	2.74027	1.68598e-05	0.00884904	31	33	79	167	157	154	GeneID:102174841	Genbank:XM_005683531.1
	SERPINA14	2.07962	-0.185471	0.0371242	0.750716	4	19	1	6	37	10	GeneID:100861383	Genbank:XM_005695353.1
	C23H6orf141	2.08358	-0.907934	0.047542	0.810344	0	11.96	0	14.59	2	18	GeneID:102185231	Genbank:XM_005696522.1
	RFX4	2.08362	3.64984	0.00419455	0.316569	87	64	110	37	473	276	GeneID:102186934	Genbank:XM_005680577.1,Genbank:XM_005680576.1,Genbank:XM_005680578.1
	PNPLA3	2.10059	0.976616	0.0132028	0.523223	27	6	5	34	70	27	GeneID:102169567	Genbank:XM_005709739.1
	SIK1	2.12174	5.00965	0.000226041	0.0521298	141	546	141	327	1203	464	GeneID:102191654	Genbank:XM_005709511.1
	SDS	2.12606	7.13184	0.00330686	0.284371	817	684	1314	2444	284	9914	GeneID:102187618	Genbank:XM_005691473.1
	CFHR5	2.12848	-1.44201	0.0233923	0.648018	0	7	0	7	5	9	GeneID:102170257	Genbank:XM_005691048.1,Genbank:XM_005691049.1,Genbank:XM_005691050.1,Genbank:XM_005691051.1
	SLC35D3	2.14872	0.146252	0.0140899	0.531725	8	16	0	57	10	15	GeneID:102172447	Genbank:XM_005684843.1
	KCNIP3	2.17042	1.25794	0.000655168	0.106088	8	46	8	38	79	45	GeneID:102174849	Genbank:XM_005709495.1
	CABP2	2.19177	-1.25227	0.0170764	0.576318	2	4	1	14	4	8	GeneID:102184227	Genbank:XM_005699951.1,Genbank:XM_005699952.1
	ABCC8	2.21517	-0.976261	0.0142986	0.534741	0	11	0	11	9	12	GeneID:102185675	Genbank:XM_005689578.1
	MAT1A	2.21987	-0.598937	0.00388793	0.306623	1	8	4	25	10	10	GeneID:102176585	Genbank:XM_005699270.1
	MROH5	2.22053	-1.21061	0.0287506	0.699023	0	4	3	7	1	20	GeneID:102190709	Genbank:XM_005688931.1
	LOC102180194	2.22354	4.28114	0.0110586	0.489604	150	14	170	341	756	108	GeneID:102180194	Genbank:XM_005699771.1
	FUT3	2.28155	-1.41561	0.00833538	0.429292	1	4	1	5	7	10	GeneID:102181295	Genbank:XM_005682507.1
	MORN3	2.28386	-1.61478	0.01527	0.549467	1	4	0	5	6	7	GeneID:102171538	Genbank:XM_005691413.1
	ACSM3	2.35481	-1.17854	0.0117044	0.499028	0	5	2	11	2	16	GeneID:102185052	Genbank:XM_005697568.1,Genbank:XM_005697569.1,Genbank:XM_005697570.1
	FAM155B	2.41431	-1.68938	0.0174943	0.58395	1	2	1	4	6	7	GeneID:102183222	Genbank:XM_005700723.1
	LOC102184526	2.41884	-2.23665	0.0482982	0.817739	0	1.88	0	4.02	1.81	2.97	GeneID:102184526	Genbank:XM_005683863.1
	CDH7	2.42756	-0.870599	0.0284109	0.697002	4	5	0	22	12	2	GeneID:102169638	Genbank:XM_005696962.1
	LOC102168504	2.46033	-1.82524	0.0381102	0.754601	1	0	2	5	4	6	GeneID:102168504	Genbank:XM_005677591.1
	NXPE4	2.46104	3.17639	0.000963275	0.134514	52	44	60	106.97	405	46.98	GeneID:102181614	Genbank:XM_005689474.1
	NCKAP5	2.48055	2.2871	0.00542294	0.359801	11	28	51	28	243	26	GeneID:102175445	Genbank:XM_005676205.1
	LOC102189266	2.54886	-1.9235	0.0279798	0.692462	1	2	0	3	7	3	GeneID:102189266	Genbank:XR_309905.1
	BPI	2.55216	-0.976686	0.0167104	0.566479	1	4	2	25	0	11	GeneID:102185756	Genbank:XM_005688549.1
	LOC102186669	2.57014	-1.80972	0.0450635	0.786962	0	2.07	1	1	1	13.87	GeneID:102186669
	FSTL4	2.57602	-1.86927	0.0303673	0.700919	0	1	2	1	7	6	GeneID:102172708	Genbank:XM_005682931.1
	MMP20	2.5817	-0.92902	0.00418122	0.316569	4	2	1	18	8	10	GeneID:102171626	Genbank:XM_005689365.1
	PLA2G4F	2.59324	0.457373	9.40765e-05	0.0286388	3	9	11	36	39	26	GeneID:102188141	Genbank:XM_005685526.1
	IRG1	2.69132	-0.339798	0.00502168	0.34586	0	5	6	35	2	25	GeneID:102183801	Genbank:XM_005687669.1
	LOC102186759	2.69812	0.0685985	0.0178739	0.587905	1	4	9	73	0	13	GeneID:102186759	Genbank:XM_005682233.1
	LOC102168230	2.70101	6.21412	4.47437e-07	0.00060956	155	1086	212	2053	2284	1002	GeneID:102168230	Genbank:XM_005697863.1
	COL25A1	2.71147	-2.11117	0.0236652	0.650196	0	2	0	3	3	5	GeneID:102185162	Genbank:XM_005681319.1
	NR4A1	2.73856	3.953	1.24287e-05	0.00700657	29	200	60	180	636	209	GeneID:102185438	Genbank:XM_005680102.1
	LOC102172082	2.74349	3.48451	3.02986e-06	0.00242724	40.69	72.84	58.62	56.36	251.89	595.21	GeneID:102172082	Genbank:XM_005689527.1,Genbank:XM_005689528.1
	LOC102177798	2.75665	-1.14639	0.0028616	0.263663	3	0	2	10	9	11	GeneID:102177798	Genbank:XM_005684196.1
	ACTN2	2.82524	-0.39735	0.00195341	0.209748	1	11	1	9	30	13	GeneID:102172326	Genbank:XM_005698999.1
	CLGN	2.87289	-0.538384	0.00161713	0.196568	2	1	5	30	12	9	GeneID:102182716	Genbank:XM_005691227.1
	LOC102179204	2.87513	-1.98927	0.0206933	0.623614	0	1.09	1	9.25	3	1	GeneID:102179204
	JAKMIP2	2.89854	-1.44303	0.0219407	0.632498	1	4	0	1	17	3	GeneID:102172352	Genbank:XM_005683113.1,Genbank:XM_005683115.1,Genbank:XM_005683112.1,Genbank:XM_005683114.1
	HTR2A	2.92106	-1.56791	0.0100631	0.476682	2	1	0	11	3	7	GeneID:102182605	Genbank:XM_005687443.1
	LOC102178842	3.02549	-1.48396	0.00677388	0.392035	0	0	3	8	4	11	GeneID:102178842	Genbank:XM_005690305.1
	SEZ6	3.02834	-0.917057	0.000182682	0.045069	0	4	2	15	9	14	GeneID:102169899	Genbank:XM_005693362.1
	WFDC10A	3.11035	-1.72993	0.0304387	0.700919	0	3	0	0	9	8	GeneID:102177904	Genbank:XM_005688602.1
	LOC102183958	3.11468	-1.65721	0.0448977	0.786957	1.74	0	0	0	2	18.27	GeneID:102183958
	C26H10orf90	3.16814	-0.682655	0.000748529	0.116259	0	7	1	9	22	13	GeneID:102174184	Genbank:XM_005698641.1
	LOC102170538	3.34399	-0.647984	0.00543611	0.359801	5	0	0	4	17	27	GeneID:102170538	Genbank:XM_005690279.1
	GPR1	3.36804	-0.641808	0.00593274	0.36858	0	6	2	6	35	2	GeneID:102182643	Genbank:XM_005676422.1,Genbank:XM_005676419.1,Genbank:XM_005676418.1,Genbank:XM_005676417.1,Genbank:XM_005676420.1,Genbank:XM_005676421.1
	MFAP3L	3.43615	-2.21921	0.0134669	0.525058	0	1	0	6	4	0	GeneID:102169590	Genbank:XM_005683516.1
	LOC102172692	3.43992	0.800972	0.00141408	0.177882	2	2	13	24	91	9	GeneID:102172692	Genbank:XM_005680067.1
	PTPRQ	3.65703	-0.865796	0.0028755	0.263663	2	0	2	8	27	3	GeneID:102187742	Genbank:XM_005679761.1
	GCGR	3.66018	-0.612022	9.14231e-06	0.0055662	2	3	0	20	13	18	GeneID:102180535	Genbank:XM_005694389.1
	MUC6	3.73071	-1.74802	0.0082905	0.429217	0	2	0	3	13	1	GeneID:102175667	Genbank:XM_005701420.1
	PAH	3.84098	-1.91408	0.016419	0.565645	1	0	0	9	6	0	GeneID:102178605	Genbank:XM_005680540.1
	RORB	4.1246	-1.76562	0.00186086	0.208736	0	0	1	6	7	5	GeneID:100860875	Genbank:XM_005683781.1
	LOC102179067	4.19182	-1.57602	0.0138312	0.528955	0	0	1	21	0	2	GeneID:102179067	Genbank:XM_005679543.1
	LRFN5	4.20164	-1.63967	0.00815097	0.427666	1	0	0	0	6	15	GeneID:102189717	Genbank:XM_005695257.1
	THNSL2	4.34828	-1.79914	0.00163233	0.196568	0	1	0	5	11	1	GeneID:102186406	Genbank:XM_005686693.1,Genbank:XM_005686694.1
	PEBP4	4.41633	1.55619	2.71025e-09	1.37509e-05	5	4	5	121	12	154	GeneID:102175684	Genbank:XM_005684000.1
	LOC102178545	4.44216	0.107736	0.0126797	0.512528	0	0	4.46	0	0	101.45	GeneID:102178545	Genbank:XM_005685332.1
	LOC102184195	4.86238	-2.2997	0.0195075	0.606141	0	0	0	5	0	5	GeneID:102184195	Genbank:XR_310864.1,Genbank:XR_310863.1,Genbank:XR_310865.1
	LOC102169725	4.88173	-2.29776	0.0302738	0.700919	0	0	0	0	1	9	GeneID:102169725	Genbank:XM_005698127.1
	LOC102186944	4.93428	6.50906	4.74693e-09	1.44506e-05	3	127	220	2646	2152	3332.82	GeneID:102186944	Genbank:XM_005701233.1,Genbank:XM_005701232.1
	LOC102178808	5.06855	-2.28124	0.0121839	0.505316	0	0	0.5	0.75	4	5	GeneID:102178808	Genbank:XM_005700982.1
	TRIM63	5.13375	-2.17105	0.0119588	0.502832	0	0	0	1	1	10	GeneID:102172216	Genbank:XM_005676825.1,Genbank:XM_005676824.1,Genbank:XM_005676823.1
	CDH20	5.21813	-2.16253	0.00378321	0.302346	0	0	0	6	2	4	GeneID:102182087	Genbank:XM_005697320.1
	LOC102190867	5.25636	0.198349	2.70209e-09	1.37509e-05	0	0	2.93	33.57	34.25	29.81	GeneID:102190867	Genbank:XM_005700899.1
	LOC102180210	5.4043	-2.09299	0.00206576	0.219881	0	0	0	6.24	4.06	3.37	GeneID:102180210	Genbank:XM_005682060.1
	EPYC	5.41877	-1.99663	0.0200783	0.612447	0	0	0	15	0	0	GeneID:102175465	Genbank:XM_005679808.1
	AVPR2	6.38972	-1.4113	1.87217e-05	0.00890509	0	0	0	11	4	13	GeneID:102190593	Genbank:XM_005700544.1
	LOC102175023	7.85261	-0.34982	2.63494e-08	5.7295e-05	0	0	0	14	32	19	GeneID:102175023	Genbank:XR_310304.1
